# Supplementary material for: Combinatorial analyses reveal cellular composition changes have different impacts on transcriptomic changes of cell type specific genes in Alzheimer’s Disease
Source: Sci Rep. 2021 Jan 11;11:353. doi: 10.1038/s41598-020-79740-x (PMC7801680; doi:10.1038/s41598-020-79740-x)
Supplement: Supplementary file 2 — Supplementary Table 2. [file 41598_2020_79740_MOESM2_ESM.xlsx]

## Sheet: FGCN from AD and Normal samples
AD1	AD2	AD3	AD4	AD5	AD6	AD7	AD8	AD9	AD10	AD11	AD12	AD13	AD14	AD15	N1	N2	N3	N4	N5	N6	N7	N8	N9
GOPC	GMPR	CTSS	BZW1	BCAS1	KLK6	GLTP	TCN2	RPL5	HLTF	ISYNA1	DAAM2	CLIC1	NEK7	RPL29	GOPC	NAPA	TMEM98	GLTP	METTL7A	CD300A	TMA7	USP11	VWA1
IMP3	GPT2	SIGLEC10	SBDS	PKP4	NPC1	FAM222A	ACSL5	RPL6	NMD3	SLC6A12	BCAS1	RNF144B	BNIP2	RPL11	IMP3	CEP170B	KLK6	BCAS1	ACKR3	IFI30	RPL5	RBP4	LIPE
PPP1R13L	NEK6	SCIN	PIGK	EEF1D	PIP4K2A	RHOG	TGM2	RPL7	PEX3	DOCK6	LHPP	SRGN	ITGB1	RPS5	PPP1R13L	MLF2	FAM107B	DAAM2	MSI2	CSF1R	RPL6	CADM3	SLC48A1
GRM7	LFNG	PYCARD	NPM1	CASC3	SLC31A2	EFHD1	STARD8	RPS7	RRM1	PTH1R	MOBP	IL1R1	YES1	RPL27A	GRM7	AP2A1	NPC1	AIF1L	LRP4	C3	RPS7	AP2M1	TPRN
TESPA1	MLC1	CASP1	SLC35A5	MPST	SGK1	SOX8	CLDN5	PFDN5	SNX4	LAMB2	LPAR1	IFITM2	KAT2B	RPL23A	TESPA1	L1CAM	PLD1	MOBP	RIN2	HCLS1	RPL22	PIN1	SOX10
PAK1	NEO1	TLR2	VBP1	EIF5B	PLP1	RTKN	TGFB1I1	RPL22	EXOC1	MGAT1	SEPT4	YBX3	TCF12	RPS11	GMPS	KTN1	PIP4K2A	S100B	AHNAK	ITGB2	RPL30	SYP	SHROOM1
UBXN2B	NFIA	PYGL	DCTN4	ZBTB47	SLC44A1	SUN2	ICAM2	RPL30	MFSD8	RXRA	MBP	TAGLN2	TMEM123	RPS12	PAK1	PIP5K1C	SLC31A2	TFEB	YAP1	SASH3	RPL24	SLC22A17	MAP3K11
NAPA	BCAR3	CD300A	DCTN6	CENPB	CAPN3	CDC42EP2	DOCK6	RPL23	ACADSB	PDGFRB	PAIP2B	IFITM1	LIFR	RPL37	UBXN2B	SLC17A7	PLP1	TJP1	TP53BP2	TREM2	RPL32	ARF3	LHPP
NAPB	C16orf89	IFI30	STX7	WNK1	CLCA4	SYNGR2	NEDD9	RPL24	DNAJC10	NXN	AIF1L	IL4R	QKI	RPS27	NAPB	DAGLA	SLC44A1	EFHD1	SOX9	HCK	RPL27	DNM1	DNM2
DSTN	FAM107A	CSF1R	FBXL5	WWC3	UGT8	NDRG1	PEAR1	RPL27	TOP2B	SLC12A7	GAB2	IFITM3	GNA13	RPS4X	DSTN	NRGN	TGFA	SOX8	ALDH6A1	VSIG4	RPL34	ACTL6B	RHOG
PAK3	PLXNB1	C3	JKAMP	PLEKHB1	DIP2B	TJAP1	ITGA5	RPL34	AGL	ITGB5	FGF1				PAK3	SEZ6	CAPN3	CERS2	PTPRZ1	FCGR1A	RPS20	MCHR1	CENPB
GLRX	PLXNB2	HCLS1	UBE2A	DYNC1LI2	DOCK5	PREX1	HYAL2	RPS20	SRP54	EHD2					C16orf45	ALDOA	PLLP	FNBP1	S1PR1	FCGR2A	RPS24	PPME1	PRKCSH
BZW2	BCL7C	CMTM7	SEL1L	FBXW4	ERBB3	SOX10	CYYR1	RPS23	STX12	ECE1					PAK4	THY1	RHOU	KIF5B	FOXO1	LAPTM5	RPS18	KLHDC3
C16orf45	SDC2	LAIR1	VAMP7	KIF1C	RASGRP3	LZTS2	ITPR3	RPS24	GLT8D1	MAVS					HLTF	FAIM2	ZDHHC9	HIPK2	SASH1	RHBDF2	RPS25
PAK4	PAX6	MS4A7	UNC50	KIF5B	TF	BOK	MMRN2	RPS18	MBTPS2						NAPG	SLC6A17	UGT8	LPAR1	ARHGEF26	SLC2A5	RPS4X
NAV3	CALD1	ITGB2	SRP54	HIPK2	CNTN2	LSS	FGR	RPS25	LRRC40						FAM102B	RTN2	ADIPOR2	PAQR6	PREX2	C1QA	RPL35A
NEFH	METTL7A	SERPINA1	ECHDC1	NIFK-AS1	EVI2A	TTYH2	NXN	RPS27	NUP133						RAD1	EFNB3	TRIM59	OLIG1	GABRG1	C1QB	RPL37A
FZD3	ACKR3	SASH3	STX12	LPAR1	ENPP2	KIF13B	TAGLN2	RPS3A							CDH10	SYN1	CNDP1	OLIG2	MRO	C1QC	RPS15A
JPH1	FAM167A	TYROBP	CHMP2B	TGFB3	LRRC1	DNM2	LRRC32	RPL35A							SC5D	CHRM1	CREB5	PLOD3	ZNRF3	CD14	RPS27A
NAPG	DDAH2	HLA-DMB	YWHAQ	SMARCC1	DBNDD2	HIP1	IL4R	RPS15A							VCPIP1	SPTBN2	ERBB3	SMARCC1	ATP1A2	CD74
FAM102B	SLC16A9	HLA-DRA	GABARAPL2	ANKRD40	CNP	NDE1	ESAM	RPS27A							RAE1	CLIP3	TF	TJAP1	CYBRD1	C3AR1
JPH3	MSI2	HCK	FBXO38	ZCCHC24	CLDN11										CDH13	SYT3	CNTN2	SEPT4	GOLIM4
CDH10	RGL2	VSIG4	ENOPH1	MTURN	SOX2-OT										PEF1	SYT5	EVI2A	PREX1	PDLIM5
FAM111A	LRP4	IL10RA	PDCD10	ANP32B	CLDND1										C16orf91	CPNE5	ENPP2	ZCCHC24	NOTCH2
NEFM	SLC27A1	FCGR2A	LMBRD1	PAIP2B	TTYH2										NGEF	CPLX1	GPR37	BOK	GJA1
SC5D	MTM1	SLA	UBE2E1	NFKBIB	FRMD4B										IPO5	KCNH3	NINJ2	MBP
VCPIP1	SLC44A2	LAPTM5	C11orf58	EBF4	C21orf91										C16orf87	MAP1S	REEP3	TTYH2
RAE1	RIN2	MS4A6A	RNF139	MAP4	ANLN										PEG3	RAB3A	TMEM144	KIF13A
CDH13	AIFM3	NCKAP1L	GDI2	MCM7	ERMN										IPO7	MARK4	TMEM165	MAP4K4
NFIA	SRGAP1	SLC2A5	ATG3												BCAS2	GRINA	TMCC3	PAIP2B
NGEF	RAPGEF3	C1QA	EMC7												IMMT	MAST1	MTUS1	TP53INP2
IPO5	RGS3	C1QB	PSMD10												BCAT1	UBE2O	CD9	PLA2G16
CABP1	CARD8	C1QC													MTSS1L	PIANP	DBNDD2	RASSF2
PEG3	TEP1	CD14													PDK3	COL26A1	MOG	FGF1
CDH18	RFX4	C3AR1													FAM131A	CACNB1	CLDN11	HIP1
IPO7	PON2	CYBA													AP2A2	CACNG3	QKI
MLF2	RHOC	LAT2													NARS	SIN3B	SOX2-OT
BCAS2	ACSS1	LCP1													FAM131B	SEPT3	CLDND1
IMMT	ACSS3														CCDC6	EEF1A2	TTYH2
BCAT1	MPST														SAE1	ATP13A2	COL4A5
BCAS4	AHNAK														PDHB	NRSN2	ELOVL1
MAVS	TOB2														FAM220A	LYNX1	RASSF2
PDK3	PLTP														PLXNC1	DBNDD1	C21orf91
AP2A1	TJP1														MOB4	RTN4R	SLAIN1
FAM131A	YAP1														SLC11A2	MYPOP	ANLN
AP2A2	RRAS														OLA1	TUBG1	CLMN
NARS	MYOF														DACH2	PTPRN	ERMN
PLXNA4	WFS1														ISCU	RUSC1
CCDC6	TP53BP2														PJA2	STX1B
SAE1	HDAC1														IRGQ	ATP6V0D1
PDHB	TNS3														SDR16C5	ATP1A3
FAM220A	SMOX														NHP2	CLPTM1
PLXNC1	ZIC2														CDK14	KCNAB2
MOB4	SORBS1														TAB3	CNTNAP1
FAM117B	YES1														PID1	KATNB1
PCP4	ALDH4A1														NFU1	MARCH4
OLA1	SOX9														PDP1	MBOAT7
DACH2	CERS1														NME1	RBFOX3
ISCU	FCGRT														TAC1	SLC4A3
FAM126B	STOM														MPC2	NCKIPSD
TOM1L1	EFCAB14														CDK17	SEZ6L2
ADCY1	WWC1														SLC12A5	GNG3
PJA2	FGFR3														LMO4	ABCG4
CDK20	GNA12														FAM216A	DMTN
SDR16C5	ZHX2														NME5	MAP6
CDK14	ZHX3														PGK1	KLC2
TAB3	PTPRZ1														SLC12A9
NFU1	PLEKHB1														C2CD2L
PDP1	ANXA5														PARG
NME1	EMID1														PFN2
MPC2	FBXL7														DCAF6
CDK17	GNG12														BECN1
SLC12A5	ERBB2														OCRL
LMO4	CPNE3														SCG2
NME4	CDC42EP4														KRAS
FAM216A	PLEKHO2														STK32C
SLC12A7	FNBP1														AGGF1
PGK1	KAT2B														RALB
FAM129B	TSPAN4														SCG5
ADCYAP1	NACC2														PDHX
C2CD2L	HIP1R														AP1M1
FAM217B	LAMB2														SCAI
PFN2	KANK1														SLC30A3
CALB1	KANK2														PCNP
FAM161B	TMEM176A														UBA3
L1CAM	ZC3HAV1														RCN2
PBX1	KCNN3														NIT2
DCAF6	S1PR1														UBA5
BECN1	S1PR3														PLD3
OCRL	RAB13														AP2M1
SCG2	RAB31														MKKS
KRAS	CSRP1														SLC30A9
FAM162A	DTX3L														OPA1
AP1AR	FOXC1														MTA3
FAM155A	RAI14														FAM174A
AGGF1	HSDL2														TCF3
SCG5	FOXO1														PIP4K2C
TAF7	FYCO1														TBCC
PDHX	ITGA6														NGRN
AP1M1	ITGB5														PFKM
VCPKMT	NDRG2														PIM2
SCAI	PALLD														CADPS
PCNP	PARD3														CAND1
RCN2	RHOBTB3														PFKP
SACS	MERTK														AP3M2
RBP4	TPD52L1														FAM168B
UBA5	SERPINB6														TBK1
PLD3	PHGDH														EBAG9
AP2M1	METRN														FAM169A
MKKS	LRP10														LNX1
SLC30A9	RAMP1														PIGK
OPA1	TEAD1														AP1S2
PTDSS1	NHSL1														SLC25A3
MTA3	SALL1														MSH2
FAM174A	LRIG1														SLC25A4
PIP4K2C	TBL1X														NOL4
TBCC	NPAS3														SDHB
NGRN	ITPKB														MPP1
PFKM	ARHGEF10														SLC17A7
PLAA	ORAI3														AP2S1
CADPS	ARHGEF26														PLK2
PIN1	ARHGEF40														CALM1
CAND1	ARHGAP31														AP5M1
NFYC	MYD88														RPRD1A
AP3M2	PITPNC1														CAMK4
FAM168B	PPARA														LTN1
TBK1	RHPN2														NKRF
EBAG9	MYO10														ORC4
FAM169A	WBP1L														NSG1
LNX1	MRVI1														SLC27A1
C17orf58	PTBP1														RARS
PIP5K1B	PRDX6														SLC27A4
SLC25A3	PREX1														SCOC
KSR2	PREX2														MTDH
SDHA	WASF2														SLC35A5
SLC25A4	SFXN5														CEP41
NOL4	PXDC1														RWDD2A
SDHB	TRAF3IP2														EEF1D
SLC41A2	SNTA1														NRAS
SLC25A5	STAT3														ACSL3
MPP1	ID4														ACOT7
C17orf75	ARHGEF6														CCND2
SLC17A7	TRIP6														RAPGEF2
AP2S1	GABRG1														CBLN2
RGL3	STON2														TDP2
RHEB	MRO														UBP1
PLK2	MSN														NRN1
MREG	NXN														FAM19A1
CALM1	VIM														RAPGEF3
CAMK1	PXN														RGS4
PKIA	EFEMP2														BEND6
AP5M1	TTYH1														FAM19A2
CALN1	HEPACAM														CBLN4
CAMK4	ZFP36L1														DDHD2
LTN1	PTTG1IP														RAPGEF5
NKRF	WWTR1														SARS
ORC4	SLC25A18														CEP57
NSG1	KIF13A														OPN3
AP3S1	FERMT2														CCKBR
ORC5	CTDSP1														SLC45A1
SCOC	CTDSP2														TUBA1B
UBL7	EMX2OS														RGS7
PDXP	TNFRSF1A														LYSMD2
SLC35B4	CYBRD1														AKAP5
ACSL3	NECAP2														UBR1
ACOT7	GPR37L1														SLC35F3
RAPGEF2	ERLIN2														RFX1
CBLN2	GPRC5B														BASP1
RGS2	GPRC5C														UBR3
UBP1	MAPRE1														RPA2
NRN1	INPPL1														PSD3
FAM19A1	PDLIM5														RPA3
BEND5	RHBDF1														SLC2A13
RGS4	RNF135														TUBA4A
BEND6	PBXIP1														CCT6A
FAM19A2	SLC9A9														RNF6
CBLN4	CD81														VBP1
DDHD2	PHLPP1														FABP3
SARS	DAG1														PPIA
OPN3	TGFBR3														UGCG
CCKBR	ECE1														CAMKV
SLC45A1	EIF4EBP2														POP4
TUBA1B	DDR1														TUBB4B
RGS7	NOTCH1														FAM3C
NREP	NOTCH2														ACTR3
LYSMD2	ANO6														POP7
UBR1	GJA1														C18orf21
SLC35F3	AQP4														SOD1
AKAP6	PLSCR4														LZTFL1
RFX1	HEPH														ACTR6
BASP1	EPN2														C18orf25
UBR3	HIP1														TP53I13
SPHKAP	EMX2														CIAO1
PSD3	EPS8														YEATS4
TBX2	MCL1														SNCA
SLC2A13	DTNA														MTX2
UBR7	KLF3														RLIM
TUBA4A															SNCB
TUBB2A															SKP1
CCT6A															NPTN
RNF6															SGTB
VBP1															ZFAND1
FAM199X															QPCT
RIT2															PREP
PPIA															DCLK1
UGCG															SV2A
CAMKV															UGP2
POP4															SV2B
CELF2															APBA2
FAM3C															FGF12
ACTR2															FGF13
POP7															TLK1
CELF5															EID2B
SOD1															HACE1
LZTFL1															ALDOA
ACTR6															THRB
ALAS1															TOMM20
C18orf25															CFLAR
SLBP															THY1
SNCA															EIF1B
MTX2															ZBTB11
RLIM															TOMM22
SNCB															WDR7
SKP1															WASL
STEAP2															RTCB
NPTN															SUB1
SGTB															SLU7
ZFAND1															TPI1
QPCT															TPBG
PPT1															DDX25
PREP															RNMT
DCLK1															SUCLA2
SV2A															CKAP5
UGP2															YME1L1
SV2B															GABRD
ROM1															OXR1
APBA1															SPINT2
APBA2															FEM1B
FGF12															SLC6A15
FGF13															RTN1
TLK1															HDAC2
FGF14															TPM3
BLCAP															RTN3
CCNT2															RTN4
HACE1															HABP4
ALDOA															STAM
THRB															SNX2
ACYP2															SNX3
TOMM20															NKIRAS1
THY1															TTC9
EIF1B															HDAC7
FAIM2															SNX4
ZBTB11															GDAP1
CCSAP															FBLL1
WDR7															EHBP1
SPOCK1															CLCN3
RTCA															TMX3
WASL															TMX4
GAP43															CLCN4
TOMM34															TRIM23
ZBTB18															SORBS3
SLU7															TUBB
TPI1															YARS
DDX25															TRIM37
RNMT															VTA1
SSH1															ATAD1
SUCLA2															DCTN2
DDX41															TSFM
CKAP5															DCTN3
EIF3K															DCTN4
YME1L1															CHMP5
GABRD															CERS6
OXR1															ARAP1
SPINT2															ASH2L
FEM1B															WSB2
RTN1															TOPBP1
RTN3															ARCN1
RTN4															UQCRC1
HABP4															UQCRC2
STAM															PTPRN2
TTC8															IDH3A
NKIRAS1															DHX30
HDAC7															ZNF329
GDAP1															IDH3B
HDAC9															CISD2
SNRK															SYBU
CLCN3															SYN2
TMX3															ARL8B
TMX4															UROD
CLCN4															ZNF365
TRIM23															CHRM3
SORBS3															NEUROD6
MAPKAPK2															TOLLIP
YARS															TYK2
TRIM36															BTBD1
TRIM37															SVOP
VTA1															ZNF711
SORCS3															VPS26B
EFR3A															ATCAY
TRIM46															SYT4
ATAD1															XPR1
WNK2															FARSB
EFNB3															HIF3A
DCTN1															APLP2
TRIM56															DOCK3
ZER1															DNM1L
DCTN3															NAA20
TRIP10															NAA30
CHMP5															PLEKHB2
CERS6															ANXA6
DCTN6															ASNA1
WSB2															CREG2
ARCN1															CCNDBP1
UQCRC1															FBXL2
UQCRC2															NAA50
ZNF184															BMPR2
PTPRN2															ARPC3
DHX30															DPP10
CISD1															FBXO3
RYR2															FBXO9
IDH3B															ATP9A
SRSF12															SSX2IP
VPS13A															MORF4L2
ICAM5															FH
SYBU															COX14
STX6															DYNC1LI1
SYN2															EPHA4
STX7															EPHA5
ZNF512															TMEM106B
ARL8B															DYNC2LI1
CHRM1															GNAI1
APEX1															GNAI2
IDH3G															GPD1L
GAPDH															COX5A
ZNF365															TMEM132B
CHRM3															COX6C
NEUROD6															TMEM126B
TOLLIP															COX7B
ZNF540															TMEM150A
ZNF462															COX7C
ZNF529															TSPAN5
BTBD1															EPDR1
SVOP															IARS2
ZNF711															TMEM151B
VPS33B															CAMSAP2
VPS26B															IFT57
TPRG1L															EPS15
CNIH3															TMEM161B
SYT2															GHITM
ATCAY															COPS2
SYT3															CNTN4
APMAP															COPS3
SYT4															COPS4
XPO7															COPS5
XPR1															COPS8
FARSA															MEF2A
FARSB															KIF3C
DOCK3															KCND2
BSCL2															KCND3
CHST1															XK
DNM1L															CRMP1
DOCK6															MCFD2
PLEKHA1															ERP29
HECW1															MEAF6
NAA20															TMEM178B
FKBP3															KCNJ3
NAA30															GLOD4
PLEKHB2															DMXL1
ANXA6															DMXL2
ASNA1															JAZF1
BMPER															AZIN1
CREG2															EPHX4
CCNDBP1															ENPP4
FBXL2															LAMP5
BMPR2															MAT2B
ARPC3															GTF2B
GFOD2															NCEH1
DPP10															HINT1
TRIOBP															NCALD
RASGRF2															RAB15
SSX2IP															RAB18
MORF4L1															JKAMP
MORF4L2															NEDD8
FH															GRIA4
DYNC1LI1															GSK3B
COPG1															RAB1A
COL4A3BP															RABGAP1L
LAGE3															RAB2A
FOCAD															MAPK1
CPNE9															NDEL1
EPHA4															RAB3C
HERC1															MBNL2
EPHA5															RAB5A
FBXW7															MAPK9
P4HTM															RAB6A
HERC3															STXBP1
GPD1L															RAB6B
COX5A															PDE4D
TMEM132D															MARK1
CUL4B															STXBP5
COX6C															CD99L2
CNOT7															RAB9B
TMEM126B															ISCA1
COX7B															NCOA7
TMEM150A															TXNDC9
COX7C															LIN7B
TSPAN5															CDC123
EPDR1															PI4KA
CMSS1															CAPRIN1
GFPT1															FOXJ3
KDM6B															HOOK1
TMEM151B															NEGR1
CAMSAP2															MAST3
IP6K1															FOXK2
HIP1R															MATR3
CNTN1															BABAM1
EPS15															KLHL7
CNTN3															MOB3A
GHITM															HMOX2
KCNA2															PAIP1
COPS2															PAIP2
CPLX1															EXOC1
COPS3															NELL2
KCNB1															CXXC1
CPLX2															EXOC6
COPS4															TSPYL1
SPRYD7															ADAM22
COPS8															ADAM23
MEF2A															EXOC8
KIF3A															GSKIP
KIF3C															TSPYL4
MEF2D															GRSF1
KCND2															TSPYL5
KCND3															RBM18
DPY30															ITFG1
XK															ESRRG
STOML1															PANK1
MEAF6															RBCK1
COPZ2															NDRG3
EIF2AK1															NDRG4
HMCES															PGAM1
CDC42SE2															GSTA4
TMEM178B															OGDHL
KCNJ3															RCAN2
GLOD4															ANKRD13C
KCNJ6															HSPA8
GPBP1															PPP1R3F
MAP1S															TADA1
DPY19L2P2															RPL26L1
KALRN															HSPH1
DMXL2															PPP2R2B
JAZF1															PDS5B
FUCA1															HPRT1
AZIN1															VSTM2A
EPHX4															ACADVL
LAMP5															GSPT2
MAT2B															PARM1
GPM6A															AFG3L2
GTF2B															MOAP1
KCNQ3															PPP2R5C
HMGN4															PELI3
KCTD1															KPNA4
NCEH1															PARP2
KCNQ5															GSTO1
HINT1															YTHDC2
NCALD															NDST3
KCNS1															PCMT1
GPR22															EXTL2
RAB13															NETO1
LDOC1															BCAP29
RAB15															UBE3C
RAB18															NGLY1
KCNV1															UBE2K
GRIA1															MRPS18C
GPLD1															SEH1L
GRIA2															PEX19
FLRT3															SCN1A
GRIA3															LSM11
GRIA4															UBE2N
GSK3B															SCN2A
RAB1A															PLCB4
RABGAP1L															SCN2B
RAB2A															MOCS2
PDE1A															PCSK2
MAPK1															TERF2IP
RAB3A															RASA1
NDEL1															LRP11
PDE2A															RAPH1
RAB3C															UBE2T
MAPK6															SERPINI1
MAPK9															SCN4B
RAB6A															REEP1
STXBP1															REEP5
RAB6B															ZYG11B
MARK1															OLFM1
CD99L2															OLFM3
RAB9B															TM2D2
GRIK2															SEL1L
ETNK1															PLCL2
ISCA1															UBFD1
GSDMD															MKRN1
NCOA7															NRBF2
LIN7A															ITPR1
TXNDC9															CACNB4
LIN7B															NRCAM
CDC123															VDAC1
PI4KA															VDAC2
HSDL1															SH3BGRL2
PCDH8															DCUN1D4
ABHD10															PPIP5K2
CAPRIN2															RNF11
HOOK1															BLOC1S2
NEGR1															SERINC1
NR1D2															RNF41
MAST3															PHTF1
MATR3															SERINC3
BABAM1															LRRC7
CIAPIN1															UCHL1
KLHL7															NUAK1
SYNGR1															PPEF1
HMOX2															OPCML
SYNGR3															PNMA1
MICU1															PNMA2
PAIP2															PPM1E
SH2D5															PNMA3
FYCO1															OIP5-AS1
NELL1															REPS2
NELL2															PPM1L
PGBD5															MAD2L1BP
ADAM11															TMEM130
PRICKLE2															TMEM135
NICN1															RSL24D1
TSPYL1															TMEM155
ADAM22															ABRACL
ADAM23															MRPL3
EXOC8															TMEM246
GSKIP															TMEM14A
TSPYL4															CADPS2
TSPYL5															TIMM17A
DCLRE1A															PPIL1
RBM18															DNAJB14
ITFG1															RAP1GDS1
PANK1															SMAP2
RBCK1															DNAJC10
NDRG3															PPME1
NDRG4															VAMP7
PANK3															RHOT1
PGAM1															SCYL2
BCL11A															DNAJC19
GSTA4															MTMR2
OGDHL															PRR14
ZRANB2															CAMK2D
RCAN2															CAMK1G
HSPB3															MTMR6
HSPA9															EEF1E1
RAP2A															RPAP3
GULP1															MTMR9
TADA1															TMEM38A
HSPG2															FAM20B
ST3GAL5															CACYBP
SDAD1															THOC7
PPP2R1A															TMED3
PPP2R2B															PRKAR1A
PDS5B															MYO5A
HPRT1															PRKAR1B
VSTM2A															PRDX2
GSPT2															PRKCB
PPP1R9A															WDR47
AFG3L2															PRKAR2B
MOAP1															AKAP11
PPP2R5C															WDR61
KPNA3															PRDX5
PELI3															RRAGA
KPNA4															PRKCE
KPNA5															PSMA1
VSTM2L															PREPL
PCMT1															PSMA5
PARP8															NRSN1
EXTL2															PSMC2
NETO1															PSMB6
SEH1L															PSMB7
PLCB1															TMEM59L
SCN1A															PSMC6
MGST3															PSMD3
LSM11															PSMD8
SCN2A															PSMG1
SCN2B															FAM49A
PCSK1															FAM49B
PCSK2															ARFGEF2
TERF2IP															PRPF6
LRP11															TTC33
SCN3B															ANKRD46
TFM															LYRM1
SERPINI1															RNGTT
SCN4B															ACTR10
REEP1															SNX10
ADARB1															PRMT5
REEP5															TRABD
ZYG11B															PRMT8
OLFM1															AK5
OLFM3															SNX30
MRAP2															CACNA2D1
LRFN5															NXPH1
TM2D2															CDKN1B
TM2D3															CACNA2D3
PLCL2															ADO
UBFD1															TMOD2
FXYD6															SPIN1
LMTK2															PRPS1
TANC2															AGK
ITPR1															SSBP1
MTCH1															PRPS2
SATB1															ACTR1B
EPB41L1															CCK
SATB2															CHCHD6
NOLC1															SOX13
EPB41L3															SRP54
CACNB2															TOR1A
RELL2															ACTR3B
CACNB4															DCK
VDAC1															ECHDC1
RALYL															SRP68
VDAC2															PTPN5
VDAC3															CHM
SH3BGRL2															TUBB3
DCUN1D4															THYN1
PPIP5K2															STAU2
RCOR3															ARHGEF1
RNF11															DR1
BLOC1S2															TTBK2
CACNG3															ARHGEF9
ARHGEF10															SMYD3
DENND5B															AUH
SERINC1															TOMM5
RNF41															EIF4A2
PHTF1															EIF5A2
RNF38															HLF
LRRC7															EIF4E3
UCHL1															GLS
MYH10															RSPO2
NUAK1															SNRPN
PPEF1															USP11
ABLIM2															GPI
OPCML															UQCRH
ARHGAP44															USP14
PPM1A															SYDE1
PNMA1															BHLHB9
PNMA2															USP33
TIAM2															STX12
PNMA3															GABRA1
OIP5-AS1															GABRA5
REPS2															VPS41
PPM1H															VPS35
PPM1L															ZNF25
MAD2L1BP															VPS36
TMEM130															VPS29
NOVA1															STMN2
RSL24D1															ST8SIA3
TMEM155															OAT
ABRACL															CLEC2L
POLE3															STX1A
MRPL3															GABRG2
MYADM															TRNP1
TMEM246															SUMO1
PMPCB															RAN
TMEM14A															TTLL1
RPH3A															NLK
CADPS2															TRUB1
PPP5C															TRUB2
TMEM196															TSNAX
TIMM17A															MKX
VAMP1															XRCC5
ROCK1															XRCC6
DNAJB14															RFK
CDK5R1															PKM
RAP1GDS1															SYT11
SMAP2															SYT13
EEF1A2															RPS6KC1
PPME1															HEATR5B
DNAJC12															TUSC3
VMA21															ATP6AP1
RIMS3															ATP6AP2
RHOT1															PTS
ROBO2															YPEL5
PTK2B															SYNJ1
MTMR4															VIP
CAMK1G															STYK1
MTMR6															VSNL1
EEF1E1															TUB
TPD52															CHMP2B
MTMR9															TSN
UNC80															WRB
FAM20B															SZRD1
FAM13A															KIAA0513
PSEN2															RNPEPL1
CACYBP															BTBD10
THOC7															CLASP2
SPAG7															SYNPR
UNC79															ATP6V1A
PRKAR1A															ATP6V1D
ATP13A2															RTN4IP1
MYO5A															DNAJA2
SGSM1															ATP6V0D1
PRKAR1B															ATP6V1B2
PRDX2															ATP6V1C1
UNC5D															DLGAP1
PRKCB															DNAJC5
WDR47															BTF3L4
PRKAR2B															DNAJC6
AKAP11															DNAJB9
PRDX5															ATP6V1E1
RNFT2															ATP6V1G2
RRAGA															CLASRP
PRKCE															YWHAG
RRAGB															UHRF1BP1L
PSMA1															YWHAH
PREPL															B3GALNT1
WASF1															ATP1A1
PSMA5															RTN4RL1
NRSN1															YWHAQ
WASF2															ATP2A2
PSMC2															ANKMY2
NPTX1															ATP2B2
PSMC6															GABARAPL1
PVALB															GABARAPL2
ARL6IP1															CKMT1A
POMGNT2															B4GALT5
PSMD8															B4GALT6
SLIT1															MAD2L1
PRKCZ															CLINT1
PSMG1															C1orf216
SLIT3															C2orf80
UHMK1															DIRAS1
PSMG3															DIRAS2
FAM49A															FBXO28
ARFGEF1															ATP8A2
FAM49B															ARPC5L
MYT1L															ELAVL4
ARFGEF2															C3orf14
FAM81A															GLCCI1
OXCT1															ARMCX1
SPCS1															ARMCX5
CAMKK1															SLC16A14
ANKRD29															C3orf80
ACTL6B															SLC25A12
ANKRD46															SLC25A14
NRXN1															SLC25A32
NRXN3															SLC25A40
ACTR10															SLC25A46
NPTXR															STAMBPL1
SNX10															CSNK2A1
AK5															ELMOD1
STK24															MAGED1
CACNA2D1															CNRIP1
CACNA2D3															KCNAB1
TMOD2															ST6GALNAC5
SPIN1															MAGEH1
CHCHD2															COPS7A
AGK															SLC39A10
SSBP1															GLT1D1
PRPS2															HENMT1
CCK															MAP2K1
ACTR3B															CLSTN1
BGN															MAP2K4
TIPRL															C5orf22
MYSM1															MAP4K3
GABBR2															LANCL1
CHM															RAB11A
TUBB3															UQCRFS1
THYN1															RAB22A
STAT4															GPR158
STAU2															GTF2H1
ARHGEF1															NAP1L2
ARHGEF3															NAP1L3
DLD															RAB27B
ACVR1B															NAP1L5
ARHGEF7															HPCAL4
ARHGEF9															ATXN10
HK1															NECAB1
SMYD2															ERLEC1
SMYD3															RAD23B
AUH															ELOVL4
TOMM5															CSTF2T
WIPF3															KIFAP3
ATR															TRAPPC11
BSN															AASDHPPT
ARHGDIG															MAPK10
EIF4A2															TRAPPC13
PTPRN															HMGCLL1
ESD															NECAP1
SNRPE															GNPDA2
EIF5A2															TRAPPC6B
HLF															LGALSL
PTPRT															PDCD10
EIF4E3															TSPAN13
GLS															ENTPD4
SNRPN															ENTPD6
INA															SULT4A1
USP11															NCKAP1
GPI															NIF3L1
UQCRH															GOLT1B
SYDE1															GRIN2A
BHLHB9															NDFIP1
RXFP1															NDFIP2
USP33															KLHL12
GABRA1															LHFPL4
RUSC1															FRMPD4
GABRA4															FUNDC1
GABRB2															SEC23A
FRY															TBC1D7
VPS35															TBC1D9
ZNF25															HSPA13
MIF															SEC61G
NDN															MMADHC
VPS36															LETMD1
VPS29															KIAA1549L
GSS															LMBRD2
STMN2															METAP1
STMN3															HSPA4L
OAT															INPP4A
PAM															SH3GL2
UTP18															INPP5F
ST8SIA5															MBTPS2
SRRM4															PGM2L1
NES															LAMTOR3
STX1B															NDUFA4
GABRG2															NDUFA5
TRNP1															INSIG2
SUMO1															NDUFA8
RAN															NDUFC2
NLK															NDUFB6
TRUB1															UBE2D3
TSNAX															UBE2E3
XRCC6															EBNA1BP2
RFK															DYNLT3
SUSD4															PIK3CB
PKM															PEX11B
TSTD1															DYNC1I1
NNT															DYNC1I2
SYT13															KRT222
RPS6KC1															PIK3R1
HEATR5B															STXBP5L
RPE															NDUFS3
TUSC3															IQSEC1
ASAH2B															NDUFV1
ATP6AP1															UBE2V2
ATP6AP2															RANBP6
PTS															SCAMP1
YPEL5															VKORC1L1
SYNJ1															RANBP9
STYK1															SCAMP2
VSNL1															SCAMP5
STS															CDC37L1
TXNL1															RBFOX2
KIAA0513															MLLT11
KIAA1191															TCEAL1
RNPEPL1															TCEAL2
BTBD10															TCEAL8
ZDHHC17															C6orf120
ATP6V0A1															SCCPDH
ATP6V0C															HSPA12A
ATP6V1A															C11orf58
B3GALT2															C11orf87
ATP6V1D															RNF175
SLITRK3															GPRASP1
SLITRK4															LRRC20
COQ10B															NMNAT2
ATP6V1F															LRRC40
DNAJA2															SLC9A6
DNAJA3															LRRC47
ATP6V0D1															TCERG1
ATP6V1B2															LONRF2
ATP6V1C1															C2CD5
DLGAP1															PHLPP2
DNAJC5															BAG4
BTF3L4															MPPED1
DNAJC6															FYTTD1
DLGAP2															ACP1
ZFAND2A															AAMP
ATP6V1E1															DDB1
C1orf52															CAP2
ATP6V1G2															CDH8
CX3CL1															BDP1
YWHAG															NDUFA12
UHRF1BP1L															CDK5
YWHAH															RAB3GAP1
B3GALNT1															PITHD1
ATP1A1															GAD1
ATP2A2															GAD2
ANKMY2															CCNC
ATP2B1															MRPL35
ATP2B2															CCT4
FKBP1B															CCT5
ATP2B3															MRPL37
GABARAPL1															CCNH
CKMT1A															CCT7
YWHAZ															CCT8
COX7A2L															CD200
B4GALT6															PPP2CA
CLINT1															ADSS
HECTD1															GCC2
C1orf216															UNC13A
C2orf80															BEX1
APPBP2															CHL1
DIRAS1															BEX2
DIRAS2															CHGB
FBXO34															BEX4
FBXO28															PPP3CB
ATP8A2															CHN1
EPM2AIP1															EHD3
ARPC5L															AMN1
HIGD1A															CHP1
ELAVL4															EID1
C3orf14															C1QBP
HAPLN4															EID2
ZNF204P															PAFAH1B1
ARMCX2															NUDT21
SLC16A14															PPP1R2
C3orf80															NDUFAB1
SLC25A12															ALS2
SLC25A14															DGKB
ARPP21															DDX1
SLC25A22															GDI2
SLC25A32															PPP1R7
KIF21A															EIF6
SLC25A40															ARF4
SLC25A44															MYCBP2
SLC25A46															DLG3
COX7A2															NDUFAF4
ASPHD2															TM9SF2
RUNDC3A															CMAS
RUNDC3B															NDUFAF5
CNKSR2															ATF2
CSNK2A1															MRPS33
ELMOD1															MRPS27
MAGED1															AMPH
CNRIP1															MRPS35
MAGEE1															EMC4
ASNSD1															MRPS36
KCNAB1															SNAP25
ST6GALNAC5															ENC1
KCNAB2															DLAT
MAGEH1															HCN1
COPS7A															ATXN7L3B
SLC39A10															HCCS
GLT1D1															FIBP
HENMT1															ATL1
MAP2K1															SLC26A4-AS1
CLSTN1															CNR1
MAP2K4															SNAP91
CLSTN2															APOO
CLSTN3															CRBN
C5orf22															CLTC
CTDSP1															G3BP2
CNTNAP2															AVL9
RAB11A															LDB2
RAB22A															HARS
GPR158															POLR2B
GTF2H1															CAB39
RAB40C															ENO2
NAP1L2															ABCE1
NAP1L3															GNG2
RAB27B															PRKACB
ATRNL1															GNG3
NAP1L5															UBQLN1
HPCAL4															CUL1
HS3ST2															LRRTM4
ERLEC1															CUL2
NECAB3															IARS
RAB39B															H2AFZ
RAD23B															MADD
ELOVL4															GLO1
TRMT10C															MCF2
ENOPH1															PSMD10
KCNIP4															ATRN
NEDD4L															MAL2
KIFAP3															GNL1
AASDHPPT															PSMD14
MAPK10															GNL3
TRAPPC13															BTRC
SLC4A1AP															SMIM12
NECAP1															SMIM13
TRAPPC6B															MDH1
LGALSL															MDH2
GRAMD1B															PTP4A1
IPCEF1															TMEM17
TSPAN13															TMEM33
MARCH5															GLMN
ENTPD3															KLC1
ENTPD4															MAP9
ENTPD6															MCM4
MICAL2															GLRB
SULT4A1															PPP1R12A
CYP4X1															CYCS
NCKAP1															TMEM70
CSRNP2															TMEM65
NIF3L1															UBE2QL1
GOLT1B															GOT1
GRIN2A															GOT2
NDFIP1															MDP1
NDFIP2															NCDN
KLHL12															CRYM
MAPRE3															GRM5
KLHL42
LHFPL4
FRMPD4
FUNDC1
SEC23A
TBC1D7
TBC1D9
PCP4L1
HSPA13
C9orf72
MMADHC
KIAA1549L
FRRS1L
LMBRD2
METAP1
HSPA4L
INPP4A
SH3GL2
INPP5F
DYRK1A
SACM1L
MBTPS2
DYNLL1
PGM2L1
NDUFA4
NDUFA5
INSIG2
NDUFA8
NDUFC2
NDUFB6
NDUFA9
UBE2E3
EBNA1BP2
DYNLT3
PIK3CB
PEX11B
DYNC1I1
ABHD14A
LINC01128
UBE2Q1
STXBP5L
NDUFS2
IQSEC1
NDUFS4
UBE2V2
NDUFV2
TBC1D30
RANBP6
SCAMP1
RANBP9
SCAMP5
RHBDD2
RBFOX1
RBFOX2
MLLT11
PAPSS1
TCEAL1
TCEAL7
TCEAL8
C6orf120
PABPC1L2A
PACSIN1
HSPA12A
RNF128
C11orf87
RNF219
TAGLN3
RNF175
RNF187
SLC4A3
NCKIPSD
CA10
ZC3H15
C12orf10
GPRASP1
NMNAT2
LRRC40
SLC9A6
TCERG1
LONRF2
LRRC49
NIPSNAP1
C2CD5
PGRMC1
ABI2
LRRC8B
BAG4
MPPED1
RGS7BP
ACP1
CCDC85A
NUDCD3
RFPL1S
CAP2
NDUFA12
BBS7
ZFYVE27
AARS
CDK5
CDK7
PITHD1
MRPL15
GAD1
MRPL32
MRPL35
CCT4
CDS1
CCT7
CCT8
CD200
PPP2CA
RIMBP2
UNC13A
BEX1
CHL1
CBX7
BEX2
CHGA
CHGB
BEX4
PPP3CB
BEX5
CHN1
EHD2
EHD3
ANK2
AMN1
CHP1
NUDT11
EID1
EID2
PAFAH1B1
NUDT21
NOTCH1
PPP1R2
NDUFAB1
ALS2
API5
ICA1
DDX1
ANO3
ARF3
PPP1R7
EAPP
ANO5
DLG3
SEZ6L2
NDUFAF4
MRPS30
CMAS
NDUFAF5
ATF2
MRPS33
MRPS27
AMPH
FIG4
MRPS35
EMC3
EMC4
MRPS36
PPP4R4
ATG5
GJA4
SNAP25
ENC1
DLAT
HCN1
FHL2
ATXN7L3B
HCCS
GFM1
FAXC
FIBP
ATL1
DNM1
CNR1
SNAP91
DNM3
GARS
LRPPRC
DOK6
CRBN
CLTC
PHYHIP
GNB1
ELP3
G3BP2
DTD1
AVL9
LDB2
POLR2B
CAB39
POLR3A
ENO2
PITPNA
POLR3F
ASNS
DPP6
GNG2
POLR2K
PRKACB
GNG3
UBQLN1
CUL1
IARS
H2AFZ
CUL5
FLNA
SNAPC5
MADD
GLO1
CNST
MCF2
PSMD10
PSMD12
ATRN
MAL2
PSMD14
GNL3
BTRC
AAGAB
SMIM13
MDH1
GLS2
MDH2
ATRX
MAP2
TMEM25
TMEM33
MCAT
NBEA
KLC1
GLRB
TMEM60
PPP1R12A
CYCS
TMEM70
SERTM1
UBE2QL1
GOT1
GOT2
NCDN
CRYM
GRM5

## Sheet: Overlap of FGCN
Table 1. Overlap (Jaccard index) between AD modules and control modules
	N_M1	N_M2	N_M3	N_M4	N_M5	N_M6	N_M7	N_M8	N_M9
AD_M1	0.4715	0.0202	0	0	0	0	0	0.0064	0
AD_M2	0.0017	0	0	0.022	0.099	0	0	0	0
AD_M3	0	0	0	0	0	0.4047	0	0	0
AD_M4	0.0167	0	0	0	0	0	0	0	0
AD_M5	0.0009	0	0	0.1228	0	0	0	0	0.025
AD_M6	0	0	0.3818	0.0158	0	0	0	0	0
AD_M7	0	0	0.0149	0.1667	0	0	0	0	0.1
AD_M8	0	0	0	0	0	0	0	0	0
AD_M9	0	0	0	0	0	0	0.6	0	0
AD_M10	0.0079	0	0	0	0	0	0	0	0
AD_M11	0	0	0	0	0	0	0	0	0
AD_M12	0	0	0	0.2432	0	0	0	0	0.04545
AD_M13	0	0	0	0	0	0	0	0	0
AD_M14	0	0	0.0178	0	0	0	0	0	0
AD_M15	0	0	0	0	0	0	0.0357	0	0
	Jaccard Index >0.3
