# Supplementary material for: Combinatorial analyses reveal cellular composition changes have different impacts on transcriptomic changes of cell type specific genes in Alzheimer’s Disease
Source: Sci Rep. 2021 Jan 11;11:353. doi: 10.1038/s41598-020-79740-x (PMC7801680; doi:10.1038/s41598-020-79740-x)
Supplement: Supplementary file 3 — Supplementary Table 3. [file 41598_2020_79740_MOESM3_ESM.xlsx]

## Sheet: Sheet1
Table 3. DC score and DE score of all modules
ModuleName	GSE48350.DCscore	GSE5281.DCscore	MSBB.DCscore	Mayo.DCscore	ROSMAP.DCscore	median.DCscore	mean.DCscore	GSE48350.DEscore	GSE5281.DEscore	MSBB.DEscore	Mayo.DEscore	ROSMAP.DEscore	median.DEscore	mean.DEscore
AD_M1	1.88175	1.90382	2.50191	1.56513	1.50374	1.88175	1.87127	4.36713	2.4552	3.85794	1.788	1.94545	2.4552	2.69365
AD_M2	1.40659	1.693	1.714	1.75669	1.53419	1.693	1.62089	3.88528	1.56763	3.93189	3.53732	2.17709	3.27858	2.98442
AD_M3	1.16625	1.33774	2.00428	1.52415	1.52676	1.52415	1.51184	3.97272	3.0113	3.26866	1.75168	1.28701	3.00565	3.00087
AD_M4	1.86039	1.40021	2.62441	1.4191	1.3331	1.4191	1.72744	1.44048	2.34172	3.24029	1.81537	1.27412	1.91888	2.56757
AD_M5	1.62866	1.9552	1.65666	2.17141	1.7066	1.7066	1.82371	1.91103	1.76579	2.37682	2.14728	2.66871	2.1606	2.64018
AD_M6	1.34567	1.4502	1.95249	2.62625	1.6009	1.6009	1.7951	0.960834	2.48542	2.24809	2.04699	2.47687	2.24809	2.74827
AD_M7	1.05756	1.56374	2.37	2.47523	1.92015	1.92015	1.87734	1.02341	1.65903	3.73428	2.6029	2.98709	2.6029	3.20392
AD_M8	1.19976	1.36466	1.92604	1.75815	1.69044	1.69044	1.58781	1.52304	1.32949	2.88311	2.48288	2.33287	2.33287	3.2437
AD_M9	1.43971	1.7722	2.09881	2.19028	1.38823	1.7722	1.77785	3.73628	2.78067	1.97565	1.45173	1.66323	2.14858	3.78886
AD_M10	1.18302	1.27856	2.68496	1.47352	1.43	1.43	1.61001	2.09284	3.02131	3.88077	1.57728	1.86452	2.29009	4.11444
AD_M11	1.31269	1.85682	2.04537	1.37743	2.11696	1.85682	1.74185	2.09726	1.13294	3.71732	3.85681	2.40733	2.52483	4.36087
AD_M12	1.22795	2.01953	1.70495	2.53725	1.05728	1.70495	1.70939	1.83823	1.24404	2.62853	1.53448	1.77025	1.77025	1.8031
AD_M13	1.12633	1.24715	1.68068	1.98366	1.30792	1.30792	1.46915	2.14855	1.05573	2.10751	3.05949	0.895784	2.10751	4.27425
AD_M14	1.38815	1.41452	2.37152	2.0102	1.64451	1.64451	1.76578	3.2068	3.0404	2.80127	3.44273	2.13162	3.0404	5.29824
AD_M15	1.15235	2.03329	1.33833	2.65362	1.19476	1.33833	1.67447	3.45962	2.33273	1.29174	1.77156	1.30864	1.90221	4.77113
N_M1	1.6628	1.83405	2.57884	1.58771	1.49179	1.6628	1.83104	4.0756	2.46416	3.84615	1.80617	1.91724	2.46416	2.82186
N_M2	2.56071	1.73981	1.96399	1.61578	1.71933	1.73981	1.91993	4.15991	3.11231	2.50087	1.85795	1.737	2.50087	2.67361
N_M3	1.208	1.58223	1.69062	2.16445	1.48635	1.58223	1.62633	0.878109	2.27185	2.32829	2.1603	2.30975	2.27185	1.98966
N_M4	1.23965	1.38564	1.63789	2.00767	1.72939	1.63789	1.60005	1.66569	1.98539	3.14902	2.07819	2.1073	2.07819	2.19712
N_M5	1.27917	1.5103	1.73985	1.76942	1.66204	1.66204	1.59216	4.33144	2.00713	3.93173	3.13258	1.89979	3.13258	3.06053
N_M6	1.07441	1.46601	1.89341	1.404	1.52202	1.46601	1.47197	3.98379	3.26842	2.97981	1.82569	1.23777	2.97981	2.6591
N_M7	1.2585	1.46273	2.11926	1.89776	1.52961	1.52961	1.65357	3.52528	2.90118	2.1982	1.31908	1.57721	2.1982	2.30419
N_M8	2.17065	1.47839	2.42467	1.17423	1.66175	1.66175	1.78194	3.2605	2.81415	4.23122	1.75073	2.33488	2.81415	2.8783
N_M9	0.987294	0.94914	2.01931	2.39281	1.61061	1.61061	1.59183	0.881714	2.02123	3.00408	2.42584	2.46875	2.42584	2.16032
