# Supplementary material for: Combinatorial analyses reveal cellular composition changes have different impacts on transcriptomic changes of cell type specific genes in Alzheimer’s Disease
Source: Sci Rep. 2021 Jan 11;11:353. doi: 10.1038/s41598-020-79740-x (PMC7801680; doi:10.1038/s41598-020-79740-x)
Supplement: Supplementary file 5 — Supplementary Tables 5, 6. [file 41598_2020_79740_MOESM5_ESM.xlsx]

## Sheet: Table 5
Table 5. Genes down expressed (AD vs normal) in at least two datasets
	GSE48350_logFC	GSE48350_AveExpr	GSE48350_t	GSE48350_P.Value	GSE48350_adj.P.Val	GSE5281_logFC	GSE5281_AveExpr	GSE5281_t	GSE5281_P.Value	GSE5281_adj.P.Val	MSBB_logFC	MSBB_AveExpr	MSBB_t	MSBB_P.Value	MSBB_adj.P.Val	Mayo_logFC	Mayo_AveExpr	Mayo_t	Mayo_P.Value	Mayo_adj.P.Val	ROSMAP_logFC	ROSMAP_AveExpr	ROSMAP_t	ROSMAP_P.Value	ROSMAP_adj.P.Val
ADCYAP1	-0.618698	6.4595	-5.23067	3.53114e-07	3.30865e-06	-0.957829	4.2638	-8.16518	7.73467e-14	3.56519e-12	-0.751204	3.07469	-10.2425	5.27598e-23	5.83227e-20	-0.808151	2.54435	-4.70494	5.38568e-06	9.19119e-05	-0.464815	1.56277	-4.40206	1.35624e-05	0.000523
ATOH7	-0.5434	6.31686	-6.98143	2.53728e-11	2.30314e-09	-0.667793	4.38648	-6.5842	5.77112e-10	8.05205e-09	-0.742742	0.127722	-9.6544	9.08306e-21	5.05004e-18	-0.439066	0.74954	-2.58737	0.0105432	0.0393447	-0.245624	0.155879	-2.96512	0.00319503	0.0208848
BDNF	-1.10663	6.30993	-7.46705	1.30984e-12	2.78014e-10	-0.874436	4.34469	-4.62291	7.57658e-06	3.76031e-05	-0.485288	3.04215	-9.08862	1.05618e-18	2.78815e-16	-0.435646	2.19772	-3.00174	0.00310676	0.0151672	-0.247509	-0.271396	-2.72087	0.00677686	0.0351661
C3orf80	-0.683128	6.16517	-4.97892	1.18077e-06	8.95257e-06	-0.721238	5.1085	-3.36298	0.000957615	0.00283646	-0.643035	3.5536	-9.3622	1.09993e-19	4.21569e-17	-0.465469	3.65343	-2.69174	0.0078493	0.0312941	-0.374982	1.98588	-4.60469	5.45625e-06	0.000268163
CALB1	-1.25715	7.53952	-6.58047	2.66059e-10	1.18278e-08	-1.44572	6.16046	-6.58668	5.69537e-10	7.96839e-09	-0.492216	3.72676	-6.52503	1.32319e-10	2.29219e-09	-0.648653	2.41736	-3.35607	0.000983561	0.0060914	-0.340666	1.4706	-3.5727	0.000393528	0.00510493
CCDC184	-0.542499	8.2375	-5.3874	1.6287e-07	1.77673e-06	-0.803743	6.04627	-7.11418	3.22009e-11	6.41762e-10	-0.471154	3.16338	-7.04196	4.61719e-12	1.30977e-10	-0.514106	3.97142	-3.44488	0.000726355	0.00477695	-0.225087	3.74372	-3.26784	0.00117118	0.010581
EID2B	-0.464092	6.73143	-6.03323	5.64613e-09	1.24508e-07	-0.587484	4.56359	-4.57766	9.18562e-06	4.47403e-05	-0.345922	3.33761	-7.21357	1.44139e-12	4.81926e-11	-0.409695	3.44055	-4.56411	9.82552e-06	0.000151498	-0.231255	2.6732	-4.59127	5.80147e-06	0.000279598
GAD1	-0.67234	10.3735	-4.92628	1.5112e-06	1.10047e-05	-1.02594	8.74636	-4.96306	1.70931e-06	9.97088e-06	-0.583481	6.30328	-7.23103	1.28764e-12	4.37549e-11	-0.805105	5.37103	-4.36331	2.26495e-05	0.000298244	-0.305818	3.81828	-3.15672	0.00170848	0.0136792
GAD2	-0.615604	9.14659	-4.90218	1.69081e-06	1.20474e-05	-0.901432	7.07075	-4.88165	2.45712e-06	1.38065e-05	-0.615677	5.49026	-6.36963	3.48393e-10	5.30524e-09	-0.884983	4.296	-3.79787	0.000205576	0.00174816	-0.284567	2.57439	-3.37737	0.000798827	0.00813586
HSPB3	-0.586502	6.89174	-5.29883	2.52739e-07	2.52558e-06	-0.745319	4.63323	-7.587	2.23647e-12	6.30349e-11	-0.908709	0.450685	-9.25825	2.61667e-19	8.65065e-17	-0.668265	0.607796	-3.54256	0.000516911	0.00363758	-0.40344	2.00372	-4.92557	1.20426e-06	9.65955e-05
LYRM9	-0.496955	8.47517	-7.05171	1.66519e-11	1.71042e-09	-1.03974	6.79365	-9.54545	1.75522e-17	2.49551e-15	-0.378678	4.52558	-7.26231	1.03479e-12	3.6314e-11	-0.516535	4.637	-4.79166	3.696e-06	6.86704e-05	-0.209612	4.374	-3.37016	0.000819438	0.00830875
NCALD	-0.867013	9.95959	-6.69723	1.35475e-10	7.34426e-09	-1.56113	8.1981	-8.37375	2.24238e-14	1.22355e-12	-0.60095	6.85146	-8.72116	2.07565e-17	3.51391e-15	-0.443873	6.4019	-2.68916	0.00790755	0.0314883	-0.366336	5.0036	-4.8036	2.15994e-06	0.000142022
NEUROD6	-0.683844	9.00473	-6.59965	2.38261e-10	1.08538e-08	-0.938668	6.33839	-6.21875	3.9318e-09	4.37833e-08	-1.09616	3.65475	-11.2161	6.49903e-27	1.76843e-23	-0.676977	3.6999	-3.1036	0.00225411	0.0117622	-0.309485	3.1039	-3.61305	0.000338596	0.00457317
NRN1	-0.708509	11.1024	-5.95208	8.7432e-09	1.7288e-07	-1.39886	7.90925	-8.15448	8.23968e-14	3.74664e-12	-0.555641	5.58185	-7.96601	6.84625e-15	5.07713e-13	-0.414319	6.49666	-2.93507	0.00381609	0.0178396	-0.288416	5.93515	-4.24578	2.6742e-05	0.000835289
NRXN3	-0.472954	9.66623	-6.71281	1.23736e-10	6.87987e-09	-1.3737	8.34359	-6.26964	3.02114e-09	3.4731e-08	-0.37498	7.39295	-8.36491	3.33994e-16	3.72703e-14	-0.481128	5.84959	-4.03135	8.49325e-05	0.000860784	-0.240051	4.41007	-5.09048	5.36266e-07	5.65324e-05
PCDH8	-0.978183	8.5086	-5.47276	1.06106e-07	1.2573e-06	-1.26336	7.76988	-4.44579	1.5978e-05	7.35141e-05	-0.51549	4.6886	-7.18014	1.82038e-12	5.91859e-11	-0.588973	3.34845	-2.53255	0.012268	0.0443192	-0.486351	2.22586	-3.94507	9.32254e-05	0.0019095
PCP4	-0.402382	9.69635	-3.11967	0.00201921	0.00539969	-1.31765	7.83263	-6.62338	4.68113e-10	6.69789e-09	-0.386588	2.1468	-5.29845	1.57554e-07	1.14748e-06	-0.577516	3.74749	-4.34658	2.42535e-05	0.000315593	-0.215285	5.53189	-3.04429	0.00247637	0.0174988
PCSK1	-0.89984	8.36591	-4.1717	4.15237e-05	0.000182838	-1.56368	5.2515	-6.43718	1.25805e-09	1.60854e-08	-0.859982	5.51819	-8.31221	5.08545e-16	5.30657e-14	-0.648299	3.97737	-2.52927	0.0123788	0.0446418	-0.38483	1.76208	-3.32699	0.000953753	0.0092269
PCYOX1L	-0.484474	8.46161	-6.80894	7.05126e-11	4.45838e-09	-1.44557	5.87075	-12.2691	4.92682e-25	4.97338e-21	-0.367692	3.89553	-7.54055	1.48324e-13	6.83177e-12	-0.571859	3.96402	-5.58927	9.38591e-08	3.87769e-06	-0.342601	2.63635	-5.25753	2.31113e-07	3.32066e-05
PENK	-0.71946	6.81098	-4.54071	8.6615e-06	4.76834e-05	-0.929746	5.54231	-3.79644	0.000205605	0.000725818	-0.495115	0.468505	-5.04749	5.74164e-07	3.65296e-06	-0.864594	0.115045	-3.93824	0.000121383	0.00114407	-0.408486	0.278005	-3.36158	0.000844669	0.00852004
PPEF1	-0.801557	5.94325	-7.11243	1.15479e-11	1.36355e-09	-0.834091	3.50611	-7.1233	3.06107e-11	6.15537e-10	-0.849965	1.77234	-11.3196	2.35469e-27	6.94123e-24	-0.943007	0.852399	-5.788	3.55593e-08	1.80883e-06	-0.369243	-0.188209	-4.38972	1.43201e-05	0.000545711
PRMT8	-0.573846	7.9061	-5.90326	1.13517e-08	2.13225e-07	-0.940079	7.0963	-6.88687	1.12621e-10	1.90109e-09	-0.358613	3.43619	-7.35237	5.54345e-13	2.12914e-11	-0.543436	3.24282	-3.14129	0.00199774	0.010686	-0.358584	2.85872	-4.61307	5.25074e-06	0.000263175
RPH3A	-0.750234	9.66652	-5.07448	7.50691e-07	6.12735e-06	-1.26893	6.58931	-7.17625	2.27962e-11	4.73004e-10	-0.582321	6.30273	-8.52463	9.76694e-17	1.33138e-14	-0.885704	6.40911	-4.92082	2.09149e-06	4.36893e-05	-0.32192	5.37795	-5.04595	6.68639e-07	6.41215e-05
SCG2	-0.716955	9.30461	-5.86091	1.42198e-08	2.53438e-07	-1.37331	7.56841	-5.99101	1.25898e-08	1.22853e-07	-0.64253	5.87105	-7.9263	9.19737e-15	6.65333e-13	-0.507139	5.8279	-3.14885	0.00194972	0.01048	-0.247484	4.58308	-2.91398	0.0037558	0.0232455
SERTM1	-0.983196	6.52574	-6.04955	5.16818e-09	1.17145e-07	-1.39495	4.16858	-7.42633	5.58615e-12	1.3889e-10	-0.620557	3.7839	-7.56796	1.22913e-13	5.81275e-12	-0.63022	2.58759	-2.7893	0.00591121	0.025087	-0.378381	0.533658	-3.78919	0.000172822	0.00283847
SIDT1	-0.445774	7.87416	-5.9192	1.04257e-08	1.99284e-07	-0.758457	4.82865	-5.84006	2.68429e-08	2.40217e-07	-0.363103	4.84947	-9.03579	1.62511e-18	3.91066e-16	-0.460195	3.75239	-3.60516	0.000414135	0.00304771	-0.239782	2.1833	-3.53002	0.000460645	0.00570935
SPHKAP	-0.652531	8.99875	-4.163	4.30332e-05	0.000188473	-1.44823	6.7158	-5.25921	4.41439e-07	2.92972e-06	-0.473119	4.89724	-7.61247	8.93256e-14	4.4317e-12	-0.414144	3.248	-2.50295	0.0133005	0.0473023	-0.262716	0.310126	-3.54	0.00044405	0.00556542
SST	-1.47083	8.49132	-8.11422	2.09858e-14	1.65982e-11	-2.1021	5.45133	-8.5214	9.26688e-15	5.72138e-13	-0.911228	1.22115	-8.12126	2.15301e-15	1.88984e-13	-1.34826	2.32098	-5.30582	3.61098e-07	1.09266e-05	-0.546086	4.01257	-3.94807	9.2106e-05	0.00189256
TAC1	-1.10323	7.21349	-6.08575	4.24494e-09	1.00661e-07	-1.42133	5.70675	-5.04849	1.1629e-06	7.00622e-06	-0.858826	2.01693	-7.88303	1.26464e-14	8.72033e-13	-0.968811	1.84196	-4.14559	5.43513e-05	0.00060416	-0.361565	2.42687	-3.49391	0.000525668	0.0062287
TARBP1	-0.275856	8.81035	-4.87484	1.9185e-06	1.33959e-05	-1.38319	6.75081	-8.13836	9.06179e-14	4.06552e-12	-0.329536	6.6035	-6.55153	1.11695e-10	1.98948e-09	-0.409214	5.34979	-4.36827	2.21949e-05	0.000293298	-0.245898	4.25066	-3.24189	0.00128034	0.0111818
ADAM23	-0.532841	8.69657	-5.61318	5.18767e-08	7.07495e-07	-1.68037	6.90222	-7.66729	1.41073e-12	4.24533e-11	-0.338733	6.42192	-6.01211	2.97548e-09	3.4397e-08	NA	NA	NA	NA	NA	-0.20646	3.37668	-3.28722	0.00109532	0.0101075
ADTRP	-0.173333	6.07617	-4.50669	1.00472e-05	5.40764e-05	-0.595899	3.51113	-5.34834	2.90774e-07	2.01387e-06	-0.66848	1.6373	-11.4491	6.63708e-28	3.13247e-24	-0.523524	0.697203	-3.01763	0.00295672	0.0146025	-0.285066	-0.218954	-3.11456	0.00196613	0.0149149
AKAP5	-0.488414	7.36868	-6.37395	8.60799e-10	2.95763e-08	-0.600462	5.41566	-3.96219	0.000110129	0.000417932	-0.421016	4.63063	-6.537	1.22641e-10	2.15301e-09	NA	NA	NA	NA	NA	-0.314662	-0.081232	-3.01759	0.00270018	0.0186191
ANO3	-0.493888	8.61838	-4.13871	4.75288e-05	0.000205259	-0.96831	7.41825	-3.93806	0.000120752	0.000453976	-0.544349	5.21402	-7.62575	8.13736e-14	4.11216e-12	NA	NA	NA	NA	NA	-0.29353	1.22963	-4.65187	4.39252e-06	0.000231527
ARHGAP20	-0.619013	7.75951	-6.38742	7.97982e-10	2.80097e-08	-0.720657	5.5666	-6.0266	1.05141e-08	1.04979e-07	-0.328831	5.17493	-7.55524	1.33528e-13	6.25618e-12	NA	NA	NA	NA	NA	-0.197719	0.2702	-2.69602	0.00729435	0.0370195
ARL6	-0.365592	7.30668	-4.97466	1.2047e-06	9.10531e-06	-1.00315	6.95724	-5.74123	4.37855e-08	3.7362e-07	-0.338556	3.8775	-6.84908	1.65095e-11	3.82955e-10	NA	NA	NA	NA	NA	-0.178147	2.32624	-3.45967	0.000595154	0.00671565
ATL1	-0.427841	10.412	-6.71043	1.25314e-10	6.94779e-09	-1.11052	9.09326	-6.69567	3.17601e-10	4.7182e-09	-0.35558	6.4189	-6.0545	2.31967e-09	2.76655e-08	NA	NA	NA	NA	NA	-0.197363	4.74844	-3.20181	0.00146768	0.0123484
ATP6V1B2	-0.533925	11.5904	-4.9177	1.57295e-06	1.13653e-05	-1.63384	8.09622	-8.13738	9.11421e-14	4.07095e-12	-0.428016	8.00073	-6.37198	3.42494e-10	5.24249e-09	NA	NA	NA	NA	NA	-0.173489	6.42229	-3.16166	0.0016804	0.0135202
ATP6V1E1	-0.373243	11.1986	-6.26545	1.57704e-09	4.66325e-08	-1.40461	9.4356	-9.28368	8.89902e-17	1.0037e-14	-0.416192	7.11002	-6.85091	1.6351e-11	3.79778e-10	-0.195638	7.52111	-2.48204	0.0140758	0.0494157	-0.159592	7.19021	-3.31558	0.000992523	0.00946973
ATP6V1G2	-0.612188	10.9481	-6.09617	4.01052e-09	9.66289e-08	-1.82917	7.48219	-9.32182	7.02991e-17	8.11011e-15	-0.452539	6.21747	-6.96728	7.60088e-12	1.99757e-10	NA	NA	NA	NA	NA	-0.197109	7.10274	-3.42857	0.000665635	0.00719293
BASP1	-0.404038	12.7831	-4.62136	6.06606e-06	3.54978e-05	-0.785468	10.9256	-5.33099	3.15495e-07	2.16283e-06	-0.384032	7.16252	-7.11155	2.8887e-12	8.7562e-11	NA	NA	NA	NA	NA	-0.143801	7.57036	-2.93499	0.00351539	0.022329
BEX1	-0.455297	12.3832	-5.76986	2.29872e-08	3.74049e-07	-0.919408	11.7684	-5.42077	2.06419e-07	1.47623e-06	-0.58465	6.47872	-7.61259	8.94548e-14	4.43189e-12	NA	NA	NA	NA	NA	-0.191669	8.17409	-3.32644	0.00095559	0.00923717
BEX2	-0.403781	11.2498	-5.9602	8.36881e-09	1.67171e-07	-0.901427	9.49134	-5.70334	5.27481e-08	4.41153e-07	-0.525962	5.56399	-7.42664	3.32477e-13	1.37075e-11	-0.289552	6.3517	-2.8191	0.00541266	0.0233985	-0.194927	7.1022	-3.66131	0.000282362	0.00399218
BEX4	-0.323129	10.2967	-5.94722	8.96406e-09	1.75999e-07	-1.3416	7.66946	-6.54434	7.13545e-10	9.66829e-09	-0.364895	6.26702	-7.02004	5.33893e-12	1.48334e-10	-0.209416	7.33413	-2.87576	0.00456899	0.0205009	-0.144002	7.03003	-3.11288	0.00197713	0.0149573
BEX5	-0.601044	10.674	-5.71678	3.03412e-08	4.66619e-07	-1.52008	9.35233	-7.88779	3.93669e-13	1.43721e-11	-0.615669	4.16861	-7.59547	1.01079e-13	4.88467e-12	-0.455364	4.59724	-3.11041	0.00220564	0.0115606	-0.126963	6.59654	-2.62609	0.00894721	0.0425548
C1orf115	-0.346938	10.6129	-3.55271	0.000454325	0.00147188	-0.613477	7.40612	-5.49107	1.4761e-07	1.09408e-06	-0.400338	6.42872	-7.17923	1.82717e-12	5.92974e-11	NA	NA	NA	NA	NA	-0.195208	5.12956	-3.95165	9.07867e-05	0.00187539
C2orf80	-0.729514	8.56861	-6.13253	3.28775e-09	8.25474e-08	-1.40415	7.03912	-7.96471	2.51289e-13	9.70034e-12	-0.642187	3.76026	-8.94374	3.47659e-18	7.49883e-16	NA	NA	NA	NA	NA	-0.321733	3.65098	-4.48961	9.18931e-06	0.000396799
C3orf14	-0.33442	10.3103	-5.47235	1.06249e-07	1.25823e-06	-1.05548	7.80936	-7.26932	1.3544e-11	2.97217e-10	-0.322855	4.75969	-6.68297	4.84192e-11	9.53133e-10	NA	NA	NA	NA	NA	-0.169084	4.39187	-3.19083	0.00152322	0.0127079
CA10	-0.695181	8.66948	-6.67341	1.55576e-10	8.05366e-09	-1.396	7.14051	-7.70339	1.14595e-12	3.57582e-11	-0.457237	5.20166	-8.46268	1.57651e-16	1.99169e-14	NA	NA	NA	NA	NA	-0.25227	4.0532	-4.53487	7.49584e-06	0.000342199
CACNG3	-0.69545	9.36847	-5.71841	3.00841e-08	4.64128e-07	-1.00436	5.91583	-7.75738	8.39058e-13	2.7147e-11	-0.35443	4.09303	-6.31024	4.99657e-10	7.26763e-09	NA	NA	NA	NA	NA	-0.303477	4.17294	-4.79084	2.29442e-06	0.000147367
CALY	-0.60368	9.17158	-5.2707	2.90249e-07	2.81816e-06	-1.71717	5.08204	-10.1963	2.94983e-19	8.50772e-17	-0.430387	5.0896	-6.9548	8.25432e-12	2.14068e-10	NA	NA	NA	NA	NA	-0.192509	8.01807	-2.7885	0.00553171	0.0305781
CAMK1G	-0.493578	8.50515	-4.62218	6.04412e-06	3.54119e-05	-1.00074	5.42311	-7.45958	4.62557e-12	1.1851e-10	-0.364181	4.89779	-6.14959	1.3193e-09	1.69953e-08	NA	NA	NA	NA	NA	-0.236845	4.47949	-4.00202	7.40248e-05	0.00165929
CAMK2D	-0.292618	10.1579	-3.9707	9.33305e-05	0.00036819	-0.664027	9.90752	-4.31353	2.75201e-05	0.000119794	-0.324637	7.15819	-6.66931	5.28352e-11	1.03088e-09	NA	NA	NA	NA	NA	-0.191793	3.43349	-2.85816	0.00446924	0.0263175
CAMK4	-0.688359	8.21189	-7.11182	1.15905e-11	1.36355e-09	-0.859002	6.7077	-5.65954	6.53566e-08	5.34637e-07	-0.492316	7.04217	-7.79376	2.419e-14	1.46775e-12	NA	NA	NA	NA	NA	-0.236107	1.51253	-3.95278	9.03757e-05	0.00187288
CAP2	-0.575522	10.5793	-5.66195	4.03365e-08	5.83981e-07	-0.883059	9.50102	-3.92332	0.000127713	0.0004766	-0.515227	6.28401	-7.91767	9.77366e-15	6.99986e-13	NA	NA	NA	NA	NA	-0.327034	4.62335	-4.08305	5.30625e-05	0.00132465
CARTPT	-0.559615	8.21376	-6.62672	2.03832e-10	9.798e-09	-1.0752	6.06189	-6.97025	7.13193e-11	1.27309e-09	-0.720213	2.33965	-5.29351	1.62011e-07	1.17703e-06	NA	NA	NA	NA	NA	-0.507431	4.62335	-4.08522	5.2589e-05	0.00131779
CBLN4	-0.865288	7.30301	-4.69695	4.32536e-06	2.67725e-05	-0.712121	5.63322	-3.64384	0.000358992	0.00118523	-0.564223	3.95141	-7.73503	3.7089e-14	2.11611e-12	NA	NA	NA	NA	NA	-0.465513	1.95371	-4.59709	5.64938e-06	0.000274639
CCKBR	-0.685078	7.72088	-5.96992	7.94483e-09	1.60881e-07	-1.05245	5.26781	-8.96845	6.17336e-16	5.30357e-14	-0.421238	2.89322	-7.25674	1.07436e-12	3.73692e-11	NA	NA	NA	NA	NA	-0.340744	3.0991	-5.13237	4.35146e-07	4.90728e-05
CD200	-0.44136	9.54019	-5.62205	4.95605e-08	6.85487e-07	-1.58204	6.89554	-8.75875	2.21265e-15	1.62441e-13	-0.433848	5.19464	-7.08941	3.35884e-12	9.91782e-11	NA	NA	NA	NA	NA	-0.290027	3.96051	-3.72811	0.000218871	0.0033376
CDH10	-0.268032	8.88291	-3.08628	0.00225101	0.00593738	-0.716773	7.83101	-5.10411	9.02847e-07	5.60676e-06	-0.352428	5.51	-8.85634	6.96739e-18	1.3542e-15	NA	NA	NA	NA	NA	-0.140156	3.27149	-2.80768	0.00521843	0.0293347
CDH12	-0.515007	6.73958	-3.57087	0.000425369	0.00138891	-0.806482	4.376	-5.34128	3.00594e-07	2.07406e-06	-0.432188	4.56756	-7.83952	1.73016e-14	1.11888e-12	NA	NA	NA	NA	NA	-0.168755	0.205596	-3.3106	0.00100992	0.00957449
CDH8	-0.612733	7.79973	-6.08112	4.35347e-09	1.02513e-07	-0.666642	6.66869	-3.64153	0.000361985	0.00119336	-0.403646	5.50861	-7.11142	2.89382e-12	8.76422e-11	NA	NA	NA	NA	NA	-0.238299	1.97418	-4.6636	4.16078e-06	0.000226069
CDH9	-0.295813	7.07644	-5.17116	4.71367e-07	4.18192e-06	-0.610453	4.98247	-4.53448	1.10248e-05	5.28946e-05	-0.435221	4.61661	-7.12254	2.68583e-12	8.25443e-11	NA	NA	NA	NA	NA	-0.347131	1.60465	-4.62533	4.96363e-06	0.000250728
CHGB	-0.902004	8.76366	-6.29778	1.31887e-09	4.00296e-08	-2.08892	7.31769	-8.3903	2.03146e-14	1.11449e-12	-0.612863	5.91228	-7.89266	1.17746e-14	8.26416e-13	NA	NA	NA	NA	NA	-0.321954	4.97371	-3.4446	0.000628383	0.00692543
CHL1	-0.420563	9.85074	-4.9172	1.57663e-06	1.13835e-05	-0.83722	8.37187	-3.57785	0.000454431	0.00146324	-0.422561	8.77753	-7.95042	7.63849e-15	5.641e-13	NA	NA	NA	NA	NA	-0.182509	3.68588	-3.06337	0.00232694	0.0167574
CHML	-0.511547	7.83295	-5.49174	9.6398e-08	1.16634e-06	NA	NA	NA	NA	NA	-0.378738	5.50575	-7.56389	1.25863e-13	5.92058e-12	-0.438297	3.76745	-3.39988	0.000847591	0.0054045	-0.284966	0.679553	-4.65948	4.24087e-06	0.000228046
CHN1	-0.276528	12.9096	-3.41664	0.000737979	0.0022364	-0.904629	11.9343	-5.50639	1.37157e-07	1.0271e-06	-0.513736	8.82673	-7.50035	1.97862e-13	8.88219e-12	NA	NA	NA	NA	NA	-0.170561	8.49588	-2.7742	0.0057762	0.0315253
CHRM1	-0.719086	8.56719	-6.00468	6.58851e-09	1.39762e-07	-1.82907	5.7781	-9.59399	1.29722e-17	1.93996e-15	-0.336522	5.32047	-6.47059	1.85649e-10	3.08173e-09	NA	NA	NA	NA	NA	-0.248682	4.52397	-3.77025	0.000186019	0.00298941
CISD1	-0.399695	10.1856	-6.48182	4.67076e-10	1.83041e-08	-0.971054	7.80974	-8.71838	2.82574e-15	2.01586e-13	-0.404834	5.09853	-6.7073	4.15043e-11	8.394e-10	NA	NA	NA	NA	NA	-0.15346	4.40251	-3.40678	0.000719543	0.00757076
CNR1	-0.646856	8.03819	-5.00359	1.05114e-06	8.12117e-06	-0.930641	6.50381	-3.5996	0.000420613	0.00136513	-0.40353	6.65061	-6.71423	3.96922e-11	8.06248e-10	NA	NA	NA	NA	NA	-0.218562	2.37791	-3.08226	0.00218725	0.0159799
CORT	-0.312889	6.69559	-5.36116	1.85539e-07	1.97328e-06	-0.409311	5.03449	-5.60569	8.49413e-08	6.73416e-07	-0.441966	1.5412	-9.0628	1.30278e-18	3.24539e-16	-0.594779	1.2396	-4.92517	2.05144e-06	4.29128e-05	-0.315999	2.66928	-4.26889	2.42184e-05	0.000785558
CPNE4	-0.590194	8.79101	-4.70262	4.21635e-06	2.62058e-05	-0.68851	7.38595	-3.16099	0.00186973	0.00512463	-0.495435	4.70523	-8.62681	4.36827e-17	6.4767e-15	NA	NA	NA	NA	NA	-0.172249	3.44129	-2.79709	0.00538938	0.0300742
CRH	-1.3599	6.70471	-7.34429	2.80321e-12	5.06551e-10	NA	NA	NA	NA	NA	-1.07778	-0.219996	-9.91708	9.40248e-22	7.36452e-19	-1.88883	-0.578477	-6.65296	4.14399e-10	6.19433e-08	-0.628678	0.339613	-4.5578	6.75641e-06	0.000318092
CRYM	-0.776047	10.0114	-6.1973	2.303e-09	6.25101e-08	-1.37768	7.47385	-9.00078	5.06619e-16	4.44701e-14	-0.707171	5.40193	-7.89574	1.15335e-14	8.15059e-13	NA	NA	NA	NA	NA	-0.365897	5.81223	-3.71821	0.000227347	0.00342647
CTXN3	-0.451482	6.13904	-2.98282	0.00313369	0.00791371	-0.667056	5.31796	-2.58161	0.0106991	0.0235223	-0.516721	2.17305	-4.50474	7.81589e-06	3.8114e-05	NA	NA	NA	NA	NA	-0.30709	2.86788	-3.57379	0.000391932	0.00508856
CYP4X1	-0.407881	7.46084	-4.61756	6.16935e-06	3.5986e-05	-0.806654	6.70877	-5.42504	2.02272e-07	1.45172e-06	-0.382255	3.96679	-7.98427	5.93841e-15	4.45999e-13	NA	NA	NA	NA	NA	-0.25212	2.35745	-4.29868	2.12995e-05	0.00072355
DACH2	-0.387352	7.80385	-4.37992	1.73662e-05	8.63269e-05	-0.848585	6.78542	-4.30096	2.89622e-05	0.000125584	-0.544698	4.1918	-7.19042	1.69795e-12	5.54602e-11	NA	NA	NA	NA	NA	-0.200946	1.74976	-3.42373	0.000677258	0.00727799
DCTN1-AS1	-0.390451	6.7354	-5.36203	1.84816e-07	1.96918e-06	-0.761371	5.06224	-5.67795	5.97333e-08	4.92428e-07	-0.133305	3.05405	-4.29992	1.95553e-05	8.68269e-05	-0.635789	2.27957	-4.77225	4.02257e-06	7.35889e-05	-0.373836	1.20345	-4.16609	3.75089e-05	0.00105139
DDX25	-0.337959	8.26645	-5.69811	3.34136e-08	5.05504e-07	-0.71747	6.48513	-5.27445	4.11157e-07	2.7541e-06	-0.375444	4.38431	-8.76873	1.40651e-17	2.51282e-15	NA	NA	NA	NA	NA	-0.163514	3.76261	-3.962	8.70738e-05	0.00182291
DGKB	-0.705601	6.39199	-5.48725	9.86129e-08	1.18798e-06	-0.933029	3.89939	-6.51094	8.52005e-10	1.13389e-08	-0.324609	7.24659	-8.39834	2.58104e-16	2.98371e-14	NA	NA	NA	NA	NA	-0.257004	1.87584	-4.09858	4.97525e-05	0.00126249
DIRAS1	-0.414006	9.36615	-4.22447	3.33967e-05	0.000151715	-0.713163	6.05279	-6.73248	2.60451e-10	3.96848e-09	-0.370606	5.72427	-6.82491	1.93653e-11	4.37631e-10	NA	NA	NA	NA	NA	-0.187386	5.58308	-4.07892	5.39778e-05	0.00133207
DLG3	-0.413434	8.50662	-5.8904	1.21566e-08	2.24879e-07	-0.833081	7.00513	-6.4161	1.4057e-09	1.77373e-08	-0.370377	6.03576	-7.55325	1.35656e-13	6.33908e-12	NA	NA	NA	NA	NA	-0.179264	3.34566	-3.89043	0.000116019	0.00221062
DLX6-AS1	-0.382119	6.84597	-4.60222	6.60395e-06	3.79446e-05	NA	NA	NA	NA	NA	-0.514541	4.31837	-8.0085	4.98904e-15	3.78717e-13	-0.907619	3.27773	-4.03624	8.33402e-05	0.000846955	-0.197236	0.762544	-2.85367	0.00453178	0.0265969
DMXL2	-0.478979	9.18612	-6.18962	2.40258e-09	6.46742e-08	-0.916403	7.05974	-4.51335	1.20494e-05	5.71181e-05	-0.373324	8.04978	-7.44449	2.91886e-13	1.23359e-11	NA	NA	NA	NA	NA	-0.170084	3.99559	-3.24008	0.00128832	0.0112262
DNM1	-0.435054	12.2922	-4.57125	7.5728e-06	4.26525e-05	-0.856015	10.3348	-5.08591	9.81002e-07	6.03825e-06	-0.378481	8.6735	-6.68521	4.77702e-11	9.40881e-10	NA	NA	NA	NA	NA	-0.166243	7.57687	-2.91495	0.00374436	0.023182
DUSP4	-0.335718	6.47182	-3.91909	0.000114326	0.000439385	-0.703898	4.53709	-3.11368	0.0021771	0.00585967	-0.500584	2.35196	-6.69501	4.49112e-11	8.97058e-10	-0.675999	1.61016	-5.30963	3.54724e-07	1.07627e-05	NA	NA	NA	NA	NA
DYNC1I1	-0.566959	10.434	-5.59094	5.81521e-08	7.72564e-07	-1.71072	8.65521	-8.23626	5.079e-14	2.4649e-12	-0.420684	6.53958	-7.19403	1.65288e-12	5.4188e-11	NA	NA	NA	NA	NA	-0.196273	4.43017	-2.95155	0.00333584	0.0214897
ELMOD1	-0.588533	9.62628	-5.04062	8.82043e-07	7.01465e-06	-0.924334	7.86691	-3.90812	0.000135293	0.000501826	-0.360267	6.07423	-6.15199	1.30046e-09	1.67954e-08	NA	NA	NA	NA	NA	-0.21358	4.01121	-3.45026	0.000615716	0.00685492
ELOVL4	-0.431746	8.06848	-4.58389	7.16218e-06	4.06447e-05	-1.05132	6.1915	-5.96373	1.44485e-08	1.39236e-07	-0.391264	4.85075	-6.25877	6.83996e-10	9.61672e-09	NA	NA	NA	NA	NA	-0.160665	2.81903	-2.66797	0.00792103	0.0390753
ENC1	-0.559185	12.2899	-4.42301	1.44398e-05	7.37331e-05	-1.6396	9.57143	-6.81773	1.64134e-10	2.61952e-09	-0.574828	9.57086	-7.32403	6.78299e-13	2.5257e-11	NA	NA	NA	NA	NA	-0.260651	6.06764	-2.91995	0.00368606	0.0229456
ENO2	-0.436502	11.7507	-5.09405	6.83641e-07	5.67984e-06	-1.17207	8.41529	-7.7464	8.94035e-13	2.86503e-11	-0.433133	8.27458	-6.73834	3.3981e-11	7.06588e-10	-0.342734	8.59836	-2.92463	0.00393984	0.0182602	-0.159691	8.13579	-3.02197	0.00266225	0.0184823
ENPP5	-0.471723	7.7939	-5.07844	7.36621e-07	6.03268e-06	-0.773001	5.24943	-3.94554	0.00011736	0.000442213	-0.356998	5.08077	-7.29797	8.08909e-13	2.94144e-11	NA	NA	NA	NA	NA	-0.182737	2.49999	-3.30142	0.00104269	0.00976364
ENTPD3	-0.346933	7.78622	-3.5498	0.000459132	0.00148474	-1.05947	6.28327	-7.76028	8.25105e-13	2.67814e-11	-0.266911	3.98405	-5.43094	7.7835e-08	6.13898e-07	-0.429321	2.80969	-2.6214	0.00958528	0.0365309	-0.256117	1.64927	-3.12329	0.00190999	0.0146031
EPHA5	-0.622388	6.66023	-5.47749	1.036e-07	1.23355e-06	-1.01338	4.39843	-5.48635	1.50984e-07	1.11656e-06	-0.538017	5.60729	-8.90189	4.86729e-18	1.00102e-15	NA	NA	NA	NA	NA	-0.289074	0.450683	-3.45501	0.000605264	0.0067863
EPHX4	-0.447286	6.39197	-3.10328	0.00213008	0.00565664	-0.61204	5.62038	-2.77337	0.0061839	0.014556	-0.334722	3.35929	-5.94817	4.31857e-09	4.7325e-08	NA	NA	NA	NA	NA	-0.18413	2.73987	-3.13414	0.00184233	0.0142613
ERICH3	-0.4209	8.89233	-3.41228	0.00074936	0.00226701	-1.77954	7.27054	-7.15929	2.50566e-11	5.13572e-10	-0.406486	5.71055	-6.86861	1.4561e-11	3.45641e-10	NA	NA	NA	NA	NA	-0.149228	3.22321	-3.4828	0.000547346	0.00633996
FAM102B	-0.432415	8.53336	-5.19072	4.28936e-07	3.88631e-06	-0.839862	6.47575	-4.77871	3.86536e-06	2.06942e-05	-0.355195	6.08093	-7.13256	2.50433e-12	7.7641e-11	NA	NA	NA	NA	NA	-0.188262	1.70393	-2.66675	0.00794957	0.0391554
FAM3C	-0.360957	10.0361	-4.26202	2.85648e-05	0.000132636	-0.641867	7.85511	-2.97559	0.00336174	0.00855373	-0.366736	6.09114	-6.36947	3.47635e-10	5.29597e-09	NA	NA	NA	NA	NA	-0.157727	4.91411	-2.7035	0.00713504	0.0364302
FBXL2	-0.339408	9.43321	-5.12256	5.96111e-07	5.07357e-06	-0.658765	7.39633	-6.69029	3.26931e-10	4.83192e-09	-0.349761	5.34923	-7.83135	1.82941e-14	1.17234e-12	NA	NA	NA	NA	NA	-0.271518	3.46355	-4.29551	2.15936e-05	0.000728293
FGF12	-0.658892	9.05316	-4.38536	1.69672e-05	8.45802e-05	-1.26235	6.26539	-5.88578	2.13688e-08	1.96634e-07	-0.464837	6.47314	-7.23936	1.21379e-12	4.16376e-11	NA	NA	NA	NA	NA	-0.190048	3.72191	-3.5895	0.000369711	0.00488174
FGF13	-0.616714	10.1531	-5.07162	7.61011e-07	6.19862e-06	-1.15104	7.53912	-4.53149	1.11647e-05	5.34765e-05	-0.371635	5.43621	-7.86277	1.45552e-14	9.8938e-13	NA	NA	NA	NA	NA	-0.230314	3.64304	-3.46498	0.000583851	0.00661892
FKBP1B	-0.481869	9.27052	-5.6429	4.45098e-08	6.32668e-07	-1.04703	8.93472	-6.03309	1.01737e-08	1.02174e-07	-0.369189	3.24985	-7.91911	9.60729e-15	6.90748e-13	NA	NA	NA	NA	NA	-0.152031	4.85752	-3.89841	0.000112385	0.00217558
FNDC5	-0.483953	8.12034	-6.1927	2.36212e-09	6.3771e-08	-0.608127	5.81736	-5.52453	1.25712e-07	9.52699e-07	-0.247276	4.09801	-6.36436	3.57951e-10	5.42741e-09	-0.421797	4.02484	-4.11973	6.01767e-05	0.000655924	-0.184049	3.70744	-4.84777	1.75051e-06	0.000125294
FREM3	-0.980841	4.36231	-5.60359	5.44959e-08	7.33477e-07	-0.606404	3.30306	-3.82943	0.000181859	0.000653186	-0.609344	2.76543	-8.20092	1.17716e-15	1.10747e-13	NA	NA	NA	NA	NA	-0.460207	-1.76292	-5.08674	5.46343e-07	5.69754e-05
FRMPD2	-0.742375	6.80395	-5.48385	1.00325e-07	1.20414e-06	-0.971544	5.18809	-5.8677	2.33879e-08	2.12597e-07	NA	NA	NA	NA	NA	-0.407674	1.72904	-3.35246	0.000995654	0.00614668	-0.360966	1.68207	-4.27531	2.35595e-05	0.000769333
FRMPD4	-0.368015	8.41414	-4.47267	1.16539e-05	6.14695e-05	-0.873874	6.97411	-4.96889	1.6652e-06	9.73611e-06	-0.412503	6.38023	-6.85387	1.60381e-11	3.73244e-10	NA	NA	NA	NA	NA	-0.192382	1.41544	-3.48566	0.000541671	0.00630388
GABRA1	-0.596438	10.3658	-3.42574	0.000714756	0.00217679	-1.21594	7.88654	-5.27042	4.18948e-07	2.79701e-06	-0.6003	7.51115	-6.80631	2.19303e-11	4.85154e-10	NA	NA	NA	NA	NA	-0.236326	4.60982	-3.40814	0.000716067	0.00755062
GABRA4	-0.374072	9.33047	-3.04166	0.002599	0.00672438	-1.45716	5.94347	-7.22398	1.74612e-11	3.72255e-10	-0.368853	7.05125	-6.10472	1.72348e-09	2.14595e-08	NA	NA	NA	NA	NA	-0.219242	1.12328	-3.24776	0.00125484	0.0110788
GABRA5	-0.790876	8.61885	-4.70494	4.17249e-06	2.59912e-05	-1.27722	4.27581	-6.19445	4.45717e-09	4.88522e-08	-0.370862	5.57348	-6.90285	1.16191e-11	2.84806e-10	NA	NA	NA	NA	NA	-0.160453	3.73414	-2.56045	0.0107961	0.0484769
GABRB3	-0.33143	10.4288	-3.66233	0.000304049	0.00103503	-0.697007	8.46304	-4.00792	9.23872e-05	0.000356499	-0.345228	7.31194	-6.87444	1.39848e-11	3.34029e-10	NA	NA	NA	NA	NA	-0.179125	3.66642	-3.12498	0.0018993	0.0145443
GABRD	-0.605285	8.79954	-4.40687	1.54757e-05	7.82241e-05	-0.987222	6.77566	-5.75924	4.00662e-08	3.44651e-07	-0.323722	4.99533	-4.96654	8.61533e-07	5.2599e-06	NA	NA	NA	NA	NA	-0.241441	5.81875	-3.89579	0.000113567	0.00218537
GABRG2	-0.668484	10.0737	-4.19154	3.82677e-05	0.000170666	-1.68977	8.184	-7.17669	2.27406e-11	4.72335e-10	-0.521799	6.94658	-6.08059	1.99165e-09	2.42615e-08	NA	NA	NA	NA	NA	-0.341243	3.7828	-3.30442	0.00103186	0.00971126
GAP43	-0.713621	11.1285	-5.87802	1.29847e-08	2.36163e-07	-0.967616	9.83763	-4.50006	1.27405e-05	6.00416e-05	-0.574277	6.71757	-8.38465	2.89359e-16	3.29125e-14	NA	NA	NA	NA	NA	-0.187209	7.7347	-4.15443	3.9395e-05	0.00108687
GDA	-0.531346	10.3593	-4.40258	1.57629e-05	7.93882e-05	-1.18534	8.19189	-5.12561	8.18287e-07	5.14013e-06	-0.583617	7.10442	-7.60681	9.31965e-14	4.56611e-12	NA	NA	NA	NA	NA	-0.178331	4.7251	-3.7511	0.000200324	0.00313362
GDAP1	-0.34811	10.0646	-5.12654	5.84823e-07	4.99056e-06	-0.944083	8.96121	-5.35347	2.83828e-07	1.96914e-06	-0.377181	6.80459	-7.60014	9.71833e-14	4.73465e-12	-0.285699	6.16717	-2.59348	0.010365	0.0388113	-0.209679	4.06645	-3.76282	0.000191451	0.00305141
GLT1D1	-0.42407	8.50502	-5.49373	9.54328e-08	1.15753e-06	-0.68116	7.76634	-7.08551	3.77516e-11	7.34265e-10	-0.334403	4.45536	-7.70638	4.53007e-14	2.49995e-12	NA	NA	NA	NA	NA	-0.204223	2.70126	-2.92109	0.00367281	0.022922
GNG2	-0.5892	10.1023	-5.54557	7.33372e-08	9.25324e-07	-1.18953	8.14372	-5.41576	2.11397e-07	1.50862e-06	-0.398033	6.27076	-6.308	5.06976e-10	7.35895e-09	NA	NA	NA	NA	NA	-0.210982	3.92222	-3.3034	0.00103553	0.00973164
GNG3	-0.750024	10.4397	-6.84225	5.79542e-11	4.01076e-09	-1.39782	7.252	-9.18119	1.67423e-16	1.76047e-14	-0.396918	4.7126	-4.78799	2.06639e-06	1.1486e-05	NA	NA	NA	NA	NA	-0.250334	7.43986	-4.43505	1.17206e-05	0.000468751
GOLT1A	-0.280017	5.13013	-4.40434	1.56444e-05	7.89338e-05	-0.338697	3.06831	-4.11258	6.14644e-05	0.000246652	-0.413787	-0.45426	-6.66348	5.48039e-11	1.06285e-09	-0.725867	-0.649824	-5.29232	3.84608e-07	1.14291e-05	-0.278283	0.264227	-3.9631	8.6687e-05	0.00181977
GPCPD1	-0.273935	8.86502	-3.43784	0.000684938	0.00210045	-0.715363	7.78268	-5.24975	4.61302e-07	3.05352e-06	-0.175936	5.65824	-3.50038	0.000494609	0.00155398	-0.550926	4.81004	-5.76	4.08212e-08	2.00597e-06	-0.295699	2.61859	-5.13401	4.31571e-07	4.89543e-05
GPR158	-0.4804	9.84503	-4.49235	1.06989e-05	5.70494e-05	-1.27672	8.92233	-6.58474	5.75451e-10	8.03443e-09	-0.443584	6.39915	-6.89044	1.26247e-11	3.06091e-10	NA	NA	NA	NA	NA	-0.271065	2.51008	-3.67692	0.000266138	0.00384384
GPR22	-0.449207	7.74106	-3.58197	0.000408522	0.00134018	-0.700004	5.67693	-5.06265	1.09053e-06	6.63152e-06	-0.469148	5.20241	-6.44134	2.23229e-10	3.61561e-09	NA	NA	NA	NA	NA	-0.254487	2.50558	-3.41911	0.000688559	0.00735057
GPRASP1	-0.398257	10.362	-5.23876	3.39429e-07	3.20324e-06	-1.38995	8.90588	-7.09438	3.59406e-11	7.03962e-10	-0.363278	7.49064	-7.73046	3.80799e-14	2.16566e-12	-0.326422	6.74414	-2.9827	0.00329586	0.0158928	-0.255116	4.33304	-4.23782	2.7668e-05	0.000854581
GRIN2A	-0.707909	8.82046	-5.18659	4.37622e-07	3.94851e-06	-0.785606	8.7327	-3.43788	0.000741392	0.00226581	-0.382942	7.66076	-6.82756	1.90313e-11	4.31823e-10	NA	NA	NA	NA	NA	-0.210489	3.17039	-3.33764	0.000918833	0.00899975
GSTA4	-0.335953	10.3824	-6.30336	1.27663e-09	3.90513e-08	-1.00802	8.29109	-6.74277	2.46363e-10	3.77663e-09	-0.365795	5.07905	-7.97296	6.45854e-15	4.79967e-13	-0.319491	5.1178	-4.74857	4.45881e-06	7.92083e-05	-0.169483	4.83264	-4.69249	3.63895e-06	0.000204219
HAPLN1	-0.426716	5.80922	-6.09067	4.13263e-09	9.85971e-08	NA	NA	NA	NA	NA	-0.436483	1.88408	-7.00752	5.79459e-12	1.58601e-10	-0.489121	0.934577	-2.86539	0.00471377	0.0209998	-0.211281	-0.822119	-2.92233	0.00365856	0.0228772
HAR1A	-0.296898	7.50643	-3.89292	0.000126613	0.000480082	-0.250916	5.79054	-2.8262	0.00528997	0.012681	-0.344669	2.47486	-6.70638	4.16269e-11	8.40473e-10	-0.4026	2.50131	-2.84733	0.00497599	0.0219413	-0.242768	2.41092	-4.25098	2.61535e-05	0.000829612
HAS1	-0.281907	6.46542	-6.15165	2.95686e-09	7.65332e-08	-0.62027	5.31431	-7.27036	1.34647e-11	2.96121e-10	-0.41056	1.04819	-7.17573	1.86559e-12	6.04336e-11	-0.4102	0.953769	-3.3146	0.00113085	0.00679426	NA	NA	NA	NA	NA
HOPX	-0.550047	11.0321	-6.0228	5.97392e-09	1.2983e-07	-1.11255	8.58388	-6.38689	1.63869e-09	2.02718e-08	-0.403129	6.46922	-7.39062	4.26268e-13	1.70575e-11	NA	NA	NA	NA	NA	-0.202798	6.34315	-4.69908	3.52923e-06	0.000201343
HPCA	-0.571112	10.0231	-5.47833	1.03166e-07	1.23218e-06	-0.629129	6.59978	-3.39685	0.000853412	0.00255935	-0.423749	5.32959	-7.75125	3.28865e-14	1.90529e-12	NA	NA	NA	NA	NA	-0.239351	6.44603	-4.84635	1.76243e-06	0.000125684
HPRT1	-0.608024	10.1469	-5.35673	1.8975e-07	2.0104e-06	-1.69462	8.49556	-7.51415	3.39075e-12	9.0192e-11	-0.409378	5.08041	-7.11803	2.76792e-12	8.46994e-11	NA	NA	NA	NA	NA	-0.272452	5.11412	-3.76091	0.000192873	0.0030656
HS6ST2	-0.32072	7.75029	-3.2083	0.0015066	0.00416766	-0.795345	7.28367	-3.52934	0.000539338	0.0017083	-0.37084	3.42653	-6.23249	8.01307e-10	1.10251e-08	NA	NA	NA	NA	NA	-0.250426	0.556908	-2.92788	0.00359512	0.022618
ICA1	-0.425751	7.75755	-5.97591	7.69317e-09	1.57215e-07	-0.601357	5.28275	-7.71923	1.04591e-12	3.3045e-11	-0.354487	5.51694	-9.77694	3.15352e-21	2.14524e-18	NA	NA	NA	NA	NA	-0.176607	4.09775	-2.91998	0.00368566	0.0229456
INA	-0.517682	10.8545	-4.05669	6.62541e-05	0.000272961	-1.60888	9.05374	-8.30416	3.39396e-14	1.7347e-12	-0.477862	6.5758	-6.1223	1.55457e-09	1.95838e-08	NA	NA	NA	NA	NA	-0.207851	5.69486	-2.91076	0.00379402	0.0234371
INHBA-AS1	-0.433657	4.49606	-4.0992	5.58126e-05	0.000235054	-0.142223	2.59525	-3.33862	0.00103978	0.00305429	-0.5649	1.86274	-8.84671	7.5435e-18	1.4424e-15	-0.435291	1.60756	-2.95948	0.00354079	0.0168646	-0.299284	-0.256499	-4.12849	4.39202e-05	0.00116066
KCNB2	-0.29922	6.3321	-6.00615	6.52868e-09	1.39098e-07	-0.591007	4.23132	-5.80299	3.22696e-08	2.83808e-07	-0.579235	3.45864	-9.57796	1.76385e-20	8.43166e-18	NA	NA	NA	NA	NA	-0.191856	0.156258	-2.99661	0.00288897	0.0194777
KCNF1	-0.508601	8.29233	-7.66366	3.81134e-13	1.26071e-10	-0.761009	5.67999	-9.4152	3.94292e-17	5.02168e-15	-0.369855	4.30054	-7.29213	8.4232e-13	3.04977e-11	-0.354206	4.64741	-2.95036	0.00364144	0.0172376	-0.235517	4.15846	-4.02754	6.66964e-05	0.00153792
KCNIP4	-0.430299	10.0367	-4.17519	4.09323e-05	0.000180691	-0.988239	7.71224	-6.76167	2.22439e-10	3.45713e-09	-0.364387	6.23319	-7.22575	1.32876e-12	4.48508e-11	NA	NA	NA	NA	NA	-0.256918	3.49613	-3.16081	0.00168523	0.0135356
KCNQ5	-0.48981	8.44095	-3.00887	0.00288557	0.00736815	-1.16906	7.50174	-4.64394	6.92486e-06	3.46585e-05	-0.389525	6.52099	-5.97968	3.59929e-09	4.04194e-08	NA	NA	NA	NA	NA	-0.238805	2.76014	-2.89586	0.00397512	0.0242089
KCNV1	-0.965854	7.06035	-5.45884	1.13828e-07	1.33101e-06	-0.600974	4.63662	-5.1206	8.3726e-07	5.24137e-06	-0.555429	5.76457	-8.12113	2.15199e-15	1.88984e-13	NA	NA	NA	NA	NA	-0.260772	1.77567	-3.1377	0.00182057	0.0141822
KIAA1549L	-0.39317	10.1926	-3.20387	0.00152903	0.00422013	-0.967796	8.61799	-5.73531	4.50811e-08	3.83379e-07	-0.375546	8.02129	-7.4318	3.19068e-13	1.33255e-11	NA	NA	NA	NA	NA	-0.21579	2.91175	-3.30936	0.00101428	0.00960857
KRT5	-0.302986	5.551	-4.94363	1.39349e-06	1.02973e-05	NA	NA	NA	NA	NA	-1.08245	-1.02158	-9.16162	5.82042e-19	1.74484e-16	-1.081	-1.32096	-4.04914	7.92741e-05	0.000813133	-0.498027	-0.493513	-4.12382	4.47854e-05	0.0011787
LAMP5	-0.546789	9.02313	-4.2987	2.44953e-05	0.000115919	-1.27038	7.59806	-6.86873	1.24345e-10	2.06278e-09	-0.376163	4.6295	-4.89663	1.21769e-06	7.14809e-06	NA	NA	NA	NA	NA	-0.275068	4.00196	-3.46739	0.000578783	0.00658454
LDB2	-0.464161	9.71553	-4.05033	6.79692e-05	0.00027945	-1.00836	7.98762	-4.61493	7.83893e-06	3.87797e-05	-0.360211	6.06985	-7.42544	3.33654e-13	1.374e-11	NA	NA	NA	NA	NA	-0.221507	4.51501	-3.29728	0.00105779	0.00983217
LINC00507	-0.695554	4.83556	-4.22121	3.38518e-05	0.000153497	-0.644425	4.11748	-3.06931	0.00250729	0.00663083	-0.865158	2.99776	-8.42808	2.0788e-16	2.47594e-14	NA	NA	NA	NA	NA	-0.55607	1.93349	-5.78502	1.40262e-08	5.13332e-06
LNX1	-0.435222	8.84486	-3.71813	0.000246915	0.000865031	-0.647454	8.16979	-3.63734	0.000367473	0.00120908	-0.400696	5.9234	-7.7804	2.65932e-14	1.59985e-12	NA	NA	NA	NA	NA	-0.216225	2.67368	-3.3233	0.000966126	0.00930022
LY86-AS1	-0.464994	5.92372	-6.53614	3.43044e-10	1.454e-08	-0.857245	3.55862	-5.99419	1.2389e-08	1.21183e-07	-0.481211	4.03371	-9.62721	1.15089e-20	6.07634e-18	NA	NA	NA	NA	NA	-0.367612	1.45584	-4.69227	3.64281e-06	0.000204219
MAL2	-0.987125	8.71115	-5.82148	1.75187e-08	2.99908e-07	-1.60749	6.62643	-6.52956	7.71854e-10	1.03679e-08	-0.517034	5.16529	-7.55322	1.36281e-13	6.35991e-12	NA	NA	NA	NA	NA	-0.37873	3.36393	-4.65642	4.30112e-06	0.00022909
MIR7-3HG	-0.978863	6.75722	-7.98528	4.85826e-14	2.96293e-11	-1.37336	4.972	-8.75126	2.31549e-15	1.69375e-13	-0.533783	2.12485	-9.53951	2.42685e-20	1.08668e-17	NA	NA	NA	NA	NA	-0.298002	3.31434	-4.46489	1.02634e-05	0.000429765
MLIP	-0.541015	7.07866	-4.6153	6.23169e-06	3.6293e-05	-1.03001	5.46396	-6.83027	1.53323e-10	2.46845e-09	-0.393535	5.76971	-9.892	1.15763e-21	8.53126e-19	NA	NA	NA	NA	NA	-0.380036	1.6008	-5.2958	1.89985e-07	2.97188e-05
MLLT11	-0.490675	12.1863	-4.85098	2.14348e-06	1.4642e-05	-1.43556	10.3877	-8.87965	1.06131e-15	8.40263e-14	-0.449547	6.46259	-6.9627	7.83466e-12	2.05139e-10	NA	NA	NA	NA	NA	-0.182173	5.00161	-2.59964	0.00965518	0.044998
NAP1L2	-0.44121	10.417	-4.32087	2.23112e-05	0.000107028	-0.976683	8.44158	-4.26883	3.29845e-05	0.000141205	-0.522365	6.14538	-7.09314	3.28091e-12	9.72018e-11	NA	NA	NA	NA	NA	-0.207795	5.38669	-3.39253	0.000756987	0.00784239
NAP1L5	-0.721373	10.805	-5.87825	1.29684e-08	2.36092e-07	-1.08484	11.0242	-5.87861	2.21485e-08	2.03068e-07	-0.55119	5.95093	-7.81011	2.15127e-14	1.32808e-12	NA	NA	NA	NA	NA	-0.270045	5.13999	-3.45274	0.000610225	0.00682221
NAPB	-0.417965	12.0046	-4.40915	1.53251e-05	7.76039e-05	-1.00508	11.3852	-5.33013	3.16783e-07	2.16945e-06	-0.548787	8.56664	-6.73222	3.54096e-11	7.3122e-10	NA	NA	NA	NA	NA	-0.190751	6.44362	-2.78544	0.00558315	0.0307835
NDUFA5	-0.34455	9.97325	-5.14247	5.41604e-07	4.6915e-06	-0.782166	8.01007	-4.39305	1.98745e-05	8.94045e-05	-0.411824	6.60398	-7.57897	1.13206e-13	5.38972e-12	-0.221993	6.98393	-2.91972	0.00399922	0.0184656	-0.152013	5.7917	-2.59897	0.00967378	0.0450414
NECAP1	-0.550513	9.90854	-5.69385	3.41859e-08	5.14e-07	-1.34017	7.1519	-6.70632	2.99905e-10	4.47838e-09	-0.427003	6.58556	-6.56464	1.03039e-10	1.85396e-09	NA	NA	NA	NA	NA	-0.190612	4.50908	-3.00675	0.00279632	0.0190517
NELL2	-0.514587	11.3319	-4.29276	2.51141e-05	0.000118675	-1.53317	10.0258	-6.27896	2.87837e-09	3.3305e-08	-0.529511	7.72617	-7.07931	3.59962e-12	1.05408e-10	NA	NA	NA	NA	NA	-0.249599	5.04494	-2.9576	0.00327243	0.0212266
NETO1	-0.362262	8.6893	-4.45058	1.28226e-05	6.68393e-05	-0.628319	7.12252	-5.77239	3.75461e-08	3.2505e-07	-0.38586	5.37422	-7.45362	2.7426e-13	1.17311e-11	NA	NA	NA	NA	NA	-0.225469	2.54136	-3.47551	0.00056201	0.00647347
NMNAT2	-0.651262	10.2348	-4.89544	1.74466e-06	1.23697e-05	-1.95345	7.56274	-9.3611	5.51325e-17	6.66509e-15	-0.355061	7.28812	-6.31496	4.85469e-10	7.08164e-09	NA	NA	NA	NA	NA	-0.29763	3.99438	-3.83044	0.000147076	0.00257244
NMU	-0.503835	5.71788	-5.89303	1.19876e-08	2.224e-07	-0.220794	3.59544	-3.76549	0.000230524	0.000803948	-0.773073	-2.31309	-7.45977	2.61957e-13	1.12185e-11	-1.30791	-3.0255	-4.90461	2.24772e-06	4.61109e-05	-0.27825	-1.29758	-2.57621	0.0103235	0.0470723
NPTX2	-0.82664	9.72864	-5.31528	2.33025e-07	2.36492e-06	-1.40175	7.27035	-7.49238	3.8384e-12	1.0025e-10	-0.500003	4.40973	-6.00675	3.07584e-09	3.53722e-08	NA	NA	NA	NA	NA	-0.300178	2.85557	-3.18779	0.00153893	0.0128059
NREP	-0.433407	10.2416	-4.4411	1.3358e-05	6.90581e-05	-0.745499	8.3455	-4.71268	5.15085e-06	2.66916e-05	-0.377723	5.27876	-8.09599	2.58217e-15	2.19571e-13	-0.314854	5.7658	-3.01089	0.00301954	0.0148314	-0.167498	5.1214	-3.53697	0.000449042	0.00561215
NRIP3	-0.614847	9.27626	-5.89433	1.19048e-08	2.21481e-07	-0.891687	7.57703	-5.15257	7.23081e-07	4.59933e-06	-0.351322	5.53415	-6.19023	1.03398e-09	1.37452e-08	NA	NA	NA	NA	NA	-0.235772	3.20794	-4.24791	2.64998e-05	0.000833447
NRSN1	-0.600345	9.38343	-4.50892	9.95404e-06	5.36046e-05	-1.14821	6.50143	-5.68302	5.8272e-08	4.82745e-07	-0.449035	5.66418	-8.87511	6.0164e-18	1.2024e-15	NA	NA	NA	NA	NA	-0.223348	4.87136	-3.711	0.000233712	0.00349253
NUDT11	-0.467389	8.93665	-4.70629	4.14722e-06	2.5842e-05	-0.810079	7.65847	-4.40971	1.85543e-05	8.40836e-05	-0.340162	4.48621	-5.99653	3.25971e-09	3.71844e-08	NA	NA	NA	NA	NA	-0.205113	2.92902	-2.85416	0.00452491	0.0265727
NWD2	-0.888969	6.42961	-6.31053	1.22823e-09	3.79984e-08	-0.961823	4.83257	-6.36551	1.83295e-09	2.23282e-08	-0.477379	4.63314	-8.03392	4.12522e-15	3.22131e-13	NA	NA	NA	NA	NA	-0.22092	-0.164608	-3.41645	0.00069514	0.00741266
NXPH1	-0.56234	7.12792	-5.79809	1.9818e-08	3.31138e-07	-0.793535	4.84457	-4.57367	9.34224e-06	4.54264e-05	-0.321329	3.91498	-6.44799	2.13516e-10	3.48381e-09	-0.429024	3.41704	-3.70216	0.000292076	0.00230759	-0.195413	1.55222	-3.19955	0.00147895	0.0124187
NXPH2	-0.542129	5.82867	-4.46816	1.18835e-05	6.2478e-05	-0.772848	3.94223	-5.61686	8.0459e-08	6.42812e-07	-0.650865	0.412819	-6.48221	1.7281e-10	2.89989e-09	NA	NA	NA	NA	NA	-0.327338	-1.65896	-2.76905	0.00586663	0.0317597
OLFM3	-0.88581	8.05548	-5.76946	2.30357e-08	3.74049e-07	-1.10203	6.62261	-5.57852	9.68915e-08	7.54976e-07	-0.687677	5.63637	-7.88513	1.2464e-14	8.61135e-13	NA	NA	NA	NA	NA	-0.381524	2.04708	-3.88271	0.000119634	0.00225651
OPN3	-0.379954	8.57625	-2.91527	0.00387073	0.00953802	-0.861624	6.61533	-4.1314	5.70755e-05	0.00023069	-0.371969	4.32223	-6.37088	3.44615e-10	5.26584e-09	NA	NA	NA	NA	NA	-0.19982	3.20852	-3.17875	0.00158658	0.0130351
PAK1	-0.672084	10.3455	-5.86012	1.42789e-08	2.54027e-07	-1.31388	9.0918	-8.32711	2.96082e-14	1.5486e-12	-0.542816	7.26949	-8.11117	2.3174e-15	2.0043e-13	NA	NA	NA	NA	NA	-0.312303	5.23257	-3.88898	0.000116688	0.00221684
PART1	-0.408174	7.30521	-3.11619	0.00204229	0.0054517	-0.775445	5.60995	-4.26474	3.35342e-05	0.000143164	-0.540347	3.51957	-8.89143	5.28784e-18	1.07501e-15	NA	NA	NA	NA	NA	-0.333299	1.70793	-4.69102	3.66404e-06	0.000204286
PDP1	-0.323719	10.4631	-2.64374	0.00870927	0.0194407	-0.693759	8.33787	-2.90632	0.00415716	0.0102728	-0.461495	7.73774	-6.94389	8.87308e-12	2.27117e-10	NA	NA	NA	NA	NA	-0.195784	4.1848	-2.72443	0.00670532	0.034935
PFN2	-0.2894	12.2752	-5.23051	3.53142e-07	3.30865e-06	-0.992938	9.50236	-6.13098	6.17571e-09	6.52099e-08	-0.440639	7.61611	-7.47359	2.38605e-13	1.04074e-11	NA	NA	NA	NA	NA	-0.155207	7.08508	-3.23454	0.00131294	0.011396
PLCL2	-0.380574	8.63928	-4.86679	1.99246e-06	1.38135e-05	-1.16655	6.53419	-7.02261	5.34563e-11	9.86498e-10	-0.363262	5.54519	-7.05942	4.10193e-12	1.17682e-10	NA	NA	NA	NA	NA	-0.170904	1.77428	-3.68456	0.000258518	0.00376461
PLK2	-0.641787	9.09702	-5.57754	6.22856e-08	8.15268e-07	-1.43001	7.53853	-6.3029	2.54144e-09	2.97444e-08	-0.481194	6.20216	-7.26058	1.0499e-12	3.66625e-11	NA	NA	NA	NA	NA	-0.288549	4.16359	-5.15294	3.925e-07	4.61414e-05
PNMA3	-0.371108	9.59023	-4.62915	5.85942e-06	3.44747e-05	-0.775512	7.07154	-6.39442	1.57526e-09	1.95967e-08	-0.38387	5.59393	-6.69903	4.37576e-11	8.79099e-10	NA	NA	NA	NA	NA	-0.24396	4.9146	-4.00841	7.21209e-05	0.00162666
PNOC	-0.652361	6.11282	-6.84774	5.61107e-11	3.91091e-09	-0.389213	4.6033	-4.17236	4.85361e-05	0.000199409	-0.563048	0.367927	-6.96066	7.91561e-12	2.068e-10	-1.08202	-0.466492	-5.64235	7.25738e-08	3.15085e-06	-0.467434	0.416175	-4.73805	2.94185e-06	0.000178799
PPP1R14C	-0.588049	7.66933	-6.30025	1.3008e-09	3.96663e-08	-0.914992	5.68328	-7.14557	2.70444e-11	5.52447e-10	-0.414661	3.03933	-7.63771	7.42776e-14	3.81904e-12	NA	NA	NA	NA	NA	-0.199611	2.46833	-3.53495	0.000452379	0.00564659
PPP3CB	-0.420513	11.2858	-4.74172	3.53327e-06	2.25639e-05	-1.01293	9.87923	-6.14851	5.64486e-09	6.02985e-08	-0.348625	7.21025	-6.87027	1.43758e-11	3.42253e-10	NA	NA	NA	NA	NA	-0.169881	5.03001	-2.76086	0.00601316	0.0323184
PRKCE	-0.295077	9.81261	-3.8749	0.000135787	0.000510896	-0.734983	7.515	-5.57125	1.00362e-07	7.79011e-07	-0.382094	7.17278	-7.81572	2.05283e-14	1.28753e-12	NA	NA	NA	NA	NA	-0.182509	3.667	-3.10852	0.00200584	0.0150862
PTH2R	-0.268244	5.95163	-2.54718	0.0114495	0.0247671	-0.699251	4.66439	-4.5013	1.26742e-05	5.97849e-05	-0.380647	2.79776	-5.81908	9.08126e-09	9.13134e-08	NA	NA	NA	NA	NA	-0.304128	0.841187	-4.61157	5.28704e-06	0.000264311
PTPN3	-0.710436	7.57526	-6.57909	2.68162e-10	1.18408e-08	-0.836813	5.46342	-10.4101	7.60996e-20	2.57447e-17	-0.487124	4.52285	-8.98938	2.38881e-18	5.38228e-16	NA	NA	NA	NA	NA	-0.283777	0.687599	-3.99208	7.70785e-05	0.00169829
PTPRR	-0.840859	7.91627	-6.66607	1.62333e-10	8.25024e-09	-0.848889	5.46277	-6.49467	9.28693e-10	1.22305e-08	-0.4298	4.73901	-9.4295	6.17343e-20	2.5101e-17	NA	NA	NA	NA	NA	-0.242611	1.69119	-3.93351	9.76601e-05	0.00197324
RAB27B	-0.774088	9.67204	-5.8808	1.27938e-08	2.33568e-07	-1.28636	8.08179	-4.84379	2.90485e-06	1.60751e-05	-0.617302	5.77173	-7.08293	3.51913e-12	1.03393e-10	NA	NA	NA	NA	NA	-0.282393	0.662025	-3.22273	0.00136694	0.0117165
RAB3C	-0.764956	9.62107	-5.42263	1.3655e-07	1.54936e-06	-1.74394	7.2177	-7.04783	4.65063e-11	8.72598e-10	-0.596071	7.58111	-6.86812	1.4644e-11	3.47195e-10	NA	NA	NA	NA	NA	-0.260837	2.78898	-3.32786	0.000950863	0.00922195
RASL10A	-0.570446	8.51772	-7.00682	2.17979e-11	2.06509e-09	-0.622996	6.06001	-5.00414	1.4211e-06	8.39395e-06	-0.359636	2.55206	-6.51566	1.39817e-10	2.40675e-09	NA	NA	NA	NA	NA	-0.205246	4.03025	-3.207	0.00144203	0.0122037
RBFOX1	-0.433907	10.6648	-4.06779	6.33624e-05	0.000262432	-0.709527	9.68081	-4.90785	2.18728e-06	1.24182e-05	-0.391976	7.10008	-6.71112	4.04785e-11	8.20096e-10	NA	NA	NA	NA	NA	-0.209745	5.65772	-4.03329	6.5142e-05	0.00151324
RBP4	-0.794907	8.18007	-6.69424	1.37854e-10	7.43193e-09	-1.35456	5.55869	-6.82587	1.57035e-10	2.52619e-09	-0.448666	3.0774	-7.46214	2.58388e-13	1.1079e-11	NA	NA	NA	NA	NA	-0.325689	4.49686	-6.25884	9.43911e-10	1.05286e-06
RCAN2	-0.353991	10.6063	-3.01861	0.00279759	0.00717166	-0.697639	9.80308	-3.31125	0.00113995	0.00331047	-0.376582	6.88203	-5.65164	2.33256e-08	2.11298e-07	-0.324178	6.93486	-2.6451	0.00896512	0.0346018	-0.184441	5.28616	-2.58829	0.00997399	0.0460194
RGS4	-0.838963	11.4341	-4.54645	8.44605e-06	4.66949e-05	-1.11348	10.0095	-4.41338	1.8275e-05	8.28923e-05	-0.843828	7.67184	-8.87478	6.10531e-18	1.21331e-15	NA	NA	NA	NA	NA	-0.342373	5.6809	-4.49821	8.84182e-06	0.000385404
RGS7	-0.530733	9.49195	-5.14506	5.35001e-07	4.64255e-06	-1.39091	8.8174	-7.68947	1.24162e-12	3.83876e-11	-0.395265	5.16641	-8.49436	1.22748e-16	1.60818e-14	NA	NA	NA	NA	NA	-0.285071	3.88824	-3.83271	0.00014577	0.00256498
RIIAD1	-0.334529	7.32523	-5.81092	1.85088e-08	3.12201e-07	-0.700306	5.88275	-8.8677	1.14137e-15	9.00122e-14	-0.201956	1.8059	-6.44296	2.20147e-10	3.57552e-09	-0.463418	0.411396	-3.99535	9.75757e-05	0.000962682	-0.327984	1.82702	-4.62625	4.94251e-06	0.000250313
RNF175	-0.450872	8.82596	-5.02064	9.69692e-07	7.58801e-06	-1.302	7.17644	-7.26041	1.42382e-11	3.11097e-10	-0.389003	3.83937	-6.96727	7.5884e-12	1.99578e-10	NA	NA	NA	NA	NA	-0.192343	3.26438	-3.01692	0.00270603	0.0186371
SCG5	-0.491672	11.3899	-5.62631	4.84854e-08	6.74441e-07	-1.32636	9.47342	-5.91441	1.85141e-08	1.73448e-07	-0.485051	6.49248	-6.81048	2.13162e-11	4.75134e-10	NA	NA	NA	NA	NA	-0.201278	6.80713	-3.14623	0.00176948	0.0139921
SCN2A	-0.525836	10.3957	-4.86536	2.0057e-06	1.38855e-05	-1.34432	8.74853	-6.41443	1.41811e-09	1.78603e-08	-0.517918	8.61604	-7.5173	1.75572e-13	7.97265e-12	NA	NA	NA	NA	NA	-0.168033	3.89353	-4.23478	2.80299e-05	0.00086301
SCN3B	-0.813412	10.7469	-6.17215	2.64516e-09	6.96575e-08	-1.27535	8.02506	-5.12543	8.1894e-07	5.14264e-06	-0.329961	7.43116	-6.95549	8.18819e-12	2.12719e-10	NA	NA	NA	NA	NA	-0.248824	4.77307	-5.04273	6.79335e-07	6.45934e-05
SDR16C5	-0.467964	6.01024	-4.67406	4.79409e-06	2.91469e-05	-0.959097	4.36206	-7.89534	3.76726e-13	1.37785e-11	-0.52134	2.08174	-6.29463	5.50047e-10	7.91593e-09	NA	NA	NA	NA	NA	-0.350855	0.858932	-4.18534	3.45819e-05	0.00100117
SERPINF1	-0.599337	8.91511	-5.3266	2.20334e-07	2.2608e-06	-1.12595	5.12842	-7.08484	3.78928e-11	7.36275e-10	-0.348946	4.67624	-6.6599	5.61747e-11	1.08467e-09	NA	NA	NA	NA	NA	-0.165061	4.90033	-2.71534	0.00688905	0.0356148
SH2D5	-0.46949	8.23257	-6.17632	2.58521e-09	6.83645e-08	-0.679721	6.6498	-6.79574	1.84949e-10	2.93318e-09	-0.348346	5.26058	-7.39262	4.19465e-13	1.68233e-11	NA	NA	NA	NA	NA	-0.329885	3.68991	-5.03238	7.14926e-07	6.66703e-05
SLC16A6	-0.570706	6.71905	-5.73208	2.80137e-08	4.37373e-07	-0.953636	6.1425	-5.80114	3.25661e-08	2.86233e-07	-0.179673	2.54505	-3.44872	0.000597575	0.00184006	-0.424708	2.46575	-3.87198	0.00015593	0.00139708	-0.218239	0.506969	-3.481	0.000550917	0.00636079
SLC2A13	-0.528987	9.63578	-4.99148	1.11296e-06	8.52792e-06	-0.796222	8.12995	-4.23424	3.79121e-05	0.000159693	-0.429763	7.04825	-7.08275	3.51153e-12	1.03256e-10	NA	NA	NA	NA	NA	-0.156492	2.30528	-2.72248	0.00674436	0.0350537
SLC32A1	-0.687946	7.15189	-5.99657	6.88301e-09	1.44751e-07	-0.838755	5.22551	-5.39755	2.30464e-07	1.63029e-06	-0.236675	3.19341	-3.54987	0.000411752	0.00132028	-0.878954	2.10379	-3.88745	0.000147116	0.001332	-0.376418	1.70745	-3.48943	0.000534315	0.00628046
SLC39A10	-0.512407	10.2029	-5.18889	4.32771e-07	3.91742e-06	-1.55259	7.52794	-6.21095	4.09355e-09	4.53344e-08	-0.422189	7.48736	-7.69301	5.00476e-14	2.71115e-12	NA	NA	NA	NA	NA	-0.167398	3.51691	-2.61731	0.00917687	0.0433521
SLITRK4	-0.526407	7.7966	-3.925	0.000111711	0.000430688	-1.02106	7.31028	-4.85927	2.71297e-06	1.51304e-05	-0.375862	6.41695	-5.99135	3.36169e-09	3.81754e-08	NA	NA	NA	NA	NA	-0.186743	2.78268	-3.63691	0.000309598	0.00428337
SNAP25	-0.278379	12.6606	-3.45537	0.000643795	0.00199307	-0.972668	11.3008	-4.88024	2.47256e-06	1.38755e-05	-0.61459	9.8597	-7.28257	9.03435e-13	3.22809e-11	NA	NA	NA	NA	NA	-0.276968	9.2531	-2.95018	0.00335042	0.0215764
SNX10	-0.591119	8.90921	-5.6731	3.80736e-08	5.5826e-07	-1.366	7.35237	-6.44364	1.21598e-09	1.56167e-08	-0.566796	5.95513	-6.97405	7.27973e-12	1.92894e-10	NA	NA	NA	NA	NA	-0.191327	4.46082	-2.64759	0.00840635	0.0407339
SORCS3	-0.450185	6.53488	-5.93525	9.56852e-09	1.86073e-07	-0.63168	4.10277	-5.76946	3.80931e-08	3.29332e-07	-0.354722	4.73877	-9.89402	1.13732e-21	8.53126e-19	NA	NA	NA	NA	NA	-0.192325	0.96247	-3.83758	0.000143005	0.00252696
ST6GAL2	-0.599867	5.71813	-6.93974	3.25326e-11	2.66767e-09	-0.506453	4.07778	-3.55745	0.000488473	0.00156263	-0.353522	5.5493	-11.4204	8.76399e-28	3.15224e-24	-0.384877	4.11554	-4.74293	4.56941e-06	8.04746e-05	-0.270731	0.969791	-4.89017	1.42856e-06	0.000106987
ST6GALNAC5	-0.80451	8.30448	-5.17284	4.67793e-07	4.15731e-06	-1.35938	6.17133	-5.59235	9.06192e-08	7.11042e-07	-0.515393	5.09996	-8.71723	2.1368e-17	3.57663e-15	NA	NA	NA	NA	NA	-0.270245	2.78067	-4.00633	7.27334e-05	0.00163857
STAT4	-0.346988	7.4892	-2.49048	0.013396	0.0283954	-1.6112	5.49839	-8.00955	1.93278e-13	7.80419e-12	-0.656074	4.53254	-7.80856	2.17981e-14	1.34336e-12	NA	NA	NA	NA	NA	-0.373058	2.5836	-4.38764	1.44516e-05	0.000546437
STYK1	-0.368848	5.92938	-5.85041	1.50333e-08	2.64315e-07	-1.13134	5.48248	-5.77813	3.64968e-08	3.17464e-07	-0.513926	3.24528	-6.97508	7.21872e-12	1.91855e-10	NA	NA	NA	NA	NA	-0.330397	0.191926	-3.44192	0.000634464	0.00697264
SULT4A1	-0.375885	10.102	-4.61755	6.16976e-06	3.5986e-05	-1.05062	8.1644	-8.08518	1.23965e-13	5.31363e-12	-0.443667	6.47692	-6.40011	2.88066e-10	4.50289e-09	NA	NA	NA	NA	NA	-0.17881	6.41973	-3.12429	0.00190368	0.0145606
SV2B	-0.486279	10.5341	-4.62289	6.02484e-06	3.53308e-05	-1.29847	9.30117	-6.63475	4.40478e-10	6.36109e-09	-0.524376	8.78493	-7.70294	4.66922e-14	2.56076e-12	NA	NA	NA	NA	NA	-0.199263	4.10848	-3.29647	0.00106075	0.00984472
SVOP	-0.87701	8.7833	-7.41353	1.82677e-12	3.63789e-10	-1.23622	7.63433	-8.10915	1.0765e-13	4.66382e-12	-0.55544	6.00597	-9.32743	1.46959e-19	5.25104e-17	NA	NA	NA	NA	NA	-0.432493	3.87337	-4.97226	9.59895e-07	8.24252e-05
SYN2	-0.685977	11.3956	-5.31202	2.36806e-07	2.39332e-06	-1.55214	9.73633	-6.85186	1.3632e-10	2.23209e-09	-0.350416	7.98738	-5.97353	3.72796e-09	4.1666e-08	NA	NA	NA	NA	NA	-0.199537	5.57653	-2.75096	0.00619462	0.0329585
SYP	-0.583441	9.97046	-6.45477	5.45323e-10	2.05852e-08	-0.659245	5.87296	-6.52256	8.01066e-10	1.07175e-08	-0.628754	7.99315	-8.33814	4.1427e-16	4.48146e-14	NA	NA	NA	NA	NA	-0.206674	8.00024	-3.41366	0.000702112	0.00746648
SYT13	-0.606746	10.2678	-5.18418	4.42779e-07	3.98256e-06	-1.40204	9.51299	-7.18732	2.14311e-11	4.50232e-10	-0.434475	7.11488	-6.70279	4.27412e-11	8.60515e-10	NA	NA	NA	NA	NA	-0.23039	4.15119	-3.31263	0.00100278	0.0095301
SYT4	-0.465515	10.0261	-4.38902	1.67039e-05	8.34598e-05	-0.890099	8.78719	-5.33687	3.06895e-07	2.11248e-06	-0.510466	6.96518	-6.07569	2.05015e-09	2.49016e-08	NA	NA	NA	NA	NA	-0.21886	4.02328	-2.69162	0.00738971	0.0373809
TAC3	-0.447764	7.50548	-5.95631	8.547e-09	1.69688e-07	NA	NA	NA	NA	NA	-0.345203	1.17883	-5.40992	8.70975e-08	6.7908e-07	-0.614563	1.56028	-3.13784	0.00202005	0.010784	-0.467782	2.80075	-5.48909	6.93797e-08	1.52363e-05
TM7SF2	-0.361501	8.16301	-7.46656	1.31058e-12	2.78014e-10	-0.701816	5.46873	-8.42069	1.6942e-14	9.58102e-13	-0.102901	3.88113	-2.48406	0.0132262	0.0281925	-0.525437	4.64865	-8.24984	5.04321e-14	1.01491e-10	-0.167761	4.78517	-4.52083	7.98629e-06	0.000356115
TUBB2A	-0.485918	12.4589	-7.77572	1.86798e-13	8.10122e-11	-0.748844	11.8247	-4.70373	5.35413e-06	2.76315e-05	-0.385562	7.24924	-6.54536	1.16266e-10	2.05333e-09	NA	NA	NA	NA	NA	-0.216608	8.09058	-3.13661	0.00182722	0.0141895
TUBB3	-0.546722	12.1772	-7.82426	1.37103e-13	6.6802e-11	-1.54533	8.63083	-9.29968	8.06128e-17	9.24711e-15	-0.41808	6.65499	-6.63193	6.72418e-11	1.2713e-09	NA	NA	NA	NA	NA	-0.262814	6.7133	-3.93901	9.55253e-05	0.0019434
TUSC3	-0.542196	9.08849	-5.08464	7.15105e-07	5.8886e-06	-1.05186	6.1967	-7.52323	3.21969e-12	8.65395e-11	-0.370797	5.68266	-7.17549	1.87295e-12	6.06164e-11	NA	NA	NA	NA	NA	-0.25737	3.85675	-3.90258	0.000110535	0.00215734
TYRP1	-0.622932	4.6365	-5.03362	9.11836e-07	7.18715e-06	-0.718441	3.28742	-5.27745	4.05426e-07	2.71841e-06	-0.305623	1.61069	-4.13357	4.01344e-05	0.000165661	-0.64072	0.0107643	-3.07341	0.00248103	0.0127199	-0.32363	-1.43336	-3.56361	0.000407002	0.00522476
UBE2T	-0.54446	7.13998	-6.33413	1.0764e-09	3.47225e-08	-0.700577	3.61985	-8.01399	1.88306e-13	7.64933e-12	-0.5345	1.67791	-7.11711	2.78344e-12	8.50272e-11	NA	NA	NA	NA	NA	-0.182843	2.48389	-2.66729	0.00793682	0.0391223
UCHL1	-0.542449	12.3797	-5.67105	3.8479e-08	5.62092e-07	-1.90771	9.22539	-8.54195	8.19074e-15	5.16759e-13	-0.456695	8.59179	-7.29933	8.03064e-13	2.92862e-11	NA	NA	NA	NA	NA	-0.17337	9.02097	-2.78012	0.00567372	0.0311054
VGF	-0.564405	8.11475	-6.78634	8.0517e-11	4.97269e-09	-0.383973	5.65891	-5.73348	4.54795e-08	3.86279e-07	-0.911572	3.92199	-9.62582	1.18682e-20	6.17393e-18	-1.08467	4.26289	-5.021	1.33543e-06	3.0393e-05	-0.598438	4.2777	-4.1078	4.78801e-05	0.00122889
VIP	-0.645015	6.36534	-6.04838	5.20101e-09	1.17482e-07	NA	NA	NA	NA	NA	-0.65242	2.60746	-8.41156	2.34926e-16	2.76089e-14	-0.94443	2.25253	-5.32372	3.32078e-07	1.02257e-05	-0.360177	1.92311	-4.64632	4.50635e-06	0.000235606
VSNL1	-0.426907	12.7961	-3.22114	0.00144322	0.00402083	-1.12648	11.5008	-5.0651	1.07846e-06	6.56803e-06	-0.633957	8.73961	-7.63067	7.86151e-14	3.99953e-12	NA	NA	NA	NA	NA	-0.254825	7.93148	-2.80484	0.00526368	0.0295086
VSTM2A	-0.368152	8.4071	-2.5369	0.0117825	0.0254226	-0.924691	7.67055	-4.16302	5.03687e-05	0.000206266	-0.322168	6.31262	-4.7971	1.97676e-06	1.10467e-05	NA	NA	NA	NA	NA	-0.266143	3.58318	-3.10241	0.00204676	0.0153049
XK	-0.407522	7.37264	-4.18866	3.87256e-05	0.000172353	-1.04907	5.09971	-6.41637	1.40368e-09	1.77339e-08	-0.442611	4.40385	-6.48981	1.6493e-10	2.78351e-09	NA	NA	NA	NA	NA	-0.246673	0.59149	-3.38446	0.000779005	0.00800337
ZBBX	NA	NA	NA	NA	NA	-0.914088	4.39948	-7.51859	3.30602e-12	8.82872e-11	-0.391783	3.87084	-6.31974	4.71719e-10	6.91243e-09	-0.473048	1.66508	-3.03797	0.00277425	0.013867	-0.368368	2.0981	-5.44052	8.96129e-08	1.7737e-05
ZCCHC12	-0.754941	8.63757	-6.22134	2.01653e-09	5.63819e-08	-0.939217	6.57954	-7.45128	4.84889e-12	1.23137e-10	-0.517179	4.44903	-7.55938	1.30422e-13	6.11877e-12	NA	NA	NA	NA	NA	-0.354786	2.29776	-3.79192	0.000170993	0.00282731
ZDHHC23	-0.700904	7.61038	-7.02401	1.96644e-11	1.89397e-09	-1.16551	5.18222	-7.4695	4.37185e-12	1.13013e-10	-0.510196	5.03513	-10.0186	3.83491e-22	3.47836e-19	NA	NA	NA	NA	NA	-0.282212	1.49742	-5.16383	3.71584e-07	4.45271e-05
ZMAT4	-0.384604	8.04444	-3.38439	0.000826105	0.00247047	-0.892064	6.15802	-4.80962	3.376e-06	1.83467e-05	-0.346895	4.49137	-5.25496	1.97983e-07	1.40723e-06	NA	NA	NA	NA	NA	-0.145524	3.04218	-2.97512	0.00309473	0.0204457
ZNF204P	-0.410588	7.88064	-4.10875	5.36934e-05	0.000227675	-1.47047	6.22068	-8.50954	9.95044e-15	6.06917e-13	-0.344279	5.25247	-7.14721	2.26687e-12	7.16606e-11	NA	NA	NA	NA	NA	-0.199845	3.58666	-3.12736	0.00188438	0.0144586
ABCC12	-0.704671	5.41386	-6.76653	9.04222e-11	5.39657e-09	-0.430556	3.42411	-6.63977	4.28796e-10	6.21462e-09	-0.71922	1.35578	-10.2863	3.51343e-23	4.00916e-20	NA	NA	NA	NA	NA	-0.246545	-0.00444515	-3.22802	0.00134252	0.0115583
ABRACL	-0.464368	6.68723	-5.15912	4.99897e-07	4.4065e-06	-0.604132	5.51571	-3.47253	0.000657661	0.0020383	-0.454527	2.29036	-8.16296	1.55777e-15	1.39505e-13	NA	NA	NA	NA	NA	-0.135503	3.40135	-2.97564	0.00308959	0.0204396
AC007424.1	NA	NA	NA	NA	NA	NA	NA	NA	NA	NA	-0.64306	0.129574	-9.33923	1.31812e-19	4.80693e-17	-0.853291	-2.45886	-4.50614	1.25386e-05	0.000185728	-0.233989	-2.15783	-3.097	0.00208366	0.0154557
AC008780.1	NA	NA	NA	NA	NA	NA	NA	NA	NA	NA	-0.838912	-1.33774	-7.56988	1.20515e-13	5.71459e-12	-0.566428	1.64187	-2.84317	0.00503818	0.0221669	-0.476594	2.36755	-6.40046	4.07865e-10	7.19214e-07
AC024940.2	NA	NA	NA	NA	NA	NA	NA	NA	NA	NA	-0.400289	-0.381491	-4.07435	5.15284e-05	0.000206921	-0.783308	-1.72753	-5.04327	1.20772e-06	2.79135e-05	-0.246993	-0.962368	-2.55305	0.0110246	0.0491485
AC103952.1	NA	NA	NA	NA	NA	NA	NA	NA	NA	NA	-0.363265	-1.20453	-5.05142	5.62353e-07	3.59009e-06	-0.479877	-2.50536	-2.55196	0.0116301	0.042524	-0.269265	-1.32708	-3.01478	0.00272486	0.0187008
AC117453.1	NA	NA	NA	NA	NA	NA	NA	NA	NA	NA	-1.0152	-0.456309	-11.9162	6.76186e-30	4.78388e-26	-0.691871	-3.77644	-3.01672	0.00296511	0.0146366	-0.299972	-2.07273	-3.59039	0.000368494	0.00486899
AC148477.1	NA	NA	NA	NA	NA	NA	NA	NA	NA	NA	-0.340355	0.956416	-7.3467	5.76602e-13	2.19792e-11	-0.455126	-1.52376	-3.03291	0.0028187	0.014035	-0.43013	0.958749	-3.34993	0.000880043	0.00877645
ACOT7	-0.625995	10.1314	-6.60354	2.32977e-10	1.07235e-08	-1.43944	7.56238	-8.79674	1.75722e-15	1.32375e-13	-0.282085	5.46908	-5.98532	3.47647e-09	3.92646e-08	NA	NA	NA	NA	NA	-0.202183	6.28426	-2.95801	0.00326813	0.0212084
ACTL6B	-0.306941	8.43825	-4.62289	6.02484e-06	3.53308e-05	-0.802624	6.93743	-6.21381	4.03349e-09	4.47675e-08	-0.298712	4.29202	-5.29081	1.63999e-07	1.18976e-06	NA	NA	NA	NA	NA	-0.171086	4.80698	-2.68234	0.00759423	0.0380232
ACTN2	-0.336061	8.85627	-5.06407	7.8884e-07	6.38532e-06	-0.648335	7.10073	-6.33525	2.14712e-09	2.56498e-08	-0.245361	5.29369	-6.96709	7.57941e-12	1.9949e-10	-0.377046	5.36443	-3.94437	0.000118585	0.00112303	-0.178012	4.08114	-2.79049	0.00549832	0.0304717
ADAMTS3	-0.47896	5.40895	-4.6335	5.74692e-06	3.39325e-05	-0.446127	3.67456	-2.88268	0.0044658	0.0109391	-0.488911	3.12933	-8.4354	1.94531e-16	2.35662e-14	NA	NA	NA	NA	NA	-0.250076	-1.04398	-4.1638	3.78728e-05	0.00105701
ADCY1	-0.417061	10.2012	-3.78419	0.000192375	0.000695902	-0.910873	8.63536	-5.27857	4.03323e-07	2.70701e-06	-0.244273	8.52278	-6.27962	6.01116e-10	8.56034e-09	NA	NA	NA	NA	NA	-0.198665	4.14615	-5.32531	1.63219e-07	2.70594e-05
ADRA1D	-0.175043	5.6081	-4.10497	5.45053e-05	0.000230493	NA	NA	NA	NA	NA	-0.461642	-0.0869429	-7.47505	2.35272e-13	1.02747e-11	-0.713748	0.0915334	-4.35419	2.35111e-05	0.000307411	-0.450546	-0.077444	-4.98494	9.02279e-07	7.88357e-05
AGK	-0.30289	9.05458	-5.64748	4.34279e-08	6.2e-07	-0.79429	7.42779	-9.03932	3.99788e-16	3.63573e-14	-0.205169	5.39146	-7.60319	9.49373e-14	4.64497e-12	NA	NA	NA	NA	NA	-0.165382	2.76102	-3.42782	0.000667414	0.00720013
AK5	-0.295081	11.4114	-3.89982	0.000123257	0.000468903	-0.877877	9.75224	-4.79044	3.67217e-06	1.97858e-05	-0.335232	7.97058	-6.21623	8.83515e-10	1.19977e-08	NA	NA	NA	NA	NA	NA	NA	NA	NA	NA
AL109615.3	NA	NA	NA	NA	NA	NA	NA	NA	NA	NA	-0.385705	-0.248411	-6.268	6.45082e-10	9.12765e-09	-0.849623	-0.779515	-6.62604	4.78435e-10	6.77691e-08	-0.293229	-1.11171	-4.27133	2.39663e-05	0.00077999
AL133338.1	NA	NA	NA	NA	NA	NA	NA	NA	NA	NA	-0.417545	0.294494	-7.7043	4.59856e-14	2.52985e-12	-0.513382	0.365652	-5.98683	1.31919e-08	8.21136e-07	-0.242864	-0.278627	-4.53429	7.51542e-06	0.000342199
ALOX12B	NA	NA	NA	NA	NA	-0.411005	3.39603	-5.15202	7.24905e-07	4.60803e-06	-0.371709	-0.334373	-5.45755	6.7424e-08	5.41074e-07	-0.570208	-0.98678	-2.73714	0.00688526	0.0282885	-0.375945	-0.485151	-4.02915	6.62569e-05	0.00153181
ANKRD18DP	NA	NA	NA	NA	NA	NA	NA	NA	NA	NA	-0.629987	0.733695	-9.93531	7.92045e-22	6.67091e-19	-0.965427	-1.66158	-5.07028	1.06861e-06	2.53051e-05	-0.266803	-1.29708	-4.05315	6.00378e-05	0.00143772
ANKRD34C	-0.363646	6.9429	-2.9638	0.00332703	0.00834366	-0.834298	5.06775	-5.08747	9.74055e-07	6.00281e-06	-0.339119	2.50978	-5.0997	4.40616e-07	2.8885e-06	NA	NA	NA	NA	NA	NA	NA	NA	NA	NA
ANKRD39	-0.358317	6.98319	-6.3404	1.03813e-09	3.39001e-08	-0.852109	4.75316	-8.44306	1.48203e-14	8.59788e-13	0.100212	4.33152	4.60121	5.00083e-06	2.54751e-05	-0.223049	3.70128	-5.28628	3.95593e-07	1.16393e-05	-0.138875	3.61966	-3.33067	0.00094154	0.00915618
ANXA6	-0.45983	9.84811	-5.23802	3.40652e-07	3.21323e-06	-1.21598	6.66111	-8.8816	1.04872e-15	8.33571e-14	-0.404387	7.27195	-7.10431	3.03486e-12	9.09789e-11	NA	NA	NA	NA	NA	-0.122179	6.66725	-2.69031	0.00741812	0.0374614
AP000894.2	NA	NA	NA	NA	NA	NA	NA	NA	NA	NA	-0.719076	0.481498	-10.0383	3.19819e-22	2.97718e-19	-0.864135	-0.336449	-4.60483	8.26829e-06	0.000131033	-0.307101	-0.647456	-3.85032	0.000136003	0.00245172
AP001107.5	NA	NA	NA	NA	NA	NA	NA	NA	NA	NA	-0.52641	-2.28551	-5.15156	3.37723e-07	2.27685e-06	-0.884712	-2.68621	-4.26766	3.34017e-05	0.000409718	-0.457396	-0.864001	-3.95864	8.82615e-05	0.00183692
AP1S1	-0.278458	9.06638	-4.47168	1.17009e-05	6.16842e-05	-0.198619	6.40048	-3.01352	0.00298793	0.00771004	-0.347911	5.25394	-6.60556	7.94202e-11	1.47013e-09	-0.257926	6.07162	-2.73861	0.0068559	0.0281835	-0.16658	5.57101	-4.01852	6.92042e-05	0.00158257
AP3M2	-0.344104	9.70038	-6.3677	8.90345e-10	3.03246e-08	-1.1422	8.12507	-8.65284	4.19976e-15	2.88398e-13	-0.329414	6.12819	-6.86819	1.45686e-11	3.45641e-10	NA	NA	NA	NA	NA	-0.127268	3.84208	-4.15171	3.98485e-05	0.00108865
AP4S1	-0.273667	8.73301	-5.6277	4.80941e-08	6.70912e-07	-0.701682	7.06932	-6.40582	1.48372e-09	1.85824e-08	-0.144461	4.24243	-6.33747	4.22207e-10	6.26738e-09	NA	NA	NA	NA	NA	-0.193584	2.82953	-5.15524	3.87991e-07	4.58894e-05
ARHGEF9	-0.421005	10.5186	-5.42379	1.35761e-07	1.5414e-06	-0.899024	6.60592	-6.15617	5.42711e-09	5.8374e-08	-0.312552	7.48261	-7.19664	1.61795e-12	5.31908e-11	NA	NA	NA	NA	NA	-0.186171	4.55179	-4.15031	4.00834e-05	0.00109353
ARL4D	-0.274902	7.84386	-6.36259	9.16259e-10	3.09372e-08	-0.343049	5.35783	-5.12365	8.25637e-07	5.17986e-06	-0.389212	1.92272	-6.27444	6.20541e-10	8.81214e-09	NA	NA	NA	NA	NA	-0.3047	2.72072	-4.55638	6.79996e-06	0.000319368
ARMCX5	-0.347142	7.47346	-5.62856	4.79097e-08	6.69734e-07	-0.768238	5.28355	-5.99712	1.22072e-08	1.19761e-07	-0.268249	4.95913	-7.46197	2.57936e-13	1.10731e-11	NA	NA	NA	NA	NA	-0.159651	3.01768	-3.98168	8.04057e-05	0.00173391
ARPP21	-0.740895	8.97949	-4.82231	2.44583e-06	1.64105e-05	-1.04864	8.83791	-5.12107	8.35453e-07	5.23494e-06	-0.310287	7.01132	-7.44254	2.95612e-13	1.24561e-11	NA	NA	NA	NA	NA	-0.15026	5.06794	-3.23015	0.00133278	0.0115051
ASAH2B	-0.43433	6.81166	-4.63405	5.73298e-06	3.38737e-05	-1.21666	4.39616	-9.81565	3.24436e-18	6.29812e-16	-0.447273	2.72872	-7.47167	2.41437e-13	1.04921e-11	NA	NA	NA	NA	NA	NA	NA	NA	NA	NA
ASMTL	-0.327069	8.41971	-5.77397	2.24744e-08	3.67345e-07	-0.77516	7.2617	-6.11135	6.82841e-09	7.13924e-08	-0.1927	3.72761	-5.6394	2.49196e-08	2.24473e-07	-0.237472	4.33531	-3.31194	0.00114096	0.00684114	-0.154291	3.7798	-3.065	0.00231462	0.0166907
ASNS	-0.371663	9.89514	-5.1947	4.2074e-07	3.82092e-06	-1.35782	8.72421	-6.70308	3.05174e-10	4.55033e-09	-0.326833	5.61302	-7.41998	3.46156e-13	1.42052e-11	NA	NA	NA	NA	NA	-0.111135	5.50697	-2.83129	0.00485484	0.0279683
ASS1	-0.328381	8.91652	-4.30658	2.36964e-05	0.000112658	-0.618654	6.22911	-5.00542	1.41294e-06	8.35553e-06	NA	NA	NA	NA	NA	NA	NA	NA	NA	NA	-0.140341	4.34742	-3.27355	0.00114834	0.0104526
ATP1A3	-0.7834	10.1168	-5.18184	4.47826e-07	4.02143e-06	-1.02354	4.6438	-8.69377	3.27947e-15	2.30694e-13	-0.297848	8.33871	-4.7163	2.91097e-06	1.56494e-05	NA	NA	NA	NA	NA	-0.209232	7.73994	-2.69446	0.00732809	0.0371519
ATP6AP1	-0.369304	10.7781	-5.93429	9.61003e-09	1.86616e-07	-1.05666	7.34405	-7.40991	6.13086e-12	1.50136e-10	-0.227745	6.33716	-5.3075	1.50072e-07	1.09865e-06	NA	NA	NA	NA	NA	-0.147661	6.16418	-3.27374	0.00114758	0.0104506
ATP6V1A	-0.419296	11.5621	-5.63447	4.64878e-08	6.53642e-07	-0.702467	10.6224	-3.71797	0.000274419	0.000937435	-0.434668	8.29731	-6.73817	3.40197e-11	7.06644e-10	NA	NA	NA	NA	NA	NA	NA	NA	NA	NA
ATP6V1C1	-0.387585	9.80458	-4.62221	6.04318e-06	3.54119e-05	-1.07996	7.30396	-6.4015	1.51774e-09	1.89615e-08	-0.335566	7.55304	-6.88339	1.31819e-11	3.17424e-10	NA	NA	NA	NA	NA	NA	NA	NA	NA	NA
ATP6V1D	-0.337487	10.9292	-5.30398	2.4627e-07	2.46852e-06	-0.995817	9.30821	-6.43503	1.27243e-09	1.62486e-08	-0.361242	6.29058	-7.25822	1.06351e-12	3.7028e-11	NA	NA	NA	NA	NA	-0.12091	5.95396	-2.761	0.0060105	0.0323131
ATP6V1H	-0.423865	10.563	-5.36155	1.85256e-07	1.97243e-06	-1.77629	8.51364	-8.00083	2.03404e-13	8.09967e-12	-0.372964	6.8927	-7.15293	2.18259e-12	6.9306e-11	NA	NA	NA	NA	NA	-0.114534	6.48247	-3.25955	0.00120508	0.0107669
ATP8A2	-0.488681	9.58336	-4.93742	1.43459e-06	1.05332e-05	-0.902197	8.1387	-6.52147	8.05705e-10	1.07724e-08	-0.318068	7.08137	-6.56325	1.03684e-10	1.86378e-09	NA	NA	NA	NA	NA	-0.140118	2.58488	-2.59933	0.00966366	0.045005
ATRNL1	-0.414998	9.16207	-2.99098	0.00305394	0.0077484	-1.18212	5.75007	-6.86886	1.24254e-10	2.06278e-09	-0.469408	9.81384	-7.53424	1.55483e-13	7.14294e-12	NA	NA	NA	NA	NA	-0.135628	3.08222	-2.62443	0.00899033	0.0426892
B3GALNT1	-0.458648	7.6131	-5.67822	3.70754e-08	5.47325e-07	-0.762862	6.22677	-4.3679	2.20391e-05	9.80924e-05	-0.271826	5.47001	-5.85804	7.26037e-09	7.50417e-08	NA	NA	NA	NA	NA	-0.15284	2.74507	-3.17559	0.00160355	0.013113
B4GALT6	-0.263076	9.27287	-3.44561	0.000666409	0.00205039	-0.490951	7.19396	-3.00076	0.00310919	0.00798823	-0.327053	5.5974	-5.67884	2.00363e-08	1.84793e-07	NA	NA	NA	NA	NA	-0.211117	2.67246	-3.1613	0.00168244	0.01353
BCAS2	-0.332719	9.45206	-6.24119	1.80421e-09	5.16492e-08	-1.21061	6.63446	-7.87146	4.32919e-13	1.54054e-11	-0.334432	4.67445	-6.83542	1.80561e-11	4.12874e-10	-0.208293	4.95948	-3.45124	0.000710612	0.00469834	-0.130244	4.44628	-2.87022	0.00430547	0.0256333
BEND5	-0.412518	7.78168	-5.58417	6.02074e-08	7.94708e-07	-0.952236	6.28364	-9.13805	2.18308e-16	2.21768e-14	-0.32073	3.40728	-7.34282	5.92294e-13	2.25046e-11	-0.29153	3.37352	-3.909	0.000135619	0.00124835	-0.139345	3.61542	-3.26331	0.00118959	0.0106876
BHLHE22	-0.398641	8.04648	-2.57286	0.0106544	0.0232221	-1.00045	7.40405	-3.8131	0.000193271	0.000687713	-0.302517	2.39553	-5.36292	1.11927e-07	8.45646e-07	-0.510584	2.7758	-3.44349	0.000729852	0.00479148	NA	NA	NA	NA	NA
BSCL2	-0.438865	10.9935	-5.98792	7.21128e-09	1.50198e-07	-1.5563	7.59404	-8.95448	6.72347e-16	5.71643e-14	-0.355995	7.43657	-6.90394	1.15236e-11	2.82885e-10	NA	NA	NA	NA	NA	NA	NA	NA	NA	NA
BSN	-0.525852	9.97061	-5.28582	2.69464e-07	2.65331e-06	-0.909545	6.66872	-6.10926	6.90187e-09	7.21231e-08	NA	NA	NA	NA	NA	NA	NA	NA	NA	NA	-0.142075	3.38941	-2.66366	0.00802159	0.0393911
BTBD10	-0.38562	9.606	-5.47748	1.03609e-07	1.23355e-06	-1.01458	7.86867	-5.90885	1.90374e-08	1.77609e-07	-0.309986	6.44759	-7.68183	5.40581e-14	2.90033e-12	NA	NA	NA	NA	NA	-0.17518	3.86021	-3.05882	0.00236183	0.0169237
BZW2	-0.340904	8.61751	-6.85068	5.50432e-11	3.89212e-09	-0.598862	7.98651	-6.36176	1.86923e-09	2.27337e-08	-0.308764	4.10351	-7.1803	1.80842e-12	5.88509e-11	NA	NA	NA	NA	NA	-0.189277	2.75212	-4.22705	2.89699e-05	0.000882149
C11orf87	-0.660277	7.72913	-5.15721	5.04541e-07	4.43942e-06	NA	NA	NA	NA	NA	-0.427136	6.33235	-7.65994	6.35117e-14	3.33333e-12	NA	NA	NA	NA	NA	-0.346919	2.45912	-4.72375	3.14556e-06	0.000186388
C17orf102	NA	NA	NA	NA	NA	NA	NA	NA	NA	NA	-0.485533	1.81415	-6.6148	7.49052e-11	1.39678e-09	-0.797019	0.809375	-4.08976	6.76747e-05	0.000717666	-0.478078	-0.727441	-5.70749	2.14619e-08	6.12201e-06
C1QTNF4	-0.744651	8.52171	-6.93149	3.41673e-11	2.75541e-09	-1.14003	5.10468	-7.96971	2.44059e-13	9.45739e-12	-0.402593	3.44817	-5.6809	1.98158e-08	1.82828e-07	NA	NA	NA	NA	NA	NA	NA	NA	NA	NA
C5orf22	-0.322171	8.24501	-5.86406	1.39687e-08	2.50334e-07	-0.819763	5.08869	-6.08078	7.98215e-09	8.21364e-08	-0.268529	4.47392	-6.63627	6.52022e-11	1.23605e-09	NA	NA	NA	NA	NA	-0.193515	2.41994	-4.03214	6.54492e-05	0.00151856
CACNA2D1	-0.36325	10.0881	-5.34918	1.96958e-07	2.07215e-06	-0.728421	8.75788	-3.5264	0.000544935	0.00172278	-0.297817	7.1678	-6.8323	1.84082e-11	4.1984e-10	NA	NA	NA	NA	NA	-0.223105	2.60932	-3.98936	7.7937e-05	0.00170297
CACNA2D3	-0.299427	8.39854	-3.00709	0.00290196	0.00740579	-1.21881	7.21744	-5.53166	1.21474e-07	9.25799e-07	-0.27224	5.90487	-7.36394	5.11577e-13	2.00404e-11	NA	NA	NA	NA	NA	-0.199281	2.87731	-3.13803	0.00181861	0.0141726
CAMKV	-0.515614	9.70719	-5.96297	8.24682e-09	1.65411e-07	-0.775548	7.21985	-7.25405	1.47544e-11	3.20297e-10	-0.312571	6.93896	-6.422	2.50896e-10	3.99603e-09	NA	NA	NA	NA	NA	-0.205825	5.65693	-3.45795	0.000598872	0.00674975
CBLN2	NA	NA	NA	NA	NA	-0.6835	7.02347	-3.06951	0.00250569	0.00662832	-0.386076	5.73381	-5.57714	3.5218e-08	3.04151e-07	NA	NA	NA	NA	NA	-0.215207	4.00729	-3.04626	0.00246054	0.0174555
CCDC113	-0.292163	7.10198	-4.22307	3.35907e-05	0.000152505	-1.06155	5.90141	-6.461	1.10956e-09	1.43964e-08	-0.179148	4.59192	-5.23327	2.21361e-07	1.55335e-06	NA	NA	NA	NA	NA	-0.189066	1.60187	-4.50662	8.51388e-06	0.000375526
CCDC136	-0.322842	8.45034	-3.69048	0.000273828	0.000945677	-0.757807	6.99008	-4.83229	3.05589e-06	1.67893e-05	-0.128707	5.48592	-4.81447	1.81561e-06	1.02486e-05	-0.367697	5.07852	-4.42325	1.77012e-05	0.000247201	-0.171405	5.13863	-3.43128	0.000659192	0.00714388
CCK	-0.674388	10.2673	-4.13076	4.90952e-05	0.000210812	-1.65139	7.91528	-6.94849	8.0374e-11	1.41348e-09	-0.606162	6.32151	-7.54996	1.3968e-13	6.49283e-12	NA	NA	NA	NA	NA	NA	NA	NA	NA	NA
CCNA1	-0.422702	7.11601	-4.90856	1.6414e-06	1.17457e-05	-0.91838	4.92055	-8.0529	1.49868e-13	6.23851e-12	-0.319983	2.08147	-5.6915	1.86405e-08	1.72705e-07	NA	NA	NA	NA	NA	-0.219154	1.95837	-3.61858	0.000331661	0.00451138
CDH13	-0.387872	7.14164	-4.17186	4.14956e-05	0.000182805	-0.525564	5.8807	-2.95954	0.0035325	0.00893369	-0.398699	5.73114	-6.79026	2.42802e-11	5.2822e-10	NA	NA	NA	NA	NA	-0.239791	3.10702	-3.89127	0.00011563	0.00220756
CDH18	-0.283977	8.9157	-2.75999	0.00620088	0.0144067	-0.949532	7.20452	-5.74638	4.26879e-08	3.64872e-07	-0.422758	5.83114	-7.01187	5.64619e-12	1.5531e-10	NA	NA	NA	NA	NA	-0.122111	3.58292	-2.63907	0.00861708	0.0414137
CDK20	-0.309584	8.21922	-7.15488	8.91081e-12	1.12196e-09	-0.585864	5.90075	-7.29319	1.18445e-11	2.65993e-10	-0.215549	4.11419	-6.3754	3.34412e-10	5.13879e-09	NA	NA	NA	NA	NA	-0.188135	2.87177	-3.79088	0.000171691	0.00283182
CEP41	-0.296449	8.172	-6.37445	8.57152e-10	2.95332e-08	-1.04709	7.0025	-5.55709	1.07466e-07	8.30324e-07	-0.116607	4.02562	-3.27788	0.00109845	0.00316035	NA	NA	NA	NA	NA	-0.158423	1.76563	-4.35264	1.68471e-05	0.000613443
CGREF1	-0.496902	7.3823	-7.35822	2.57241e-12	4.75122e-10	-0.618868	4.71459	-8.13085	9.47198e-14	4.16623e-12	-0.256245	4.66787	-8.08635	2.77198e-15	2.3236e-13	NA	NA	NA	NA	NA	-0.224611	4.08353	-4.32241	1.92189e-05	0.00067209
CHCHD6	-0.415146	7.83052	-7.20807	6.45099e-12	9.19555e-10	-1.01918	5.64452	-8.15976	7.98654e-14	3.66455e-12	-0.238179	3.90446	-6.99963	6.1047e-12	1.65996e-10	-0.273562	3.90698	-3.44016	0.000738267	0.00483924	-0.176207	4.54567	-3.84331	0.000139814	0.00249247
CHRM3	-0.367733	9.50336	-3.0585	0.0024622	0.00641678	-0.832184	9.86488	-4.79325	3.62714e-06	1.95693e-05	-0.390506	6.65101	-6.86245	1.51537e-11	3.56178e-10	NA	NA	NA	NA	NA	-0.123425	2.43764	-3.06611	0.00230618	0.0166479
CIRBP	-0.437222	10.7963	-5.41134	1.44499e-07	1.61886e-06	-0.842005	10.1376	-5.1026	9.09065e-07	5.64017e-06	-0.118599	7.13394	-2.44483	0.0147418	0.0309353	-0.670296	7.83751	-6.83981	1.51514e-10	2.90771e-08	NA	NA	NA	NA	NA
CITED1	-0.43109	7.71355	-5.98024	7.5158e-09	1.54887e-07	-0.64999	6.03486	-7.0845	3.79629e-11	7.36275e-10	-0.424401	0.849946	-6.36475	3.57079e-10	5.41652e-09	NA	NA	NA	NA	NA	NA	NA	NA	NA	NA
CKMT1A	-0.553538	9.60397	-5.1766	4.59347e-07	4.1028e-06	-1.37792	8.36248	-8.67528	3.66739e-15	2.54436e-13	-0.432922	3.61819	-6.03755	2.56479e-09	3.02927e-08	NA	NA	NA	NA	NA	NA	NA	NA	NA	NA
CLEC2L	-0.451493	8.14271	-4.79744	2.74126e-06	1.81289e-05	-0.65338	5.66859	-5.74047	4.39501e-08	3.74867e-07	-0.291649	3.16187	-5.47845	6.0239e-08	4.89186e-07	NA	NA	NA	NA	NA	-0.188291	4.58953	-3.04995	0.00243115	0.0173083
CLEC4G	-0.383162	6.26941	-4.97252	1.2169e-06	9.16949e-06	-0.21921	3.48658	-4.17615	4.78111e-05	0.000196791	-0.337798	-0.0834732	-5.48655	5.76339e-08	4.70105e-07	NA	NA	NA	NA	NA	-0.158503	0.8715	-2.5479	0.0111863	0.0496551
CLSTN3	-0.498017	8.03104	-6.72251	1.1694e-10	6.60257e-09	-0.365974	5.24408	-4.31671	2.71674e-05	0.000118488	-0.34801	7.10206	-6.13733	1.41892e-09	1.81267e-08	NA	NA	NA	NA	NA	-0.233696	5.36228	-3.25756	0.00121336	0.0108259
CLUL1	-0.353208	5.56399	-6.31865	1.17375e-09	3.70063e-08	-0.352598	3.32744	-4.85155	2.80711e-06	1.55865e-05	NA	NA	NA	NA	NA	-0.449998	1.28289	-3.06938	0.00251288	0.0128411	-0.302748	0.298143	-2.82283	0.00498243	0.0284164
CNRIP1	-0.344334	10.6886	-5.78745	2.09375e-08	3.457e-07	-0.781676	9.60944	-5.73675	4.4762e-08	3.80826e-07	-0.220061	5.76701	-6.20531	9.42499e-10	1.27058e-08	NA	NA	NA	NA	NA	-0.145171	5.23207	-3.83233	0.000145988	0.00256498
CNTNAP2	NA	NA	NA	NA	NA	-0.688581	8.3572	-4.62311	7.57014e-06	3.75882e-05	-0.372534	7.67914	-6.00032	3.1892e-09	3.64871e-08	NA	NA	NA	NA	NA	-0.201228	3.79322	-3.1126	0.00197893	0.0149592
COG1	-0.299068	9.09142	-5.41019	1.45221e-07	1.62508e-06	-1.03152	5.69278	-8.94912	6.94735e-16	5.84417e-14	-0.151166	5.85897	-6.4802	1.7455e-10	2.92217e-09	NA	NA	NA	NA	NA	-0.156962	4.47661	-4.13558	4.26362e-05	0.00114387
COL25A1	NA	NA	NA	NA	NA	NA	NA	NA	NA	NA	-0.406693	2.77739	-6.67138	5.2191e-11	1.02057e-09	-0.535436	0.0136941	-2.88402	0.00445652	0.0201067	-0.159526	-1.7135	-3.19669	0.00149334	0.0125124
COPS4	-0.37048	9.52284	-5.71085	3.12776e-08	4.78005e-07	-1.41835	6.96156	-8.10566	1.09882e-13	4.74018e-12	-0.326222	5.33581	-6.46547	1.91615e-10	3.16443e-09	NA	NA	NA	NA	NA	NA	NA	NA	NA	NA
CPLX3	-0.359358	7.24796	-3.94289	0.00010414	0.000405426	NA	NA	NA	NA	NA	-0.168818	1.82616	-3.21718	0.00135522	0.00381683	-0.394472	1.60771	-2.83713	0.00512993	0.022447	-0.270796	1.33566	-3.99251	7.69434e-05	0.00169829
CREG2	-0.428865	10.3966	-3.91066	0.000118155	0.000451698	-0.505187	9.1753	-2.42259	0.0164874	0.0342559	-0.493826	6.74845	-7.1308	2.54238e-12	7.87513e-11	NA	NA	NA	NA	NA	-0.262958	3.02607	-3.91007	0.000107279	0.00211043
CYMP	NA	NA	NA	NA	NA	NA	NA	NA	NA	NA	-0.487452	-2.49512	-5.57054	3.64456e-08	3.13034e-07	-0.544913	-4.36995	-2.81522	0.00547523	0.0236209	-0.266016	-1.70657	-2.81095	0.0051666	0.0291496
CYP2C8	-0.246268	4.76806	-3.97356	9.22832e-05	0.000364353	-0.746003	4.06768	-6.78785	1.93033e-10	3.03279e-09	-0.408103	1.31813	-6.07308	2.07493e-09	2.51451e-08	-0.318893	1.20017	-2.61379	0.0097924	0.0371584	-0.24485	0.823599	-3.6874	0.000255742	0.0037298
DCLK1	-0.372712	11.2883	-3.63002	0.000342596	0.00114802	-1.11219	9.1713	-5.58483	9.3979e-08	7.34265e-07	-0.315471	8.254	-6.05639	2.29115e-09	2.73935e-08	NA	NA	NA	NA	NA	-0.208012	4.65066	-2.725	0.00669397	0.0348853
DIRAS2	-0.358313	9.85238	-3.04318	0.00258638	0.00669796	NA	NA	NA	NA	NA	-0.520315	7.96513	-7.48577	2.19386e-13	9.65244e-12	NA	NA	NA	NA	NA	-0.288343	4.0141	-3.27874	0.00112793	0.0103006
DLGAP1	-0.465411	8.4254	-4.09091	5.7717e-05	0.000241978	NA	NA	NA	NA	NA	-0.360723	7.76793	-8.29749	5.60347e-16	5.72882e-14	NA	NA	NA	NA	NA	-0.22271	4.44356	-3.47826	0.000556438	0.00642072
DLGAP2	-0.354379	8.64685	-3.36615	0.000880173	0.00260935	-0.77166	8.70327	-5.38681	2.42484e-07	1.70397e-06	-0.243255	6.04522	-6.74819	3.17928e-11	6.6665e-10	NA	NA	NA	NA	NA	-0.157859	1.82974	-3.33386	0.000931102	0.00909395
DLX1	-0.429978	7.38778	-3.69619	0.000268054	0.000929357	-0.537597	5.62365	-2.60878	0.00991723	0.0220311	-0.237459	2.45848	-4.20576	2.94611e-05	0.000125622	-0.598181	2.41124	-3.12942	0.00207544	0.0110243	-0.236459	1.49467	-3.28424	0.00110668	0.0101929
DNAJC30	-0.363355	8.25042	-8.1808	1.35181e-14	1.25628e-11	-0.585122	5.84307	-7.08588	3.76742e-11	7.33465e-10	-0.176288	2.19771	-4.15578	3.65033e-05	0.000152093	-0.323033	3.61693	-4.16884	4.95768e-05	0.000560514	-0.147982	3.81477	-2.97012	0.0031445	0.0206759
DPP10	-0.288538	8.37234	-3.34901	0.000934001	0.00275015	NA	NA	NA	NA	NA	-0.329144	6.8083	-7.09859	3.14613e-12	9.39165e-11	NA	NA	NA	NA	NA	-0.166866	2.76435	-3.03375	0.0025626	0.0179389
DPP10-AS1	-0.417729	7.4631	-4.55721	8.05593e-06	4.48686e-05	-0.737943	6.17832	-4.8137	3.31617e-06	1.80751e-05	-0.186478	2.47815	-5.7221	1.5702e-08	1.48832e-07	NA	NA	NA	NA	NA	-0.222603	2.35577	-3.68915	0.000254043	0.003719
DPP6	-0.417455	10.6324	-6.02591	5.87309e-09	1.27923e-07	-1.33347	10.5758	-8.81545	1.56843e-15	1.19943e-13	-0.309393	6.99953	-7.42586	3.32221e-13	1.37075e-11	-0.372596	6.53425	-3.65986	0.000340395	0.00261638	-0.194893	5.08926	-4.61469	5.21194e-06	0.000261907
DUSP2	-0.426164	7.14226	-5.94043	9.30669e-09	1.81811e-07	-0.355808	6.0096	-4.52359	1.15417e-05	5.50476e-05	-0.330303	2.11109	-6.10266	1.74117e-09	2.16417e-08	NA	NA	NA	NA	NA	-0.229023	2.05692	-3.51002	0.000495663	0.00599898
DYNC2LI1	-0.285081	6.91004	-5.17509	4.62442e-07	4.11961e-06	-0.688936	6.44479	-4.25166	3.53482e-05	0.000149925	-0.275017	4.58957	-6.78002	2.58703e-11	5.5767e-10	-0.292363	4.12656	-4.24341	3.68236e-05	0.000439372	-0.199481	3.4938	-3.55516	0.000419913	0.00534102
EFNB3	-0.689368	9.388	-6.64089	1.87808e-10	9.23571e-09	-0.844644	7.08761	-5.7287	4.65712e-08	3.94555e-07	-0.258207	4.56116	-5.47913	6.00168e-08	4.87717e-07	NA	NA	NA	NA	NA	-0.269971	3.19375	-4.44255	1.13368e-05	0.000460863
EGR1	-0.710931	9.33644	-5.22412	3.64583e-07	3.39142e-06	-1.50716	8.29584	-10.4092	7.65111e-20	2.57447e-17	-0.293246	3.55747	-4.46614	9.31298e-06	4.46411e-05	NA	NA	NA	NA	NA	-0.340411	2.96353	-3.55236	0.000424288	0.00538607
EGR4	-0.900674	7.21717	-6.00581	6.54835e-09	1.39329e-07	NA	NA	NA	NA	NA	-0.384693	0.825174	-4.85707	1.4764e-06	8.49761e-06	NA	NA	NA	NA	NA	-0.328032	1.21965	-2.99313	0.00292142	0.0196147
EID2	-0.445026	9.15781	-5.86867	1.36454e-08	2.45442e-07	-0.725662	5.8788	-5.86584	2.36062e-08	2.14099e-07	-0.33394	3.37532	-7.21127	1.46422e-12	4.86797e-11	NA	NA	NA	NA	NA	-0.135725	3.28189	-2.86706	0.00434793	0.0258188
ELAVL2	-0.348094	10.0613	-3.00072	0.00296121	0.00753959	NA	NA	NA	NA	NA	-0.431463	6.42175	-6.71711	3.89837e-11	7.94361e-10	NA	NA	NA	NA	NA	-0.167278	3.36175	-2.71459	0.00690437	0.0356655
EPB41L4B	-0.352389	7.95739	-3.92449	0.000111935	0.0004313	-0.971102	5.51744	-7.66434	1.43489e-12	4.31085e-11	-0.19203	5.83158	-5.81074	9.50979e-09	9.51356e-08	NA	NA	NA	NA	NA	-0.165535	2.3704	-3.58754	0.000372412	0.00491073
EPHA4	-0.526447	9.8433	-4.0677	6.3385e-05	0.00026247	-1.19389	8.51972	-4.80893	3.38635e-06	1.83931e-05	-0.423822	7.40397	-6.69291	4.55263e-11	9.04746e-10	NA	NA	NA	NA	NA	NA	NA	NA	NA	NA
ERC2	-0.608802	9.58393	-5.39835	1.54205e-07	1.70605e-06	-1.21681	7.78883	-5.42713	2.00275e-07	1.43892e-06	-0.333347	7.15556	-10.8653	1.72441e-25	3.5882e-22	NA	NA	NA	NA	NA	-0.122228	2.88692	-2.82797	0.00490454	0.0281293
F7	NA	NA	NA	NA	NA	0.297405	4.70838	4.37513	2.13947e-05	9.55405e-05	-0.342866	-0.0828235	-5.75787	1.28357e-08	1.24024e-07	-0.459499	-0.536773	-3.1245	0.00210841	0.0111635	-0.257423	-0.522609	-3.44686	0.000623303	0.00688935
FABP3	-0.526612	7.78525	-6.30803	1.24553e-09	3.84617e-08	-0.932523	5.37771	-6.22426	3.82152e-09	4.27913e-08	-0.355428	4.69911	-6.56524	1.02532e-10	1.84578e-09	NA	NA	NA	NA	NA	NA	NA	NA	NA	NA
FAM131A	-0.477036	10.0793	-6.51486	3.87398e-10	1.58833e-08	-0.84233	8.01767	-6.30036	2.57535e-09	3.00889e-08	-0.286406	6.37871	-7.63985	7.30622e-14	3.7675e-12	NA	NA	NA	NA	NA	-0.163168	5.62832	-3.8559	0.000133039	0.00242078
FAM19A1	-0.843153	8.46383	-5.88169	1.27333e-08	2.32898e-07	-1.41957	7.40362	-7.82409	5.70118e-13	1.95087e-11	-0.53298	4.13622	-8.26027	7.49902e-16	7.34561e-14	NA	NA	NA	NA	NA	NA	NA	NA	NA	NA
FAM49A	-0.417819	9.11806	-5.35063	1.95592e-07	2.05888e-06	-0.449821	7.25639	-4.24401	3.64536e-05	0.000154128	-0.34992	7.09404	-7.0349	4.82905e-12	1.35897e-10	NA	NA	NA	NA	NA	-0.157168	4.00061	-3.59299	0.000364936	0.00483516
FAM81A	-0.245222	7.79343	-3.4444	0.000669264	0.00205658	-0.615028	6.00375	-7.58294	2.28908e-12	6.40973e-11	-0.375326	5.44292	-6.97947	6.99916e-12	1.86859e-10	NA	NA	NA	NA	NA	-0.224862	3.60157	-3.88256	0.000119707	0.00225651
FAR2	-0.418815	7.87691	-4.30468	2.38867e-05	0.000113369	-1.30874	5.46946	-9.72354	5.77632e-18	1.03202e-15	-0.237868	4.92439	-7.07142	3.77625e-12	1.09493e-10	NA	NA	NA	NA	NA	-0.245159	1.98417	-3.81693	0.000155076	0.00266668
FARSB	-0.310697	9.66731	-7.31188	3.4145e-12	5.84538e-10	-1.0047	8.85035	-10.7649	7.92583e-21	5.33382e-18	-0.301043	5.00988	-7.26031	1.04655e-12	3.65817e-11	-0.209048	5.12892	-2.81346	0.00550391	0.0237137	-0.167472	4.1005	-3.58702	0.000373142	0.00491701
FBLN7	-0.437893	6.86258	-4.8703	1.96033e-06	1.36343e-05	-0.473074	4.83331	-4.13106	5.71539e-05	0.000230961	-0.2682	2.77374	-5.26883	1.83864e-07	1.31927e-06	-0.507405	1.79064	-2.79991	0.00572912	0.0245069	-0.32907	1.64956	-3.78366	0.000176584	0.00287923
FGF9	-0.381695	8.05941	-3.06538	0.00240829	0.00629269	-0.577804	8.26834	-3.44056	0.000734569	0.00224632	-0.338993	3.444	-5.3422	1.25075e-07	9.35196e-07	NA	NA	NA	NA	NA	-0.161173	1.79228	-3.11616	0.00195574	0.0148825
FHL2	-0.586263	8.33463	-5.66416	3.98763e-08	5.79037e-07	-1.1035	6.10218	-9.01861	4.54235e-16	4.0758e-14	-0.238981	3.6377	-7.14546	2.29124e-12	7.22373e-11	NA	NA	NA	NA	NA	-0.156061	3.12086	-2.65709	0.0081769	0.0399012
FXYD6	-0.383973	11.1583	-4.93463	1.45342e-06	1.06475e-05	-0.890995	8.47513	-4.7754	3.9216e-06	2.09619e-05	-0.191034	7.00782	-3.98683	7.41252e-05	0.000285539	NA	NA	NA	NA	NA	-0.185417	7.27484	-3.3019	0.00104093	0.00975879
G3BP2	-0.348914	10.0529	-4.55163	8.25623e-06	4.58012e-05	-0.854904	7.91189	-4.08255	6.91439e-05	0.000274684	-0.346358	7.7559	-6.26274	6.67033e-10	9.40814e-09	NA	NA	NA	NA	NA	NA	NA	NA	NA	NA
GABARAPL1	-0.285775	11.9468	-5.27163	2.88717e-07	2.80468e-06	-0.278299	12.0621	-2.34205	0.0203665	0.0410605	-0.396405	7.59616	-6.74311	3.2936e-11	6.88989e-10	NA	NA	NA	NA	NA	-0.152084	7.04546	-2.87758	0.00420814	0.0252008
GABRA3	-0.460973	7.09871	-3.90557	0.000120524	0.000459944	NA	NA	NA	NA	NA	-0.378624	4.50882	-5.98146	3.5615e-09	4.00586e-08	NA	NA	NA	NA	NA	-0.187112	2.28833	-2.55661	0.0109144	0.0487929
GABRA6	-0.0851321	3.95238	-2.43856	0.0154306	0.0321324	-0.0896412	2.86639	-2.47088	0.0144893	0.0306148	-0.555251	0.00228238	-7.66769	5.98404e-14	3.15939e-12	-0.633997	-1.13196	-2.73375	0.0069533	0.0285011	-0.310372	-1.70362	-3.63983	0.000306214	0.00424537
GFRA2	-0.297655	7.60267	-3.89598	0.000125114	0.000475174	-0.484701	5.55213	-5.15078	7.29025e-07	4.62839e-06	-0.409969	4.42707	-7.50096	1.967e-13	8.84124e-12	NA	NA	NA	NA	NA	-0.271714	3.29903	-3.99035	7.7624e-05	0.00170297
GHITM	-0.282969	11.2976	-5.38201	1.67177e-07	1.8166e-06	-0.733442	9.33845	-4.40961	1.85616e-05	8.40977e-05	-0.356677	7.60131	-7.02182	5.27092e-12	1.46698e-10	NA	NA	NA	NA	NA	NA	NA	NA	NA	NA
GJD2	NA	NA	NA	NA	NA	NA	NA	NA	NA	NA	-0.512512	1.10368	-5.57055	3.6498e-08	3.13369e-07	-0.726821	0.289776	-3.74279	0.000251823	0.00205507	-0.261212	-0.32491	-3.16872	0.00164103	0.0133296
GLRA2	-0.313278	5.89092	-5.15383	5.1284e-07	4.49622e-06	NA	NA	NA	NA	NA	-0.387151	2.59974	-6.15573	1.27073e-09	1.64836e-08	NA	NA	NA	NA	NA	-0.201572	-0.742776	-2.75091	0.0061954	0.0329585
GLRB	-0.634285	8.88578	-4.30266	2.40903e-05	0.000114245	-0.600114	7.19843	-2.75231	0.00657695	0.0153772	-0.495989	6.09205	-7.0114	5.67168e-12	1.55769e-10	NA	NA	NA	NA	NA	NA	NA	NA	NA	NA
GLS	-0.337652	11.5468	-3.24149	0.00134787	0.00379691	-1.24719	10.549	-6.34266	2.06561e-09	2.4823e-08	-0.335257	8.3747	-6.20699	9.33967e-10	1.26148e-08	NA	NA	NA	NA	NA	NA	NA	NA	NA	NA
GLS2	-0.267228	7.8357	-3.2416	0.00134737	0.00379604	-1.35084	6.52119	-9.33259	6.57711e-17	7.76522e-15	-0.273727	5.07848	-7.12933	2.55555e-12	7.90902e-11	NA	NA	NA	NA	NA	-0.182216	4.25158	-3.69352	0.000249842	0.00368252
GOLGA8A	-0.241785	9.85017	-3.21404	0.00147795	0.00409885	-0.863695	9.42073	-4.96809	1.67118e-06	9.76354e-06	-0.104873	7.22311	-2.40396	0.0164819	0.0340795	-0.523825	5.3868	-7.2589	1.50765e-11	5.15479e-09	-0.138814	5.08861	-2.82645	0.0049275	0.028186
GOT1	-0.613107	10.054	-5.39781	1.54618e-07	1.70965e-06	-1.78061	6.49989	-10.0974	5.51036e-19	1.40821e-16	-0.436965	6.33995	-6.39683	2.93918e-10	4.58424e-09	NA	NA	NA	NA	NA	NA	NA	NA	NA	NA
GPR88	-0.298211	6.74145	-2.36747	0.0186596	0.0379373	-0.659049	4.72356	-3.57528	0.000458599	0.00147525	-0.288685	2.6862	-4.5329	6.86316e-06	3.3917e-05	NA	NA	NA	NA	NA	-0.217477	-0.193582	-3.23451	0.00131309	0.011396
GRHL1	-0.292489	6.35877	-5.03404	9.09791e-07	7.17683e-06	-0.654604	4.36936	-4.80622	3.42676e-06	1.85626e-05	-0.209317	2.87904	-5.94712	4.34059e-09	4.75221e-08	NA	NA	NA	NA	NA	-0.20172	-0.143844	-4.12862	4.3897e-05	0.00116066
GRIA1	-0.362948	9.25445	-3.73836	0.000228829	0.000809613	-1.26203	7.84647	-5.60549	8.50234e-08	6.73416e-07	-0.316941	6.88108	-6.9008	1.17493e-11	2.8703e-10	NA	NA	NA	NA	NA	-0.142415	3.48516	-2.79223	0.00546936	0.0303633
GRIA4	-0.537421	7.68296	-4.31423	2.29454e-05	0.00010954	-0.79809	4.14595	-4.2774	3.18619e-05	0.000136835	-0.318364	6.81617	-7.05045	4.34666e-12	1.23999e-10	-0.252691	5.75344	-2.87971	0.0045149	0.0203069	-0.194512	3.68493	-3.82979	0.000147449	0.00257665
GRIK1	-0.268834	6.48127	-5.16118	4.94609e-07	4.36383e-06	-0.530075	4.05395	-4.87713	2.50686e-06	1.40586e-05	-0.28743	4.4606	-8.33247	4.28597e-16	4.62231e-14	-0.503629	2.98113	-5.71135	5.18325e-08	2.41285e-06	-0.165873	1.3296	-3.87988	0.000120986	0.00227011
GRIK2	-0.267569	8.6433	-5.41398	1.4249e-07	1.60371e-06	-0.68626	7.8812	-6.17007	5.05311e-09	5.45838e-08	-0.310638	6.36587	-6.93746	9.22363e-12	2.34731e-10	NA	NA	NA	NA	NA	-0.224219	2.59744	-3.45024	0.000615745	0.00685492
GRM5	-0.338068	9.58424	-3.47271	0.000605363	0.00188998	-0.471118	7.41226	-2.88233	0.00447059	0.0109455	-0.34096	7.33178	-6.95076	8.45324e-12	2.18107e-10	NA	NA	NA	NA	NA	-0.164758	2.44641	-2.9174	0.00371565	0.0230484
GRM7	-0.40911	8.01922	-5.99249	7.0361e-09	1.46863e-07	-0.632363	7.23768	-5.27228	4.15331e-07	2.77837e-06	-0.270856	5.16763	-7.47265	2.39291e-13	1.04245e-11	NA	NA	NA	NA	NA	-0.173426	1.41063	-3.79631	0.000168092	0.00279869
GRP	-0.476474	5.71415	-4.73524	3.63851e-06	2.31225e-05	-0.477304	3.61096	-3.80303	0.000200639	0.000710525	-0.714719	-2.29496	-7.31285	7.28784e-13	2.69102e-11	-0.567473	-1.53214	-3.09811	0.00229388	0.0119373	NA	NA	NA	NA	NA
GSS	-0.271627	8.24749	-6.95426	2.97797e-11	2.49434e-09	-0.939293	7.18746	-8.39304	1.99857e-14	1.09943e-12	-0.266727	4.31039	-7.1147	2.82112e-12	8.58077e-11	-0.327649	4.35011	-5.23894	4.92982e-07	1.36921e-05	-0.142167	3.73496	-3.37968	0.00079232	0.00809273
GULP1	-0.389794	7.37525	-3.61986	0.000355644	0.00118747	NA	NA	NA	NA	NA	-0.330637	4.29805	-5.78162	1.12372e-08	1.10295e-07	NA	NA	NA	NA	NA	-0.219105	1.00143	-3.23414	0.00131476	0.0113993
HCN1	-0.4138	7.43403	-3.03836	0.00262663	0.00678684	-0.469327	7.50451	-2.36605	0.0191343	0.0389418	-0.436893	5.9219	-7.01805	5.42004e-12	1.50231e-10	NA	NA	NA	NA	NA	-0.264197	1.77128	-2.90342	0.00388233	0.0238233
HDC	NA	NA	NA	NA	NA	NA	NA	NA	NA	NA	-0.49066	-2.89884	-4.41548	1.17e-05	5.46371e-05	-0.620342	-4.16575	-3.08405	0.00239874	0.0123705	-0.286787	-2.35073	-4.52462	7.85092e-06	0.000353328
HECW1	-0.421106	7.91767	-3.32377	0.00101886	0.00296955	-1.19561	6.97691	-5.36944	2.63235e-07	1.83637e-06	-0.266159	6.63758	-6.25163	7.12444e-10	9.96914e-09	NA	NA	NA	NA	NA	-0.169937	2.09766	-3.15441	0.00172173	0.0137539
HENMT1	-0.435173	7.57613	-6.08816	4.18962e-09	9.95915e-08	-0.860721	5.63269	-7.63508	1.69759e-12	4.962e-11	-0.370156	3.2305	-6.599	8.27386e-11	1.52755e-09	NA	NA	NA	NA	NA	-0.12774	2.41221	-2.68076	0.00762962	0.0381225
HS6ST3	-0.269345	9.30775	-2.94988	0.00347535	0.00866328	-0.580775	7.40724	-3.64969	0.000351501	0.0011645	-0.327223	4.34115	-7.3284	6.54523e-13	2.44747e-11	NA	NA	NA	NA	NA	-0.248415	-0.774752	-2.74637	0.00628029	0.0332475
HTR2A	-0.4262	9.57052	-3.03122	0.00268727	0.00691974	-0.591138	7.86394	-3.44837	0.000715045	0.00219526	-0.491367	5.27403	-7.26485	1.01964e-12	3.58894e-11	NA	NA	NA	NA	NA	NA	NA	NA	NA	NA
HTR5A	-0.459428	6.66676	-5.56964	6.48543e-08	8.43797e-07	NA	NA	NA	NA	NA	-0.439847	3.47472	-6.69297	4.55034e-11	9.04746e-10	NA	NA	NA	NA	NA	-0.391831	1.4427	-4.19318	3.3454e-05	0.000981707
HUNK	-0.498668	6.9652	-6.17812	2.55972e-09	6.77823e-08	-0.574684	4.86711	-6.78024	2.0116e-10	3.14823e-09	-0.240956	3.58201	-6.06902	2.12507e-09	2.56648e-08	-0.431254	2.42129	-2.77692	0.00613032	0.0257888	-0.245432	-0.00725252	-3.84546	0.000138632	0.00248365
IL12RB2	-0.509829	5.06889	-5.21631	3.78735e-07	3.49971e-06	NA	NA	NA	NA	NA	-0.367792	2.93085	-9.56003	2.03749e-20	9.36028e-18	NA	NA	NA	NA	NA	-0.214398	-0.541146	-2.99294	0.00292324	0.0196201
INPP5F	-0.32455	10.8114	-4.144	4.65128e-05	0.000201587	-0.751074	9.34874	-4.73838	4.60773e-06	2.41624e-05	-0.441933	7.28729	-6.89634	1.21417e-11	2.95595e-10	NA	NA	NA	NA	NA	NA	NA	NA	NA	NA
IQGAP3	NA	NA	NA	NA	NA	NA	NA	NA	NA	NA	-0.386334	1.05039	-6.05613	2.29307e-09	2.74038e-08	-0.450808	0.0360855	-2.94099	0.00374762	0.017597	-0.202474	-1.46959	-3.01466	0.00272587	0.0187008
ITFG1	-0.594722	10.3486	-5.92057	1.03498e-08	1.98221e-07	-0.331069	8.56077	-2.89595	0.00429009	0.0105677	-0.436484	6.67285	-7.16047	2.07714e-12	6.62549e-11	NA	NA	NA	NA	NA	-0.200241	4.21091	-3.42253	0.00068019	0.00729333
JAKMIP1	-0.297783	8.593	-4.28305	2.61584e-05	0.000122718	-0.721895	6.99214	-5.97967	1.3332e-08	1.29342e-07	-0.310649	5.89744	-8.13988	1.85387e-15	1.64771e-13	NA	NA	NA	NA	NA	-0.183278	4.63142	-3.16726	0.00164912	0.0133729
JAZF1	-0.346216	8.62855	-4.84965	2.15663e-06	1.47164e-05	-1.23531	6.28882	-7.91404	3.37819e-13	1.25603e-11	-0.27708	5.08737	-6.72717	3.64118e-11	7.49292e-10	NA	NA	NA	NA	NA	-0.170806	2.79983	-2.9197	0.00368896	0.0229563
JAZF1-AS1	-0.483162	5.33529	-4.60963	6.39064e-06	3.69212e-05	-0.683916	3.58236	-6.345	2.04052e-09	2.458e-08	-0.292975	1.94697	-6.08376	1.94762e-09	2.38144e-08	NA	NA	NA	NA	NA	-0.227763	0.840933	-4.12981	4.36787e-05	0.00116017
KALRN	-0.600007	9.30218	-5.28125	2.75583e-07	2.69993e-06	-0.650716	7.84796	-4.77414	3.9432e-06	2.10662e-05	-0.300175	8.52512	-9.24248	2.95623e-19	9.50671e-17	NA	NA	NA	NA	NA	-0.157834	4.89862	-3.68466	0.000258419	0.00376461
KCNG3	-0.507809	5.26098	-5.76944	2.30379e-08	3.74049e-07	-0.654517	3.67987	-4.91581	2.1111e-06	1.20262e-05	-0.328718	3.21898	-5.56176	3.82831e-08	3.26504e-07	NA	NA	NA	NA	NA	NA	NA	NA	NA	NA
KCNH1	-0.317814	5.57373	-5.19493	4.20259e-07	3.81834e-06	NA	NA	NA	NA	NA	-0.367524	5.77395	-9.066	1.26908e-18	3.2066e-16	NA	NA	NA	NA	NA	-0.311068	-0.471556	-3.57762	0.000386403	0.00504378
KCNJ3	-0.274235	8.89519	-2.84999	0.00473046	0.0113918	-0.687255	7.28262	-4.05263	7.76986e-05	0.000304949	-0.310584	6.23839	-5.33227	1.31831e-07	9.8032e-07	NA	NA	NA	NA	NA	-0.164046	2.83955	-3.00833	0.00278213	0.018995
KCNQ3	-0.344383	9.48839	-4.91555	1.58876e-06	1.14518e-05	-0.802996	8.25212	-6.20293	4.26635e-09	4.70161e-08	-0.313384	6.56688	-8.0817	2.87008e-15	2.38885e-13	NA	NA	NA	NA	NA	-0.232591	1.34605	-3.68046	0.000262583	0.00380382
KCNT2	-0.302964	7.98377	-4.39085	1.65739e-05	8.28739e-05	-0.47629	6.46618	-3.19453	0.00167667	0.00465681	-0.330775	5.01524	-9.11835	8.25573e-19	2.31776e-16	NA	NA	NA	NA	NA	-0.186642	-0.121491	-2.75335	0.00615027	0.0328163
KIAA0513	-0.407448	10.7732	-5.06853	7.72317e-07	6.27499e-06	-0.855471	9.00124	-7.03151	5.08921e-11	9.45226e-10	-0.18164	8.65445	-4.97753	8.14698e-07	5.00767e-06	NA	NA	NA	NA	NA	-0.145296	5.1419	-2.76973	0.00585463	0.0317213
KIAA1211L	-0.324821	9.64026	-3.2605	0.0012641	0.00358839	-0.903887	8.8588	-5.9946	1.23632e-08	1.20989e-07	-0.285773	6.10349	-7.36326	5.13988e-13	2.01126e-11	NA	NA	NA	NA	NA	-0.199159	4.27694	-3.8857	0.000118221	0.00223819
KLHL14	-0.421391	3.84868	-5.99669	6.87863e-09	1.44751e-07	-0.161767	2.87985	-2.94053	0.00374505	0.00938773	-0.514825	0.522203	-7.2159	1.41872e-12	4.76146e-11	NA	NA	NA	NA	NA	-0.226492	-2.30056	-3.24149	0.0012821	0.0111871
KLHL35	-0.339387	6.52032	-8.35237	4.34991e-15	6.53021e-12	NA	NA	NA	NA	NA	-0.17395	2.16182	-5.6216	2.75038e-08	2.44944e-07	-0.380814	1.98874	-4.40364	1.91929e-05	0.000262367	-0.234243	2.03165	-3.78538	0.000175403	0.0028663
KRT17P2	NA	NA	NA	NA	NA	NA	NA	NA	NA	NA	-0.473116	0.324343	-6.27316	6.25202e-10	8.86764e-09	-0.54886	-2.03202	-3.32501	0.00109207	0.00660529	-0.311875	1.06553	-2.94811	0.00337249	0.021685
KRT222	-0.582173	7.88159	-4.61895	6.13151e-06	3.58164e-05	NA	NA	NA	NA	NA	-0.45813	4.67246	-6.81426	2.07901e-11	4.65755e-10	NA	NA	NA	NA	NA	-0.238931	3.01367	-3.07264	0.00225744	0.0163753
LAMB1	-0.533195	5.93088	-6.11592	3.60061e-09	8.88364e-08	-0.905024	5.06179	-5.03268	1.24924e-06	7.48616e-06	-0.287918	5.25476	-9.08324	1.10183e-18	2.88711e-16	NA	NA	NA	NA	NA	-0.153298	3.5934	-3.29476	0.00106708	0.00988926
LCLAT1	-0.377752	7.65401	-8.02575	3.72397e-14	2.5061e-11	-0.726147	6.34269	-5.46805	1.64793e-07	1.20762e-06	-0.196793	4.45669	-7.82431	1.92561e-14	1.22292e-12	-0.159005	2.82552	-2.9953	0.00316961	0.0154208	-0.150597	0.603109	-5.02132	7.54883e-07	6.87439e-05
LGMN	-0.344229	8.12319	-6.25757	1.64742e-09	4.84203e-08	-0.593617	5.65851	-4.40064	1.92623e-05	8.6902e-05	-0.176501	4.81222	-5.02235	6.51014e-07	4.08989e-06	-0.155451	4.66856	-2.60832	0.00994372	0.0375888	-0.172076	4.22093	-5.45789	8.17928e-08	1.67004e-05
LIN7B	-0.337935	7.92074	-6.80844	7.05903e-11	4.45838e-09	-0.766544	6.65391	-7.93027	3.07307e-13	1.1532e-11	-0.332121	3.24996	-7.26137	1.03898e-12	3.64252e-11	-0.321814	3.44259	-3.62533	0.000385344	0.00287351	-0.136378	4.94467	-2.7176	0.00684299	0.035403
LINC00460	-0.276746	5.52366	-4.89103	1.78075e-06	1.26008e-05	-0.249796	3.41212	-3.39794	0.000850226	0.00255207	-0.887095	-1.09239	-9.73139	4.67831e-21	2.80492e-18	NA	NA	NA	NA	NA	-0.270104	-0.478601	-2.68944	0.00743728	0.0375289
LINC01007	-0.625928	7.03172	-6.11299	3.65873e-09	8.97033e-08	-0.556979	4.76622	-5.03531	1.23447e-06	7.40589e-06	-0.765945	1.5371	-8.74481	1.7168e-17	2.97697e-15	NA	NA	NA	NA	NA	-0.650468	1.90285	-6.31744	6.68206e-10	1.00289e-06
LINC01166	NA	NA	NA	NA	NA	NA	NA	NA	NA	NA	-0.329235	-0.295854	-5.14273	3.53386e-07	2.37164e-06	-0.591653	-0.670913	-3.41923	0.00079332	0.00513002	-0.300475	-0.859075	-3.98724	7.86101e-05	0.00171066
LINC01844	NA	NA	NA	NA	NA	NA	NA	NA	NA	NA	-1.01976	-0.551253	-13.9186	5.53245e-39	1.95705e-34	-0.920974	-1.85994	-6.10782	7.14594e-09	5.28138e-07	-0.250893	-2.05712	-3.97899	8.12871e-05	0.0017461
LINC02217	NA	NA	NA	NA	NA	NA	NA	NA	NA	NA	-0.658059	1.18443	-10.1971	7.78999e-23	8.3504e-20	-0.59779	0.267555	-3.7532	0.000242392	0.0019884	-0.328302	2.86934	-5.26915	2.17795e-07	3.20043e-05
LINC02298	NA	NA	NA	NA	NA	NA	NA	NA	NA	NA	-0.353672	0.277667	-9.26704	2.40967e-19	8.06045e-17	-0.406437	-0.312633	-3.53692	0.000527263	0.00369556	-0.201642	1.17326	-2.71871	0.00682033	0.0353067
LINC02458	NA	NA	NA	NA	NA	NA	NA	NA	NA	NA	-0.749107	0.266654	-8.1122	2.29247e-15	1.99248e-13	-0.851921	-0.16458	-4.61393	7.95433e-06	0.000126665	-0.350085	-1.07643	-4.20036	3.24513e-05	0.000956624
LINC02552	NA	NA	NA	NA	NA	NA	NA	NA	NA	NA	-0.722836	-0.390446	-7.81384	2.0811e-14	1.30001e-12	-0.880693	-1.30423	-4.24896	3.60126e-05	0.000432122	-0.534666	0.786836	-4.71758	3.23745e-06	0.000190294
LINGO2	-0.346664	7.52599	-4.57202	7.54716e-06	4.25326e-05	-0.486043	7.02599	-3.83479	0.000178257	0.000641502	-0.356582	4.16488	-7.3002	7.96153e-13	2.90641e-11	NA	NA	NA	NA	NA	-0.200737	0.530282	-3.83635	0.000143698	0.00253392
LRRC2	-0.316278	5.48061	-2.84717	0.00477114	0.0114743	-0.344953	3.76668	-2.85779	0.00481337	0.0116715	-0.376036	3.8477	-6.65267	5.885e-11	1.13078e-09	NA	NA	NA	NA	NA	-0.196959	1.69682	-3.41132	0.00070799	0.00751252
LRRTM1	-0.556844	7.77275	-6.68317	1.47008e-10	7.75408e-09	-0.94792	5.63529	-6.73341	2.59137e-10	3.95743e-09	-0.143144	4.38188	-5.13856	3.61013e-07	2.41774e-06	NA	NA	NA	NA	NA	-0.248465	2.4324	-3.43786	0.000643808	0.0070315
LY6H	-0.441689	9.49564	-4.52787	9.16301e-06	5.00631e-05	-0.716342	5.67447	-3.65572	0.00034395	0.0011423	-0.330476	5.70381	-6.95554	8.19029e-12	2.12719e-10	NA	NA	NA	NA	NA	NA	NA	NA	NA	NA
MAD2L1	-0.349604	5.84243	-5.11042	6.32029e-07	5.32585e-06	-0.494805	3.21527	-5.16899	6.70451e-07	4.30115e-06	-0.362766	1.84979	-5.32521	1.36758e-07	1.0127e-06	NA	NA	NA	NA	NA	-0.207047	0.716621	-3.20297	0.00146188	0.0123234
MAGEE1	-0.347962	9.97375	-4.38822	1.67612e-05	8.36845e-05	NA	NA	NA	NA	NA	-0.328279	5.41372	-5.97162	3.76955e-09	4.20511e-08	NA	NA	NA	NA	NA	-0.223825	3.60911	-2.78937	0.00551713	0.0305407
MANEAL	-0.411927	7.77826	-7.58768	6.13921e-13	1.78825e-10	-0.859924	4.84182	-7.29764	1.15521e-11	2.60587e-10	-0.157297	3.97649	-5.11907	3.98865e-07	2.6437e-06	NA	NA	NA	NA	NA	-0.162749	2.97535	-4.81179	2.07762e-06	0.000139929
MAP2K4	-0.376711	9.9296	-4.60527	6.5154e-06	3.75171e-05	-1.33215	7.37739	-7.00933	5.75165e-11	1.05558e-09	-0.351203	7.11442	-6.65516	5.78923e-11	1.11358e-09	NA	NA	NA	NA	NA	NA	NA	NA	NA	NA
MAP7D2	-0.357889	9.08033	-3.25637	0.00128189	0.00363362	-1.26721	8.26091	-6.29255	2.68216e-09	3.12465e-08	-0.382521	5.60414	-6.02909	2.69497e-09	3.1546e-08	NA	NA	NA	NA	NA	NA	NA	NA	NA	NA
MAPK9	-0.331422	9.80039	-5.01082	1.01554e-06	7.90051e-06	-0.879697	8.21416	-5.68404	5.79805e-08	4.81109e-07	-0.334143	7.01995	-7.77284	2.80072e-14	1.67636e-12	NA	NA	NA	NA	NA	NA	NA	NA	NA	NA
2019-03-11	-0.300882	6.43782	-3.94618	0.000102802	0.00040119	-0.557528	4.9613	-4.52386	1.15286e-05	5.5011e-05	-0.422944	0.59562	-6.23345	7.95317e-10	1.0964e-08	NA	NA	NA	NA	NA	-0.188736	1.26487	-3.20178	0.00146781	0.0123484
MAST3	-0.40384	10.3648	-7.55658	7.46405e-13	2.04233e-10	-1.0418	8.21805	-6.75707	2.28038e-10	3.52943e-09	-0.0947673	7.78176	-2.30919	0.021228	0.0424295	NA	NA	NA	NA	NA	-0.158162	5.31396	-4.89202	1.41591e-06	0.000106452
MCHR1	-0.615897	8.03879	-6.22774	1.94638e-09	5.48132e-08	-0.731855	7.41465	-5.08293	9.94413e-07	6.1152e-06	-0.496331	2.14722	-7.04823	4.42402e-12	1.26104e-10	NA	NA	NA	NA	NA	NA	NA	NA	NA	NA
MCHR2	-0.372291	6.76246	-4.56575	7.75882e-06	4.35278e-05	NA	NA	NA	NA	NA	-0.520189	2.8842	-7.33341	6.34858e-13	2.38402e-11	NA	NA	NA	NA	NA	-0.497623	-0.170768	-5.10209	5.06154e-07	5.46869e-05
MDH1	-0.478276	12.3227	-4.98207	1.16339e-06	8.85173e-06	-1.85534	9.95257	-7.68005	1.31089e-12	4.00387e-11	-0.526566	7.78649	-7.23451	1.25568e-12	4.28336e-11	NA	NA	NA	NA	NA	NA	NA	NA	NA	NA
ME3	-0.481542	8.78377	-6.95592	2.9544e-11	2.48526e-09	-1.06065	6.77337	-9.23338	1.21381e-16	1.32463e-14	-0.301867	5.21528	-9.36583	1.05438e-19	4.14417e-17	NA	NA	NA	NA	NA	-0.16344	3.64244	-3.33442	0.000929287	0.00908537
MEF2C	-0.428711	10.9647	-2.89878	0.00407327	0.0099779	-1.24167	9.75549	-5.82452	2.89996e-08	2.57351e-07	-0.423211	8.58968	-6.54667	1.15343e-10	2.04287e-09	NA	NA	NA	NA	NA	NA	NA	NA	NA	NA
MEIS3	-0.331541	8.20558	-7.20669	6.50229e-12	9.19555e-10	NA	NA	NA	NA	NA	-0.443098	5.17197	-9.288	2.02892e-19	7.03637e-17	NA	NA	NA	NA	NA	-0.312118	5.73541	-5.71389	2.07247e-08	6.09444e-06
MEST	-0.429675	9.66937	-5.77524	2.23481e-08	3.65894e-07	-0.794476	6.18739	-6.02519	1.05897e-08	1.05578e-07	-0.245355	5.81795	-5.94296	4.44663e-09	4.85479e-08	NA	NA	NA	NA	NA	-0.196642	3.00483	-4.86886	1.5825e-06	0.000116714
MET	-0.214225	7.52322	-2.90766	0.00396303	0.00973228	-0.901093	6.86193	-4.1294	5.75291e-05	0.000232338	-0.337035	4.94761	-5.14016	3.58565e-07	2.40361e-06	NA	NA	NA	NA	NA	-0.201001	0.258904	-2.76815	0.0058825	0.0318278
MOAP1	-0.444986	11.0529	-5.5509	7.13683e-08	9.04717e-07	-0.881279	8.97695	-5.6089	8.36297e-08	6.64463e-07	-0.444125	7.1526	-6.77685	2.65012e-11	5.6988e-10	NA	NA	NA	NA	NA	NA	NA	NA	NA	NA
MPO	NA	NA	NA	NA	NA	NA	NA	NA	NA	NA	-0.417704	-0.0417525	-6.00777	3.04707e-09	3.51098e-08	-0.495196	0.205592	-3.32155	0.00110483	0.00667292	-0.248837	-0.716752	-3.85168	0.000135274	0.00244878
MRAP2	-0.446678	8.41225	-3.66719	0.000298618	0.00101952	-0.960058	6.64245	-5.01771	1.33672e-06	7.95611e-06	-0.40573	4.14267	-6.09214	1.85789e-09	2.28516e-08	NA	NA	NA	NA	NA	NA	NA	NA	NA	NA
NAP1L3	-0.291892	11.1075	-3.72435	0.000241217	0.00084791	-0.869568	9.3819	-3.98666	0.000100266	0.00038433	-0.472326	7.28146	-6.90477	1.14922e-11	2.82308e-10	NA	NA	NA	NA	NA	NA	NA	NA	NA	NA
NAPG	-0.265297	8.53685	-4.10031	5.55586e-05	0.000234085	-0.774727	7.01	-3.64855	0.000352955	0.00116797	-0.328019	6.92283	-6.57994	9.33263e-11	1.69647e-09	NA	NA	NA	NA	NA	NA	NA	NA	NA	NA
NAT16	NA	NA	NA	NA	NA	0.384903	4.46313	5.47941	1.56081e-07	1.15005e-06	-0.547934	-0.964478	-6.59624	8.4096e-11	1.54858e-09	-0.802659	-0.206855	-5.21294	5.56023e-07	1.50496e-05	-0.300471	-0.308115	-3.96187	8.71183e-05	0.00182291
NDFIP1	-0.285974	11.2271	-4.84614	2.19063e-06	1.49223e-05	-0.961377	10.6187	-6.3943	1.57624e-09	1.95967e-08	-0.253606	7.87511	-5.70643	1.7146e-08	1.60668e-07	NA	NA	NA	NA	NA	-0.171041	5.85757	-3.34073	0.000908945	0.00894404
NDFIP2	-0.459002	10.2288	-4.99331	1.1034e-06	8.47123e-06	NA	NA	NA	NA	NA	-0.388996	7.08575	-6.29398	5.52053e-10	7.94157e-09	NA	NA	NA	NA	NA	-0.171737	3.44659	-2.68022	0.00764158	0.0381627
NDUFAB1	-0.307822	10.9648	-5.15118	5.191e-07	4.5348e-06	-1.19964	8.02147	-7.84537	5.03855e-13	1.74483e-11	-0.333278	4.57874	-6.37609	3.33498e-10	5.1292e-09	-0.1515	5.29878	-2.48719	0.0138814	0.048889	NA	NA	NA	NA	NA
NDUFAF4	-0.277847	9.18326	-3.90375	0.000121381	0.000462672	-0.655866	7.8298	-5.30825	3.51034e-07	2.383e-06	-0.394886	5.04261	-6.73531	3.46502e-11	7.18475e-10	NA	NA	NA	NA	NA	NA	NA	NA	NA	NA
NECAB1	-0.651845	8.33912	-4.39912	1.59984e-05	8.03872e-05	-0.799718	3.92753	-5.72192	4.81503e-08	4.06059e-07	-0.427479	8.14414	-5.91673	5.18856e-09	5.56351e-08	NA	NA	NA	NA	NA	NA	NA	NA	NA	NA
NELL1	-0.680491	8.12109	-5.14073	5.46297e-07	4.71749e-06	-1.12007	5.92937	-7.03541	4.98076e-11	9.26789e-10	-0.541356	5.08895	-8.23046	9.41631e-16	9.05143e-14	NA	NA	NA	NA	NA	NA	NA	NA	NA	NA
NETO2	-0.627773	8.49417	-6.52959	3.56127e-10	1.48191e-08	-0.787317	6.01235	-4.75297	4.32456e-06	2.28676e-05	-0.307201	5.00231	-6.94708	8.65446e-12	2.22649e-10	NA	NA	NA	NA	NA	-0.1882	1.71646	-3.67251	0.00027063	0.00388271
NIPAL2	-0.26486	8.25394	-2.57556	0.0105737	0.0230637	-0.523092	8.58608	-3.1144	0.00217212	0.00584783	-0.32663	5.3024	-6.64809	6.05374e-11	1.16005e-09	NA	NA	NA	NA	NA	-0.216464	3.05885	-4.23929	2.74943e-05	0.000850569
NLK	-0.435874	9.65169	-4.76901	3.12111e-06	2.02701e-05	-0.78228	9.76982	-4.65079	6.72445e-06	3.37711e-05	-0.235812	7.03791	-6.9695	7.4589e-12	1.96757e-10	NA	NA	NA	NA	NA	-0.192729	4.08245	-3.98928	7.79623e-05	0.00170297
NME1	-0.453622	10.1876	-5.79149	2.05182e-08	3.40505e-07	-1.80065	6.93056	-9.77409	4.20945e-18	7.79676e-16	-0.421398	4.73735	-6.98191	6.89252e-12	1.8443e-10	NA	NA	NA	NA	NA	NA	NA	NA	NA	NA
NPTN	-0.266165	11.6479	-3.98927	8.67141e-05	0.00034537	NA	NA	NA	NA	NA	-0.356238	7.45338	-6.25708	6.90501e-10	9.69662e-09	NA	NA	NA	NA	NA	-0.201875	6.35779	-3.00628	0.00280054	0.0190666
NPTXR	-0.7461	9.63264	-6.7468	1.01481e-10	5.89435e-09	-0.628312	5.99706	-3.92127	0.000128714	0.000479802	-0.231191	7.78564	-5.341	1.25726e-07	9.39665e-07	NA	NA	NA	NA	NA	-0.229876	5.41276	-4.64086	4.62119e-06	0.000239212
NPY5R	-0.373061	5.29265	-5.00831	1.02794e-06	7.97983e-06	-0.0980757	3.12176	-2.37283	0.018798	0.0383772	-0.416878	1.91754	-7.60958	9.0706e-14	4.47532e-12	NA	NA	NA	NA	NA	-0.271896	-0.509184	-2.91679	0.00372288	0.0230785
NRBF2	-0.348504	7.38653	-5.18177	4.47971e-07	4.02143e-06	-0.757954	4.09551	-5.38402	2.45705e-07	1.72361e-06	-0.258176	3.66233	-5.80034	1.00899e-08	1.00231e-07	NA	NA	NA	NA	NA	-0.142091	2.39936	-3.24542	0.00126498	0.0111344
NRGN	-0.506619	12.5232	-3.93752	0.000106361	0.000412672	-0.761114	8.03676	-5.79847	3.30005e-08	2.89799e-07	NA	NA	NA	NA	NA	NA	NA	NA	NA	NA	-0.255618	10.2701	-3.31764	0.000985433	0.00942992
NSG1	-0.351107	8.75296	-3.51315	0.000523956	0.00166676	-1.2672	9.09676	-6.96132	7.4904e-11	1.3312e-09	-0.318103	5.23515	-4.66633	3.68924e-06	1.93482e-05	NA	NA	NA	NA	NA	-0.22541	4.45208	-2.94641	0.00339072	0.0217565
NT5DC3	-0.321983	8.37897	-4.72002	3.89795e-06	2.45157e-05	-0.850491	7.00222	-6.48255	9.90193e-10	1.29839e-08	-0.227037	6.55489	-5.27894	1.74379e-07	1.2558e-06	NA	NA	NA	NA	NA	-0.225271	2.50794	-4.0459	6.18549e-05	0.00146496
NTNG1	-0.509809	7.52323	-5.11732	6.11453e-07	5.1804e-06	-0.800367	5.88131	-4.6725	6.12577e-06	3.1119e-05	-0.25063	3.99909	-7.41764	3.51881e-13	1.44068e-11	NA	NA	NA	NA	NA	-0.185423	2.25207	-4.00259	7.38527e-05	0.00165801
NUDT2	-0.269355	7.15889	-6.36622	8.9774e-10	3.04701e-08	-0.624839	4.71953	-8.21937	5.61361e-14	2.70485e-12	-0.221405	3.31783	-5.3161	1.43421e-07	1.05597e-06	-0.278795	3.84316	-5.05331	1.15408e-06	2.68616e-05	-0.160005	3.88736	-5.27645	2.09803e-07	3.13042e-05
OCIAD2	-0.35282	8.83416	-5.34178	2.04349e-07	2.127e-06	-1.08322	6.63524	-7.63965	1.65366e-12	4.88096e-11	-0.347779	2.76322	-9.05121	1.43256e-18	3.51913e-16	-0.229885	3.75469	-2.5582	0.0114317	0.0419552	NA	NA	NA	NA	NA
OLFM1	-0.633193	12.0283	-5.80975	1.86376e-08	3.13832e-07	-0.385414	10.4812	-2.67764	0.00816011	0.0185502	-0.360683	7.95393	-8.24018	8.67586e-16	8.39923e-14	NA	NA	NA	NA	NA	-0.142699	8.66389	-3.65131	0.000293236	0.0041157
OLFM4	0.190158	3.81502	2.70408	0.00731165	0.0166699	-0.224524	2.88147	-3.10083	0.00226838	0.00607943	-0.409614	0.182171	-5.57603	3.53633e-08	3.05107e-07	-0.667302	-0.543273	-3.90006	0.00014028	0.0012815	-0.19941	-1.08785	-2.82831	0.00489947	0.0281169
OPCML	-0.362437	10.4661	-4.103	5.49587e-05	0.000231908	-0.504782	10.4622	-3.0144	0.00297984	0.00769407	-0.357618	7.32347	-6.58406	9.10011e-11	1.66017e-09	NA	NA	NA	NA	NA	-0.195287	3.36758	-2.93481	0.0035174	0.022329
OR7E47P	-0.0926448	6.17708	-3.07187	0.00235813	0.00618234	NA	NA	NA	NA	NA	-0.333938	-3.28031	-3.16131	0.00163953	0.00451668	-0.91516	-3.8841	-3.57703	0.000457674	0.00330436	-0.326546	-2.18017	-3.53917	0.000445408	0.00557033
OTOGL	-0.357143	4.5896	-5.52002	8.35204e-08	1.02903e-06	-0.394102	3.36828	-4.12368	5.8839e-05	0.000236917	-0.696246	3.91874	-11.4445	7.08422e-28	3.13247e-24	NA	NA	NA	NA	NA	-0.227303	-0.28956	-2.94746	0.00337936	0.0217051
OXCT1	-0.401863	9.86948	-5.75971	2.42417e-08	3.89064e-07	-1.16355	7.39593	-5.9914	1.2565e-08	1.22726e-07	-0.310395	6.74166	-6.44901	2.12143e-10	3.46462e-09	NA	NA	NA	NA	NA	-0.157684	3.95068	-2.61131	0.0093369	0.0439583
OXR1	-0.383791	8.95536	-3.72533	0.000240335	0.000845264	-0.918741	7.66507	-4.47483	1.41584e-05	6.60146e-05	-0.417563	7.80994	-6.93882	9.16825e-12	2.33658e-10	NA	NA	NA	NA	NA	NA	NA	NA	NA	NA
P2RX5	-0.378694	7.82115	-6.19693	2.30617e-09	6.25101e-08	-0.790653	6.37529	-6.89007	1.10666e-10	1.87593e-09	-0.200782	3.15681	-5.66163	2.2023e-08	2.01303e-07	NA	NA	NA	NA	NA	-0.176111	2.66453	-3.32701	0.000953693	0.0092269
PABPC1L2A	-0.350052	7.28229	-3.91226	0.000117419	0.000449338	-0.718647	6.68334	-5.44453	1.84358e-07	1.33357e-06	-0.214139	2.52485	-4.36165	1.48848e-05	6.78876e-05	NA	NA	NA	NA	NA	-0.259167	1.67387	-3.1734	0.00161542	0.0131823
PARM1	-0.309074	8.59923	-3.48074	0.000588323	0.00184629	0.323557	6.62496	2.45634	0.0150669	0.0316828	-0.398311	6.44692	-6.72672	3.66212e-11	7.53162e-10	NA	NA	NA	NA	NA	-0.3205	3.14559	-3.73156	0.000215992	0.00331193
PCMT1	-0.337515	10.7739	-5.12216	5.97211e-07	5.08071e-06	-0.693686	10.3373	-4.35936	2.28252e-05	0.000101123	-0.440263	6.85166	-7.03226	4.92821e-12	1.38279e-10	NA	NA	NA	NA	NA	NA	NA	NA	NA	NA
PCP4L1	-0.462644	6.73267	-3.63386	0.000337785	0.00113463	-0.38897	5.48863	-2.82287	0.00534266	0.0127951	-0.465682	3.176	-6.0408	2.5164e-09	2.97908e-08	NA	NA	NA	NA	NA	-0.219465	3.56892	-2.89158	0.00402866	0.0244812
PCSK1N	-0.379777	11.1023	-5.2023	4.05474e-07	3.7001e-06	-0.833123	6.62075	-5.32807	3.19859e-07	2.18829e-06	-0.362801	5.02123	-4.65821	3.83389e-06	2.00325e-05	NA	NA	NA	NA	NA	NA	NA	NA	NA	NA
PCSK2	-0.45641	9.17364	-4.10382	5.4777e-05	0.000231391	-0.572924	8.40873	-3.4304	0.000760706	0.00231433	-0.361336	6.06167	-6.62738	6.91511e-11	1.30182e-09	NA	NA	NA	NA	NA	-0.222826	3.36955	-3.4214	0.000682928	0.00731057
PGM2L1	-0.516267	10.4627	-4.58071	7.26343e-06	4.11714e-05	-1.403	8.41101	-6.03392	1.01306e-08	1.01805e-07	-0.523213	7.78938	-6.71217	4.02889e-11	8.16722e-10	NA	NA	NA	NA	NA	-0.137074	3.54233	-3.13843	0.00181617	0.0141632
PLXNC1	-0.277322	7.2756	-4.09148	5.75846e-05	0.0002416	-0.934656	6.8324	-4.96161	1.72047e-06	1.00273e-05	-0.285461	5.88703	-7.94307	8.05025e-15	5.90808e-13	NA	NA	NA	NA	NA	-0.19748	1.35244	-3.52743	0.000465044	0.00573997
PNMA2	-0.240463	11.6501	-3.0766	0.00232265	0.00609586	-1.06985	9.89986	-4.57834	9.15904e-06	4.46324e-05	-0.371439	8.64409	-6.12122	1.5619e-09	1.96622e-08	NA	NA	NA	NA	NA	-0.169823	5.46079	-2.9073	0.00383533	0.0236396
PPP3R1	-0.302601	8.02416	-3.42375	0.000719796	0.00218873	-0.657683	6.17112	-4.67412	6.08344e-06	3.09367e-05	-0.303382	8.01099	-6.06841	2.13376e-09	2.57487e-08	NA	NA	NA	NA	NA	-0.195618	6.08115	-2.9454	0.00340153	0.0218042
PRC1	-0.269023	6.32241	-3.87	0.000138393	0.0005199	-0.88876	4.73571	-7.01667	5.52354e-11	1.01654e-09	-0.224751	3.76404	-6.83527	1.8055e-11	4.12874e-10	NA	NA	NA	NA	NA	-0.142427	2.1754	-3.18168	0.00157099	0.012956
PRPH2	-0.500996	6.80197	-5.14394	5.37913e-07	4.66366e-06	-0.618878	4.49894	-5.88591	2.13541e-08	1.96588e-07	-0.316362	2.16876	-5.75933	1.27302e-08	1.23138e-07	NA	NA	NA	NA	NA	-0.235086	-0.164064	-2.75315	0.00615392	0.0328163
PRPS2	-0.284625	6.87019	-2.91194	0.00391091	0.00961639	-0.781911	5.54197	-3.68404	0.000310469	0.00104415	-0.31806	4.19834	-5.11198	4.14016e-07	2.73235e-06	NA	NA	NA	NA	NA	-0.232621	2.61926	-3.24289	0.00127598	0.0111689
PRTN3	-0.166002	3.92445	-3.88576	0.000130186	0.00049153	NA	NA	NA	NA	NA	-0.659396	-1.99991	-7.23382	1.25504e-12	4.28336e-11	-0.609029	-1.39968	-3.28528	0.00124713	0.00733686	-0.563371	0.181624	-5.88873	7.88278e-09	3.55587e-06
PTPRN2	-0.305149	10.3926	-5.19412	4.21627e-07	3.8272e-06	-0.969278	8.59833	-7.1916	2.09249e-11	4.41897e-10	-0.159599	7.04277	-3.5927	0.000350584	0.00114213	NA	NA	NA	NA	NA	-0.153561	4.34824	-2.68461	0.00754368	0.0378468
R3HDM1	-0.444898	10.0571	-5.01634	9.89662e-07	7.72261e-06	-1.03693	8.57413	-6.63355	4.43322e-10	6.39302e-09	-0.208928	7.4232	-6.36938	3.47059e-10	5.29175e-09	NA	NA	NA	NA	NA	-0.210226	4.87138	-4.12093	4.5329e-05	0.00118306
RAB3A	-0.395648	10.4364	-5.28998	2.64006e-07	2.61007e-06	-0.351751	6.65303	-3.06918	0.00250834	0.00663272	-0.407106	5.71668	-6.12178	1.5582e-09	1.96226e-08	NA	NA	NA	NA	NA	-0.257655	7.188	-3.17709	0.00159546	0.0130797
RAB3B	-0.812081	7.36	-5.69524	3.39393e-08	5.11079e-07	-0.45212	4.08943	-3.67187	0.000324466	0.00108526	-0.576201	5.60562	-7.93454	8.64507e-15	6.27948e-13	NA	NA	NA	NA	NA	-0.205115	0.14952	-2.9647	0.00319931	0.0208848
RAB9B	-0.214959	8.68399	-3.78238	0.000193664	0.000699918	-0.72967	7.72844	-8.40342	1.877e-14	1.04107e-12	-0.396745	4.86847	-7.3179	7.06055e-13	2.62353e-11	NA	NA	NA	NA	NA	-0.142857	2.03879	-3.15171	0.00173739	0.0138342
RALYL	-0.360588	9.47589	-3.47531	0.000599808	0.00187594	-0.974831	8.35816	-5.84083	2.67396e-08	2.39399e-07	-0.344592	5.46809	-7.41151	3.67631e-13	1.48964e-11	NA	NA	NA	NA	NA	NA	NA	NA	NA	NA
RASGRF1	-0.867028	8.4878	-5.9871	7.2433e-09	1.50704e-07	-0.58163	4.21374	-7.79582	6.71686e-13	2.23405e-11	-0.274637	6.25348	-5.82034	9.00722e-09	9.06462e-08	-0.552532	5.78389	-4.39775	1.96644e-05	0.000266608	-0.274331	3.57158	-3.78991	0.000172338	0.00283773
RASGRF2	-0.58118	8.82393	-5.42439	1.35352e-07	1.54046e-06	-1.20028	7.65778	-5.60308	8.60233e-08	6.7947e-07	-0.264229	7.44576	-6.0492	2.38878e-09	2.84132e-08	NA	NA	NA	NA	NA	-0.213227	2.6935	-3.41741	0.000692745	0.00739119
RASGRP1	-0.440742	8.84933	-5.06554	7.83383e-07	6.34905e-06	-0.384242	7.37772	-2.36767	0.0190533	0.038816	-0.342935	5.49625	-7.31556	7.16012e-13	2.65298e-11	NA	NA	NA	NA	NA	-0.193705	1.47857	-2.92772	0.00359692	0.022618
RASL11B	-0.28373	7.47853	-3.19923	0.00155289	0.00428295	-0.399412	6.74043	-3.4702	0.000663007	0.00205361	-0.479535	3.26665	-6.9723	7.3488e-12	1.94578e-10	NA	NA	NA	NA	NA	-0.292732	2.55499	-3.60288	0.000351723	0.00469537
RBBP8NL	NA	NA	NA	NA	NA	NA	NA	NA	NA	NA	-0.429599	-3.06673	-3.65887	0.000272694	0.00091235	-0.939698	-3.93481	-3.74041	0.000254031	0.00206912	-0.308256	-2.02755	-3.31412	0.000997608	0.00949025
RBM11	-0.290168	5.90878	-4.1823	3.9752e-05	0.000176318	-0.465572	3.02756	-5.69678	5.44729e-08	4.54256e-07	-0.334601	2.81914	-5.18077	2.90828e-07	1.98529e-06	NA	NA	NA	NA	NA	-0.211665	1.42951	-2.81172	0.00515454	0.0291279
RBM3	-0.750147	6.56368	-5.38136	1.67859e-07	1.82177e-06	0.193056	3.63476	3.08451	0.00238933	0.00635299	-0.332958	5.09171	-4.35324	1.54663e-05	7.03037e-05	-0.540984	5.09805	-4.30878	2.82857e-05	0.000357428	NA	NA	NA	NA	NA
REEP1	-0.545661	10.0491	-5.33604	2.10276e-07	2.17674e-06	-1.31168	8.35175	-6.45753	1.13011e-09	1.46349e-08	-0.312717	5.77756	-6.14038	1.39263e-09	1.7823e-08	NA	NA	NA	NA	NA	-0.214754	3.39551	-3.33224	0.000936398	0.00912271
RFPL1S	-0.451941	9.02057	-4.68917	4.47946e-06	2.75363e-05	-0.53743	6.46209	-4.09046	6.70375e-05	0.000267	-0.409485	6.22253	-7.48782	2.15788e-13	9.52971e-12	NA	NA	NA	NA	NA	-0.163058	3.96309	-3.76638	0.000188831	0.0030171
RFX8	NA	NA	NA	NA	NA	NA	NA	NA	NA	NA	-0.398769	0.619839	-7.28691	8.71584e-13	3.13929e-11	-0.515176	-1.25876	-3.17946	0.0017659	0.00966665	-0.290334	-1.17409	-3.25845	0.00120964	0.0108026
RGS8	NA	NA	NA	NA	NA	-0.338877	4.75672	-3.15281	0.00191982	0.00524482	-0.39322	1.55464	-5.83606	8.23414e-09	8.37237e-08	-0.599729	-1.54801	-2.81494	0.00547991	0.0236342	-0.232723	-2.25041	-2.79003	0.0055061	0.0304974
RIMBP2	-0.692803	8.84613	-6.13495	3.24452e-09	8.19147e-08	-1.30762	6.42876	-6.85083	1.37084e-10	2.23914e-09	-0.180728	6.07854	-5.65837	2.24253e-08	2.04433e-07	NA	NA	NA	NA	NA	-0.269676	2.72976	-3.80564	0.000162082	0.00273251
RIMS1	-0.596431	8.93794	-6.65125	1.76885e-10	8.87428e-09	-1.00302	7.26997	-7.44325	5.07494e-12	1.27913e-10	-0.321823	7.71867	-10.8781	1.52906e-25	3.38057e-22	NA	NA	NA	NA	NA	-0.234165	2.98757	-5.05312	6.45364e-07	6.3425e-05
RNF128	-0.445375	6.47664	-5.31677	2.31317e-07	2.35246e-06	-0.5701	5.98189	-3.57821	0.000453861	0.0014621	-0.439409	2.35886	-7.25318	1.10033e-12	3.81974e-11	NA	NA	NA	NA	NA	-0.202833	0.51636	-2.85557	0.00450523	0.0264732
RNFT2	-0.325533	8.63249	-5.93296	9.67549e-09	1.87514e-07	-0.971185	7.16789	-7.55061	2.75377e-12	7.5345e-11	-0.145257	5.23453	-4.75857	2.37691e-06	1.30412e-05	-0.243535	4.53194	-3.23484	0.00147356	0.0083682	-0.158757	3.39969	-4.49346	9.03202e-06	0.000391933
ROBO2	-0.574236	7.16302	-6.20386	2.2211e-09	6.06251e-08	-0.320473	5.57719	-3.17585	0.00178178	0.0049109	-0.477527	5.87805	-8.61157	4.92231e-17	7.13614e-15	NA	NA	NA	NA	NA	-0.291431	1.24656	-3.9293	9.93259e-05	0.0019965
RPGRIP1L	-0.353799	5.11574	-5.92674	1.00139e-08	1.92544e-07	-0.694282	4.15027	-5.48111	1.5482e-07	1.14117e-06	-0.224413	4.92936	-7.06956	3.82365e-12	1.10686e-10	NA	NA	NA	NA	NA	-0.172709	1.03725	-4.52604	7.80073e-06	0.000352706
RPL23AP49	NA	NA	NA	NA	NA	NA	NA	NA	NA	NA	-0.339689	0.367004	-6.90752	1.12387e-11	2.76658e-10	-0.401695	-0.124696	-4.05753	7.67323e-05	0.000793906	-0.326749	0.695016	-3.28378	0.00110843	0.0102002
RPP40	-0.401066	7.24862	-7.27191	4.36457e-12	7.09824e-10	-0.924576	5.43019	-8.07416	1.32266e-13	5.60991e-12	-0.228722	1.63181	-4.83276	1.6614e-06	9.46685e-06	NA	NA	NA	NA	NA	-0.16001	1.32545	-2.84266	0.00468825	0.0272627
RPSAP69	NA	NA	NA	NA	NA	NA	NA	NA	NA	NA	-0.423227	1.24179	-7.21521	1.42534e-12	4.77682e-11	-0.426646	-0.151238	-3.18449	0.00173728	0.00953804	-0.364143	1.3287	-5.71186	2.09564e-08	6.09444e-06
RSPO2	-0.350461	6.13037	-2.35485	0.0192908	0.0390702	-0.864773	3.39042	-5.19462	5.95676e-07	3.8694e-06	-0.303765	4.53714	-4.40498	1.22748e-05	5.71027e-05	NA	NA	NA	NA	NA	-0.179086	2.75824	-2.85951	0.00445069	0.0262615
RTN1	-0.461876	12.6464	-4.66175	5.0658e-06	3.05514e-05	NA	NA	NA	NA	NA	-0.406391	8.31944	-6.72987	3.58726e-11	7.39486e-10	NA	NA	NA	NA	NA	-0.261677	7.72165	-3.17782	0.00159157	0.0130536
SAMD12	-0.372376	8.55915	-4.81424	2.53816e-06	1.69234e-05	-0.743216	8.59687	-4.29578	2.95772e-05	0.000127921	-0.322331	6.72708	-6.8469	1.67425e-11	3.86837e-10	NA	NA	NA	NA	NA	-0.132486	1.97504	-3.22396	0.00136123	0.011678
SCAI	-0.425651	8.6438	-4.77506	3.03632e-06	1.98449e-05	-0.769261	7.99563	-4.40537	1.88899e-05	8.53746e-05	-0.34934	5.16066	-9.02767	1.73654e-18	4.09523e-16	NA	NA	NA	NA	NA	NA	NA	NA	NA	NA
SCG3	-0.51518	8.45168	-5.95794	8.4727e-09	1.68556e-07	-0.472258	7.03651	-3.58193	0.000447894	0.0014445	-0.401469	7.22778	-9.91366	9.57675e-22	7.36452e-19	NA	NA	NA	NA	NA	-0.183621	5.73483	-4.12112	4.52938e-05	0.00118306
SCN2B	-0.595375	9.36139	-5.69959	3.31808e-08	5.02541e-07	-1.71235	6.84113	-8.07167	1.34217e-13	5.66257e-12	-0.282275	6.41847	-5.41075	8.67808e-08	6.7676e-07	NA	NA	NA	NA	NA	-0.259903	4.55068	-5.02545	7.39726e-07	6.76815e-05
SEH1L	-0.363574	8.82535	-5.5245	8.16263e-08	1.01211e-06	-1.00963	9.07318	-6.03006	1.03311e-08	1.03459e-07	-0.234718	5.11367	-7.00772	5.78436e-12	1.58494e-10	NA	NA	NA	NA	NA	-0.146993	3.74113	-3.51969	0.000478437	0.00584398
SEMA4F	-0.299464	8.24131	-5.97973	7.52773e-09	1.5497e-07	-0.721632	6.09676	-7.70647	1.12577e-12	3.51831e-11	-0.156048	4.89452	-5.49036	5.64572e-08	4.61975e-07	NA	NA	NA	NA	NA	-0.194788	2.39972	-4.09688	5.01052e-05	0.00126548
SERPINI1	-0.483792	11.1695	-4.93214	1.47041e-06	1.07478e-05	-1.47437	9.06934	-6.01719	1.10278e-08	1.09191e-07	-0.58899	7.12888	-7.58103	1.11987e-13	5.33886e-12	NA	NA	NA	NA	NA	NA	NA	NA	NA	NA
SEZ6	-0.402054	8.22727	-6.62258	2.08565e-10	9.97634e-09	-0.413968	5.05897	-3.63492	0.000370683	0.00121845	-0.175927	4.6771	-4.40851	1.20725e-05	5.62505e-05	-0.389629	4.46589	-3.2925	0.00121749	0.00720133	-0.237525	3.61711	-4.9124	1.28341e-06	0.000101768
SEZ6L2	-0.670142	9.93572	-6.49314	4.38478e-10	1.73468e-08	-0.969704	6.71231	-7.53903	2.94214e-12	7.98371e-11	-0.289762	6.31943	-4.87249	1.36995e-06	7.95091e-06	-0.375444	6.30353	-3.53121	0.000537958	0.0037546	-0.173914	5.81237	-3.2277	0.00134396	0.0115605
SFTPA2	NA	NA	NA	NA	NA	NA	NA	NA	NA	NA	-0.351397	-0.317591	-4.89559	1.22215e-06	7.17192e-06	-0.419143	-1.24489	-2.63255	0.00928876	0.0355924	-0.241285	-1.30817	-2.97825	0.00306399	0.0202979
SGTB	-0.343265	9.35409	-4.13355	4.85404e-05	0.000208851	-0.626819	8.726	-3.85773	0.000163592	0.000593702	-0.288005	6.9721	-6.47086	1.85033e-10	3.07293e-09	NA	NA	NA	NA	NA	-0.210002	3.33025	-3.58087	0.000381767	0.00499334
SH3GL2	-0.395607	10.714	-3.60065	0.000381596	0.00126224	-1.16335	10.4163	-6.43797	1.25284e-09	1.60492e-08	-0.433676	7.02879	-5.95525	4.15129e-09	4.569e-08	NA	NA	NA	NA	NA	NA	NA	NA	NA	NA
SHROOM2	-0.293301	8.36713	-3.74543	0.000222814	0.000790086	-0.610983	6.76022	-5.02243	1.30847e-06	7.80637e-06	-0.0932265	4.9269	-2.993	0.00286143	0.00738026	NA	NA	NA	NA	NA	-0.139873	1.6785	-2.86511	0.00437418	0.0259151
SLC12A5	-0.384011	10.699	-3.66715	0.000298659	0.00101952	-0.705011	9.25624	-4.47175	1.43414e-05	6.67294e-05	-0.20109	7.98437	-4.30512	1.91134e-05	8.50888e-05	NA	NA	NA	NA	NA	-0.227803	4.91655	-3.0954	0.00209471	0.0155081
SLC16A14	-0.458711	8.51463	-5.85107	1.4981e-08	2.63633e-07	-1.19903	7.2547	-6.38772	1.63159e-09	2.01962e-08	-0.307771	4.84403	-7.19642	1.62036e-12	5.32207e-11	NA	NA	NA	NA	NA	-0.254698	1.34582	-4.60885	5.35325e-06	0.000266249
SLC17A6	-0.505529	7.2346	-2.61574	0.00943582	0.0208573	-0.814258	6.82835	-3.19442	0.00167729	0.00465788	-0.49923	3.72598	-5.23353	2.21572e-07	1.55421e-06	NA	NA	NA	NA	NA	NA	NA	NA	NA	NA
SLC17A7	-0.521061	11.4926	-4.0577	6.59857e-05	0.000272027	-1.09074	9.4773	-6.1115	6.82329e-09	7.13758e-08	-0.223011	7.93339	-5.13901	3.60181e-07	2.41285e-06	NA	NA	NA	NA	NA	-0.161654	7.39631	-2.86998	0.00430873	0.0256448
SLC1A6	-0.959542	6.15505	-7.07593	1.43933e-11	1.50214e-09	-1.28694	3.94918	-8.06389	1.40492e-13	5.88462e-12	-0.399042	2.86537	-7.93966	8.25572e-15	6.01635e-13	NA	NA	NA	NA	NA	NA	NA	NA	NA	NA
SLC25A12	-0.338609	9.47374	-3.47889	0.000592202	0.00185602	-0.89298	7.42147	-4.95194	1.79665e-06	1.04052e-05	-0.41858	6.38858	-7.04235	4.60523e-12	1.30743e-10	NA	NA	NA	NA	NA	NA	NA	NA	NA	NA
SLC25A14	-0.265605	8.78565	-6.14586	3.0522e-09	7.81715e-08	-0.737375	7.58467	-6.37692	1.72662e-09	2.12036e-08	-0.336241	3.40582	-6.80756	2.16331e-11	4.80987e-10	NA	NA	NA	NA	NA	-0.116603	3.57793	-2.64874	0.00837828	0.0406284
SLC25A26	-0.293827	8.32715	-6.46022	5.27917e-10	2.00444e-08	-0.682935	6.20365	-7.30035	1.13769e-11	2.56923e-10	0.139196	6.15139	4.91435	1.11435e-06	6.61727e-06	-0.175761	4.12851	-3.50682	0.000585918	0.00402139	-0.142062	2.78921	-3.75515	0.000197216	0.00309498
SLC26A4-AS1	-0.730558	5.93094	-4.8638	2.02017e-06	1.3956e-05	-0.603707	3.72466	-4.10239	6.39743e-05	0.00025591	-0.487779	5.39261	-7.69052	5.10747e-14	2.75813e-12	NA	NA	NA	NA	NA	-0.129573	3.7284	-2.69232	0.00737447	0.0373187
SLC27A2	-0.274729	5.49311	-5.09554	6.78733e-07	5.64669e-06	-0.443337	4.23608	-4.60959	8.01949e-06	3.95954e-05	-0.402754	1.52248	-6.33681	4.23918e-10	6.29013e-09	NA	NA	NA	NA	NA	-0.252818	-0.22358	-3.21168	0.00141932	0.0120801
SLC30A3	-0.655637	9.04585	-7.03676	1.82166e-11	1.7865e-09	-0.476562	7.00643	-4.92912	1.98949e-06	1.1414e-05	-0.386767	4.28716	-7.38874	4.31532e-13	1.72291e-11	NA	NA	NA	NA	NA	-0.413752	4.07092	-5.17193	3.5674e-07	4.352e-05
SLC44A5	-0.345595	6.28883	-5.28222	2.74284e-07	2.69217e-06	-0.763724	5.09218	-4.63665	7.14457e-06	3.56592e-05	-0.319794	3.98388	-6.79861	2.29321e-11	5.03852e-10	-0.302645	2.59142	-3.15742	0.00189654	0.0102516	-0.219336	0.33328	-3.7145	0.000230598	0.00345979
SLC8A3	-0.390029	7.94469	-7.3504	2.69315e-12	4.91211e-10	-0.560191	5.99054	-4.9584	1.74537e-06	1.01548e-05	-0.332328	4.35249	-8.73415	1.85324e-17	3.16699e-15	NA	NA	NA	NA	NA	-0.142375	1.59451	-2.69349	0.00734903	0.0372288
SLIT1	-0.559559	10.5071	-6.05256	5.08436e-09	1.15783e-07	-0.629507	8.15971	-3.13222	0.00205149	0.00555792	-0.197701	6.95196	-4.43222	1.08506e-05	5.1082e-05	NA	NA	NA	NA	NA	-0.194165	3.25273	-3.64981	0.000294899	0.00413605
SLITRK5	-0.3457	8.95158	-3.80741	0.000176075	0.000643336	-0.937664	7.1381	-6.06678	8.57246e-09	8.73206e-08	-0.140093	5.69634	-4.89585	1.22061e-06	7.16405e-06	NA	NA	NA	NA	NA	-0.250579	1.87706	-3.57814	0.00038566	0.00503747
SLN	-0.389416	5.87942	-5.03168	9.20251e-07	7.23886e-06	NA	NA	NA	NA	NA	-0.972808	-2.07677	-8.45655	1.64461e-16	2.05571e-14	-1.44412	-1.67234	-6.10024	7.42738e-09	5.44175e-07	NA	NA	NA	NA	NA
SMIM17	-0.58966	7.43429	-5.78294	2.14614e-08	3.53751e-07	-0.742923	6.35018	-3.65725	0.000342059	0.00113751	-0.403989	2.9047	-8.48035	1.36675e-16	1.76451e-14	NA	NA	NA	NA	NA	NA	NA	NA	NA	NA
SMKR1	-0.406571	5.77307	-5.90081	1.15012e-08	2.15824e-07	-0.678867	4.79606	-6.08019	8.00608e-09	8.23406e-08	-0.222231	0.49937	-4.44806	1.01014e-05	4.8015e-05	NA	NA	NA	NA	NA	-0.217484	2.05911	-4.11468	4.65268e-05	0.00120491
SMYD2	-0.313827	9.99239	-2.66124	0.00828094	0.0185888	-1.02028	7.59878	-5.86377	2.38511e-08	2.15932e-07	-0.327436	5.1582	-6.68643	4.73672e-11	9.36072e-10	NA	NA	NA	NA	NA	NA	NA	NA	NA	NA
SNAP91	-0.457559	11.0514	-4.33699	2.08417e-05	0.000101055	-1.24488	9.73776	-5.50201	1.40073e-07	1.04661e-06	-0.357354	7.68626	-6.22754	8.2567e-10	1.13294e-08	NA	NA	NA	NA	NA	NA	NA	NA	NA	NA
SNCA	-0.511693	11.3859	-4.91403	1.60005e-06	1.15057e-05	-0.588809	9.03948	-3.53401	0.000530549	0.00168469	-0.406928	6.79079	-6.47603	1.79657e-10	2.98927e-09	NA	NA	NA	NA	NA	NA	NA	NA	NA	NA
SNCB	-0.571318	9.57752	-4.67915	4.68577e-06	2.86041e-05	-0.634732	5.74594	-5.24029	4.82062e-07	3.17531e-06	-0.316945	6.07166	-5.31721	1.42752e-07	1.05202e-06	NA	NA	NA	NA	NA	-0.181402	8.54128	-3.19037	0.00152557	0.0127166
SORCS1	-0.336139	7.71065	-2.69455	0.00751798	0.0170824	NA	NA	NA	NA	NA	-0.333624	5.09247	-8.32471	4.54887e-16	4.83218e-14	NA	NA	NA	NA	NA	-0.16717	0.550654	-2.82367	0.00496962	0.0283517
SPCS1	-0.286788	10.4446	-6.03383	5.62133e-09	1.24242e-07	-1.06463	8.38841	-6.65743	3.90063e-10	5.68181e-09	-0.164394	4.58157	-4.36902	1.44044e-05	6.59258e-05	-0.217245	5.88101	-4.75274	4.37887e-06	7.82757e-05	-0.139155	5.22106	-3.69825	0.000245379	0.0036333
SPDEF	NA	NA	NA	NA	NA	0.184792	6.22721	2.47699	0.0142523	0.0302025	-0.323205	-0.214094	-5.67814	2.00853e-08	1.8517e-07	-0.603497	-0.461041	-4.50897	1.23909e-05	0.000183738	-0.261408	-0.170396	-3.77132	0.000185246	0.00298688
SPEF1	-0.177921	6.87748	-3.97947	9.01277e-05	0.000356998	-0.212139	5.2542	-2.71301	0.00737162	0.0169718	-0.359722	1.89462	-8.30015	5.49065e-16	5.64611e-14	-0.442059	2.06424	-4.02995	8.53922e-05	0.000864265	-0.179972	2.51857	-3.01165	0.00275251	0.0188259
SPON2	NA	NA	NA	NA	NA	NA	NA	NA	NA	NA	-0.335749	2.21242	-6.25988	6.7767e-10	9.54295e-09	-0.749774	1.10804	-5.23592	4.99947e-07	1.3821e-05	-0.4173	1.99902	-4.45692	1.06349e-05	0.000440779
SRD5A1	-0.505028	8.17347	-6.82754	6.32034e-11	4.23875e-09	-1.11695	7.06487	-4.9887	1.52343e-06	8.95908e-06	-0.213761	4.1025	-6.20722	9.31727e-10	1.25942e-08	NA	NA	NA	NA	NA	-0.199038	2.40756	-4.07748	5.43012e-05	0.00133835
SRD5A3	-0.319058	8.22173	-5.61463	5.14472e-08	7.04327e-07	-1.17894	4.31029	-9.41385	3.97588e-17	5.02168e-15	NA	NA	NA	NA	NA	-0.251182	4.00904	-3.04541	0.00271019	0.0136132	-0.166698	1.94544	-4.08406	5.28406e-05	0.00132081
SSTR1	-0.838557	6.81038	-7.5555	7.53473e-13	2.04233e-10	-0.791085	4.75815	-4.83058	3.07894e-06	1.68869e-05	-0.239711	3.90809	-5.97332	3.72667e-09	4.16647e-08	NA	NA	NA	NA	NA	-0.236629	0.977477	-3.6462	0.000298941	0.00416563
ST8SIA2	-0.311166	4.31999	-3.69483	0.000269418	0.000933091	NA	NA	NA	NA	NA	-0.514068	-1.66857	-5.69291	1.8494e-08	1.71483e-07	-0.708677	-2.1168	-3.70135	0.000292932	0.00231313	NA	NA	NA	NA	NA
ST8SIA3	-0.301606	9.88018	-3.61368	0.00036381	0.00121142	-0.928081	8.75232	-5.61079	8.28629e-08	6.59085e-07	-0.404985	7.67064	-6.49151	1.63066e-10	2.75731e-09	NA	NA	NA	NA	NA	NA	NA	NA	NA	NA
STMN2	-0.658853	11.5271	-4.90268	1.68691e-06	1.2024e-05	-1.3116	10.0959	-6.07161	8.36409e-09	8.54895e-08	-0.692999	7.57695	-7.60328	9.57365e-14	4.6776e-12	NA	NA	NA	NA	NA	NA	NA	NA	NA	NA
STX1A	-0.649608	9.78173	-6.26961	1.54293e-09	4.5902e-08	-0.446499	7.36029	-4.21894	4.03094e-05	0.00016884	-0.392515	6.17156	-8.20399	1.14399e-15	1.07913e-13	NA	NA	NA	NA	NA	-0.197066	6.21143	-3.76901	0.00018692	0.00299891
STXBP1	-0.372943	12.3752	-4.55192	8.2454e-06	4.57671e-05	-0.917983	11.1835	-5.73882	4.43084e-08	3.77184e-07	-0.228412	8.21172	-4.46419	9.39109e-06	4.49527e-05	NA	NA	NA	NA	NA	-0.22834	6.92631	-3.26518	0.00118193	0.0106583
STXBP5L	-0.235329	7.97578	-2.77517	0.00592694	0.0138345	-0.720459	6.1547	-5.1341	7.87049e-07	4.96244e-06	-0.506707	7.58005	-8.41641	2.25901e-16	2.67258e-14	NA	NA	NA	NA	NA	-0.193497	1.92664	-3.35281	0.000871175	0.0087104
SUCLA2	-0.353657	9.54588	-4.6638	5.01953e-06	3.03379e-05	-1.16328	6.77891	-5.35874	2.76863e-07	1.92413e-06	-0.355705	5.89834	-6.56582	1.0216e-10	1.84096e-09	NA	NA	NA	NA	NA	NA	NA	NA	NA	NA
SUSD4	-0.494654	9.02793	-5.41298	1.43322e-07	1.61089e-06	-1.02427	7.24547	-6.39751	1.54993e-09	1.93157e-08	-0.286549	5.2049	-6.9326	9.52476e-12	2.40663e-10	NA	NA	NA	NA	NA	-0.168194	3.70429	-3.48174	0.000549442	0.00634755
SYNJ1	-0.388765	9.99023	-5.03648	8.99535e-07	7.11606e-06	-1.07427	8.60898	-5.26169	4.36359e-07	2.89696e-06	-0.341079	7.33872	-6.79901	2.28904e-11	5.03248e-10	NA	NA	NA	NA	NA	NA	NA	NA	NA	NA
SYNPR	-0.327402	9.96952	-2.78633	0.00573269	0.0134325	-0.891053	8.25858	-3.76692	0.000229307	0.000800395	-0.442388	6.22956	-5.97915	3.61275e-09	4.05577e-08	NA	NA	NA	NA	NA	NA	NA	NA	NA	NA
SYT1	-0.445966	12.4522	-4.16705	4.23245e-05	0.000185661	-1.50687	11.1481	-5.99616	1.22664e-08	1.20217e-07	-0.52532	9.63388	-7.02753	5.08943e-12	1.42319e-10	NA	NA	NA	NA	NA	NA	NA	NA	NA	NA
SYTL5	-0.451897	7.42161	-3.31058	0.00106598	0.00308979	-0.686075	4.46178	-4.19421	4.44943e-05	0.000184341	-0.324977	3.43341	-6.36341	3.60224e-10	5.4572e-09	NA	NA	NA	NA	NA	NA	NA	NA	NA	NA
TAGLN3	-0.45298	11.5699	-4.56375	7.82731e-06	4.38959e-05	-1.22252	8.22592	-7.42801	5.53312e-12	1.38082e-10	-0.661346	6.75344	-7.85705	1.52982e-14	1.02687e-12	NA	NA	NA	NA	NA	NA	NA	NA	NA	NA
TASP1	-0.553523	7.17702	-7.45869	1.37982e-12	2.86473e-10	-0.996644	5.73668	-7.00503	5.88942e-11	1.07701e-09	-0.2945	3.92654	-10.2991	3.1191e-23	3.67784e-20	-0.325545	2.30701	-3.73589	0.00025827	0.0020979	-0.188122	1.02389	-3.61289	0.000338797	0.00457317
TBC1D9	-0.485224	9.66083	-5.24643	3.26935e-07	3.10939e-06	-1.41169	6.95357	-6.35197	1.96751e-09	2.38e-08	-0.309822	6.1256	-6.60696	7.86109e-11	1.45743e-09	NA	NA	NA	NA	NA	-0.186965	2.50923	-3.34123	0.000907347	0.00893845
TCEAL7	-0.342982	10.2723	-4.92051	1.55232e-06	1.12454e-05	-1.1383	7.09684	-5.68211	5.85308e-08	4.84096e-07	-0.374141	5.54844	-6.39568	2.95808e-10	4.60762e-09	-0.350995	5.84855	-4.71793	5.09175e-06	8.78534e-05	NA	NA	NA	NA	NA
TMEM130	-0.547559	9.90395	-5.53926	7.57308e-08	9.47815e-07	-0.703896	6.3068	-4.47768	1.39904e-05	6.53218e-05	-0.270945	7.23298	-5.99943	3.1997e-09	3.65707e-08	NA	NA	NA	NA	NA	-0.195794	6.35381	-3.95935	8.80113e-05	0.00183368
TMEM132D	-0.529293	7.46036	-4.38537	1.69665e-05	8.45802e-05	-0.691286	6.43812	-3.76328	0.000232406	0.000809671	-0.300329	5.58607	-8.84782	7.46202e-18	1.43457e-15	NA	NA	NA	NA	NA	-0.263346	1.28734	-3.92535	0.000100914	0.00202005
TMEM14A	-0.290359	10.3354	-4.02657	7.47522e-05	0.000303456	-1.08491	8.20257	-5.3167	3.37403e-07	2.29509e-06	-0.392537	4.7563	-6.33877	4.1996e-10	6.24451e-09	NA	NA	NA	NA	NA	NA	NA	NA	NA	NA
TMEM155	-0.737679	7.9524	-4.67234	4.83113e-06	2.93033e-05	-0.985083	6.50281	-4.49849	1.28244e-05	6.03665e-05	-0.464189	4.69841	-6.41587	2.61396e-10	4.13534e-09	NA	NA	NA	NA	NA	NA	NA	NA	NA	NA
TMEM160	-0.399958	8.3196	-6.68083	1.48844e-10	7.76696e-09	-0.838594	5.14878	-6.58641	5.7033e-10	7.97396e-09	-0.441298	2.76422	-4.95039	9.33802e-07	5.65718e-06	NA	NA	NA	NA	NA	NA	NA	NA	NA	NA
TMEM163	-0.375015	7.89985	-5.38446	1.65281e-07	1.80102e-06	-0.987719	6.82112	-6.37852	1.71222e-09	2.10524e-08	-0.20108	3.37212	-6.32153	4.65513e-10	6.83563e-09	-0.277252	3.57667	-3.16265	0.00186478	0.0101074	-0.177386	2.65937	-3.96959	8.44421e-05	0.00179204
TMEM178B	-0.562827	8.83836	-5.59696	5.63845e-08	7.51639e-07	-1.25514	6.17702	-6.38519	1.65336e-09	2.04282e-08	-0.260744	6.93463	-6.34425	4.05012e-10	6.04588e-09	NA	NA	NA	NA	NA	-0.143461	1.69702	-2.95585	0.00329065	0.0212976
TMEM200A	-0.525886	5.55472	-4.08091	6.00959e-05	0.000250605	-1.24052	4.6632	-5.95727	1.49266e-08	1.4316e-07	-0.21763	1.96551	-3.7847	0.000167305	0.000589502	NA	NA	NA	NA	NA	-0.200573	-1.2313	-2.55174	0.0110655	0.0492924
TMEM246	-0.454222	9.26943	-6.0318	5.68997e-09	1.24911e-07	-1.15061	6.69322	-7.06325	4.27052e-11	8.12607e-10	-0.247694	6.04893	-5.05773	5.44924e-07	3.49459e-06	NA	NA	NA	NA	NA	-0.161643	3.62412	-3.22836	0.00134097	0.0115553
TMEM38A	-0.385972	8.03094	-5.61012	5.26993e-08	7.15215e-07	-0.585182	6.54863	-5.87217	2.28723e-08	2.08379e-07	-0.209637	4.60075	-5.716	1.62488e-08	1.53195e-07	NA	NA	NA	NA	NA	-0.170829	3.1359	-3.2072	0.00144109	0.0122012
TOMM20	-0.336247	11.0102	-5.10023	6.63516e-07	5.54331e-06	-1.32815	8.70122	-6.3702	1.78849e-09	2.18439e-08	-0.256493	7.81578	-5.28514	1.68828e-07	1.2198e-06	-0.250302	7.99388	-2.96338	0.00349854	0.0167096	-0.139042	5.86834	-2.64128	0.00856206	0.0412207
TPI1	-0.376666	11.8327	-7.22825	5.70074e-12	8.54582e-10	-1.06001	8.78256	-8.3817	2.13854e-14	1.17005e-12	-0.432718	7.73513	-7.71368	4.3132e-14	2.40677e-12	-0.178017	8.17616	-2.76706	0.00631013	0.0263662	NA	NA	NA	NA	NA
TRAPPC13	-0.29586	6.21557	-4.59067	6.95064e-06	3.96634e-05	-0.595032	4.43049	-3.44619	0.000720445	0.00220949	-0.261927	5.4341	-5.85829	7.24769e-09	7.49649e-08	-0.146904	4.8084	-2.78267	0.00602756	0.0254429	-0.154641	2.25987	-3.20062	0.00147359	0.0123844
TRHDE	-0.536564	7.26226	-3.4626	0.000627513	0.00194978	-0.996591	5.78839	-4.18018	4.70516e-05	0.000193981	-0.445627	5.80181	-8.07034	3.13975e-15	2.57693e-13	NA	NA	NA	NA	NA	NA	NA	NA	NA	NA
TRIM36	-0.594694	7.64919	-6.46661	5.09889e-10	1.95782e-08	-1.08145	5.35476	-5.33572	3.08568e-07	2.12327e-06	-0.411472	4.85347	-7.13814	2.41604e-12	7.54324e-11	NA	NA	NA	NA	NA	NA	NA	NA	NA	NA
TRIM37	-0.266364	10.9786	-3.47702	0.000596167	0.00186694	-0.975193	9.67033	-5.87795	2.22211e-08	2.03457e-07	-0.374723	7.25987	-6.83153	1.85426e-11	4.2236e-10	NA	NA	NA	NA	NA	NA	NA	NA	NA	NA
TRMT10C	-0.316994	7.5246	-6.07023	4.61361e-09	1.07189e-07	-1.10061	5.53617	-7.54369	2.86481e-12	7.80534e-11	-0.337095	3.89139	-7.03172	4.92931e-12	1.38279e-10	NA	NA	NA	NA	NA	NA	NA	NA	NA	NA
TSPAN7	-0.305402	11.8879	-4.94491	1.38472e-06	1.02407e-05	-1.04407	8.62024	-5.91715	1.82619e-08	1.71244e-07	-0.337947	7.91116	-7.0895	3.34441e-12	9.88348e-11	NA	NA	NA	NA	NA	-0.123515	8.39228	-3.53067	0.000459548	0.00569941
TUBA1B	-0.267882	13.6586	-6.00806	6.4617e-09	1.37972e-07	-1.16824	11.2587	-7.41901	5.82272e-12	1.4371e-10	-0.264997	9.17465	-5.12512	3.86803e-07	2.56954e-06	NA	NA	NA	NA	NA	-0.184212	9.82701	-3.11158	0.00198564	0.0149724
TUBA4A	-0.573579	10.3479	-5.60744	5.34307e-08	7.22538e-07	-1.44503	9.08573	-8.19615	6.44077e-14	3.04526e-12	-0.330811	5.8893	-4.6509	3.96748e-06	2.06543e-05	NA	NA	NA	NA	NA	NA	NA	NA	NA	NA
UBE2QL1	-0.45924	10.5933	-3.9186	0.000114545	0.000440138	-0.744229	9.9764	-3.4065	0.000825723	0.00248814	-0.237333	5.6099	-4.37075	1.43001e-05	6.55166e-05	NA	NA	NA	NA	NA	-0.159429	4.13977	-2.59223	0.00986218	0.0456229
UNC13A	-0.534071	9.30303	-6.37556	8.53071e-10	2.948e-08	-0.872742	6.68597	-8.32173	3.05711e-14	1.59088e-12	-0.258195	7.87035	-5.70201	1.75753e-08	1.64114e-07	NA	NA	NA	NA	NA	-0.204813	4.36612	-4.10545	4.83515e-05	0.00123567
UNC5D	-0.344134	7.49031	-3.60786	0.000371656	0.00123375	-0.447439	6.64174	-2.54665	0.0117866	0.0255569	-0.370047	5.78088	-6.97026	7.43926e-12	1.96532e-10	NA	NA	NA	NA	NA	-0.182301	0.704801	-3.14149	0.00179775	0.0140877
UNC80	-0.331608	8.56425	-4.08948	5.80513e-05	0.000243234	-1.02617	7.43761	-5.05047	1.15251e-06	6.95814e-06	-0.276128	8.28836	-7.8572	1.51394e-14	1.02045e-12	NA	NA	NA	NA	NA	-0.141372	2.34425	-2.72087	0.0067767	0.0351661
VDAC1	-0.412755	10.4508	-5.26126	3.04015e-07	2.93285e-06	-1.50537	5.78237	-6.6938	3.20805e-10	4.75531e-09	-0.392199	6.87153	-7.41534	3.58496e-13	1.46102e-11	NA	NA	NA	NA	NA	NA	NA	NA	NA	NA
WASF1	-0.350148	10.683	-5.02231	9.62e-07	7.53992e-06	-0.501055	10.1288	-2.94025	0.00374824	0.00939108	-0.354335	6.42648	-6.82572	1.92517e-11	4.35427e-10	NA	NA	NA	NA	NA	-0.213584	5.48891	-3.18707	0.0015427	0.0128208
WDR54	-0.375446	8.30519	-5.93636	9.50812e-09	1.8519e-07	-0.998852	6.40274	-8.52981	8.81018e-15	5.50677e-13	-0.2071	3.00396	-4.98452	7.86797e-07	4.85219e-06	-0.316707	3.10732	-4.07657	7.12525e-05	0.00074932	-0.176537	3.90331	-3.64881	0.00029602	0.0041445
WNT10B	-0.359856	8.38312	-7.00228	2.23541e-11	2.07744e-09	-0.338101	6.53252	-3.94862	0.00011599	0.000437785	-0.333095	3.58406	-8.29889	5.54347e-16	5.68391e-14	NA	NA	NA	NA	NA	-0.249593	3.33005	-5.53668	5.38991e-08	1.29072e-05
XKR4	-0.461833	8.54243	-5.87207	1.34015e-08	2.41946e-07	-0.609754	7.71776	-3.67126	0.000325185	0.00108723	-0.341173	4.60962	-8.9041	4.73974e-18	9.86257e-16	NA	NA	NA	NA	NA	NA	NA	NA	NA	NA
YJEFN3	-0.461912	8.02149	-6.52981	3.55697e-10	1.48191e-08	-0.925635	5.25274	-6.94253	8.30443e-11	1.4541e-09	-0.209688	5.98147	-5.63286	2.58408e-08	2.31651e-07	-0.327577	5.11422	-4.01794	8.9448e-05	0.000897376	-0.203339	5.97733	-3.22004	0.00137954	0.0118089
YWHAH	-0.659249	11.2729	-4.93377	1.45925e-06	1.06804e-05	-1.69048	5.16939	-8.78297	1.91033e-15	1.42316e-13	-0.388752	8.36067	-5.98803	3.42679e-09	3.87902e-08	NA	NA	NA	NA	NA	NA	NA	NA	NA	NA
YWHAZ	-0.390657	11.972	-5.89919	1.15991e-08	2.17243e-07	-0.941212	9.93906	-7.39084	6.8293e-12	1.64139e-10	-0.315232	8.6905	-6.44398	2.18766e-10	3.55635e-09	NA	NA	NA	NA	NA	-0.14202	7.2164	-2.76205	0.00599152	0.0322468
ZNF184	-0.32903	7.63402	-4.60929	6.40027e-06	3.69659e-05	-0.912895	6.51437	-4.93116	1.97145e-06	1.13201e-05	-0.314611	4.85681	-6.562	1.04515e-10	1.87671e-09	NA	NA	NA	NA	NA	-0.215931	1.68529	-3.38348	0.000781702	0.00802682
ZNF215	NA	NA	NA	NA	NA	-0.309046	3.98647	-5.48539	1.51681e-07	1.12089e-06	-0.45974	1.53307	-10.5267	3.95179e-24	5.9033e-21	-0.393196	-0.28313	-2.55539	0.0115208	0.0422022	-0.19347	-1.45463	-3.329	0.000947067	0.00919433
ZNF385D	-0.398528	7.68202	-4.12513	5.02341e-05	0.000214993	-0.848009	6.7758	-6.63873	4.31186e-10	6.23436e-09	-0.237618	4.72657	-5.96734	3.85884e-09	4.29523e-08	-0.515028	2.8664	-3.80635	0.000199219	0.00170434	-0.113938	2.03569	-2.61087	0.00934854	0.0439583
AAGAB	-0.297717	7.2852	-5.58195	6.08414e-08	8.00662e-07	-0.752067	5.09606	-6.1454	5.73564e-09	6.11388e-08	-0.229501	5.4325	-6.19378	1.01017e-09	1.34743e-08	NA	NA	NA	NA	NA	-0.0990986	3.67687	-2.91779	0.0037112	0.0230314
AARSD1	-0.294155	7.35516	-6.37601	8.49657e-10	2.948e-08	-0.807382	5.65861	-9.67908	7.62719e-18	1.30496e-15	-0.197627	3.95531	-5.78033	1.13037e-08	1.10856e-07	-0.238098	3.425	-3.98655	0.00010093	0.000988891	NA	NA	NA	NA	NA
AASDHPPT	-0.1607	10.5031	-3.2428	0.00134177	0.00378419	-0.834078	8.27157	-3.94472	0.000117726	0.000443343	-0.340047	6.56766	-6.32488	4.56821e-10	6.72475e-09	NA	NA	NA	NA	NA	NA	NA	NA	NA	NA
AC005324.4	NA	NA	NA	NA	NA	NA	NA	NA	NA	NA	NA	NA	NA	NA	NA	-0.527537	-0.0694579	-4.41661	1.81931e-05	0.000252529	-0.271181	-1.33732	-2.90967	0.00380702	0.0235024
AC005357.2	NA	NA	NA	NA	NA	NA	NA	NA	NA	NA	-0.595795	0.373975	-8.01393	4.76032e-15	3.64484e-13	-0.604906	-1.94943	-3.25168	0.00139401	0.00801742	NA	NA	NA	NA	NA
AC005498.2	NA	NA	NA	NA	NA	NA	NA	NA	NA	NA	NA	NA	NA	NA	NA	-0.439934	-1.41619	-4.66262	6.46062e-06	0.000106357	-0.244262	0.283169	-2.96785	0.00316743	0.0207774
AC005697.2	NA	NA	NA	NA	NA	NA	NA	NA	NA	NA	-0.367714	3.41408	-7.03829	4.72003e-12	1.3336e-10	-0.448703	1.21292	-4.64369	7.00621e-06	0.000113697	NA	NA	NA	NA	NA
AC005865.2	NA	NA	NA	NA	NA	NA	NA	NA	NA	NA	-0.239117	0.06287	-3.34172	0.000877611	0.00259037	-0.449882	-0.817022	-2.49986	0.0134126	0.0476212	-0.321597	-1.5479	-4.10449	4.85438e-05	0.00123895
AC007405.2	NA	NA	NA	NA	NA	NA	NA	NA	NA	NA	-0.491681	1.6145	-6.31283	4.91851e-10	7.16587e-09	NA	NA	NA	NA	NA	-0.238601	-2.32419	-2.61974	0.00911282	0.043123
AC009041.2	NA	NA	NA	NA	NA	NA	NA	NA	NA	NA	NA	NA	NA	NA	NA	-0.451674	6.35263	-5.58289	9.67961e-08	3.96598e-06	-0.138756	5.98136	-3.32739	0.000952423	0.00922686
AC009812.4	NA	NA	NA	NA	NA	NA	NA	NA	NA	NA	-0.357345	-0.403538	-5.627	2.66939e-08	2.38693e-07	-0.360074	0.0570468	-3.3593	0.000972891	0.00603663	-0.169463	-0.549843	-2.94056	0.00345409	0.0220334
AC010266.2	NA	NA	NA	NA	NA	NA	NA	NA	NA	NA	-0.402874	2.2052	-6.06418	2.18941e-09	2.63788e-08	NA	NA	NA	NA	NA	-0.319187	-1.56722	-4.7083	3.38072e-06	0.000196924
AC011287.1	NA	NA	NA	NA	NA	NA	NA	NA	NA	NA	-0.517288	0.446003	-7.20453	1.53325e-12	5.07365e-11	NA	NA	NA	NA	NA	-0.323002	-0.594912	-3.12481	0.00190041	0.0145471
AC011379.2	NA	NA	NA	NA	NA	NA	NA	NA	NA	NA	-0.379588	-1.7331	-3.87173	0.000118358	0.000432609	-0.603678	-1.98484	-2.68422	0.00802015	0.0317963	NA	NA	NA	NA	NA
AC013460.1	NA	NA	NA	NA	NA	NA	NA	NA	NA	NA	-0.346857	0.496392	-4.62748	4.42351e-06	2.28098e-05	-0.570492	-1.46573	-3.77286	0.000225479	0.00187793	NA	NA	NA	NA	NA
AC016576.1	NA	NA	NA	NA	NA	NA	NA	NA	NA	NA	-0.67484	-2.8051	-6.80629	2.18107e-11	4.83992e-10	-0.919155	-5.12477	-4.69856	5.53577e-06	9.38783e-05	NA	NA	NA	NA	NA
AC016596.1	NA	NA	NA	NA	NA	NA	NA	NA	NA	NA	NA	NA	NA	NA	NA	-0.543602	-1.10603	-4.30477	2.87501e-05	0.000362133	-0.18163	-1.75404	-3.03958	0.00251459	0.0176851
AC018541.1	NA	NA	NA	NA	NA	NA	NA	NA	NA	NA	-0.367208	-3.21733	-3.95741	8.36314e-05	0.00031831	-0.643942	-4.29756	-3.10358	0.0022543	0.0117622	NA	NA	NA	NA	NA
AC018697.1	NA	NA	NA	NA	NA	NA	NA	NA	NA	NA	-0.546132	-1.78544	-6.94309	8.88609e-12	2.27267e-10	-0.627125	-4.92511	-3.00771	0.00304954	0.0149246	NA	NA	NA	NA	NA
AC022336.2	NA	NA	NA	NA	NA	NA	NA	NA	NA	NA	-0.350222	4.85124	-5.92855	4.84296e-09	5.23578e-08	NA	NA	NA	NA	NA	-0.176573	2.95377	-2.77501	0.00576216	0.0314752
AC022893.2	NA	NA	NA	NA	NA	NA	NA	NA	NA	NA	-0.513785	1.68139	-7.62967	7.86927e-14	3.99953e-12	NA	NA	NA	NA	NA	-0.224075	0.461453	-3.78951	0.000172606	0.00283847
AC027307.1	NA	NA	NA	NA	NA	NA	NA	NA	NA	NA	NA	NA	NA	NA	NA	-0.392741	-2.62528	-2.88535	0.00443876	0.020054	-0.307127	-0.41682	-2.92383	0.00364132	0.0228209
AC044839.1	NA	NA	NA	NA	NA	NA	NA	NA	NA	NA	NA	NA	NA	NA	NA	-0.388039	-0.14238	-2.8615	0.0047691	0.021205	-0.194479	1.47864	-2.78454	0.00559836	0.0308148
AC062028.1	NA	NA	NA	NA	NA	NA	NA	NA	NA	NA	-0.366519	2.59009	-9.03973	1.57356e-18	3.81254e-16	NA	NA	NA	NA	NA	-0.256381	0.567957	-3.79506	0.000168915	0.00280758
AC069213.1	NA	NA	NA	NA	NA	NA	NA	NA	NA	NA	-0.444106	-2.40851	-5.22491	2.31205e-07	1.61729e-06	-0.5347	-4.11742	-2.73074	0.00701425	0.0286917	NA	NA	NA	NA	NA
AC073365.1	NA	NA	NA	NA	NA	NA	NA	NA	NA	NA	-0.646083	1.54372	-9.88619	1.21992e-21	8.80684e-19	NA	NA	NA	NA	NA	-0.273851	1.79554	-4.20074	3.23989e-05	0.000956531
AC079154.1	NA	NA	NA	NA	NA	NA	NA	NA	NA	NA	-0.482685	-1.43135	-7.21211	1.45587e-12	4.84478e-11	-0.728834	-4.60105	-3.55016	0.00050326	0.00356343	NA	NA	NA	NA	NA
AC079341.1	NA	NA	NA	NA	NA	NA	NA	NA	NA	NA	-0.42917	2.32878	-6.92255	1.01906e-11	2.53682e-10	NA	NA	NA	NA	NA	-0.182102	-1.88775	-2.5454	0.0112654	0.0498781
AC084809.2	NA	NA	NA	NA	NA	NA	NA	NA	NA	NA	-0.599638	-2.67693	-6.53561	1.23332e-10	2.16225e-09	-0.520223	-2.86757	-2.98577	0.00326471	0.0157778	NA	NA	NA	NA	NA
AC091138.1	NA	NA	NA	NA	NA	NA	NA	NA	NA	NA	-0.243256	0.844591	-5.77154	1.18805e-08	1.1587e-07	-0.399758	0.218046	-3.09779	0.00229625	0.0119455	-0.168447	1.59221	-2.67954	0.0076569	0.03819
AC092296.2	NA	NA	NA	NA	NA	NA	NA	NA	NA	NA	-0.372488	-1.05124	-5.97852	3.61536e-09	4.05742e-08	-0.467575	-0.251896	-4.86366	2.69428e-06	5.35006e-05	NA	NA	NA	NA	NA
AC092335.1	NA	NA	NA	NA	NA	NA	NA	NA	NA	NA	-0.426606	-2.07618	-5.055	5.52284e-07	3.53346e-06	-0.58034	-3.73862	-2.8746	0.00458493	0.0205552	NA	NA	NA	NA	NA
AC092667.1	NA	NA	NA	NA	NA	NA	NA	NA	NA	NA	-0.239895	-0.492492	-4.75487	2.41945e-06	1.32526e-05	-0.617002	-1.27018	-3.99188	9.88851e-05	0.000973341	-0.19054	-1.59536	-3.83162	0.000146392	0.00256973
AC104024.2	NA	NA	NA	NA	NA	NA	NA	NA	NA	NA	-0.393346	3.12414	-7.64084	7.25698e-14	3.74757e-12	NA	NA	NA	NA	NA	-0.377404	1.9086	-5.86029	9.24016e-09	3.81343e-06
AC105345.1	NA	NA	NA	NA	NA	NA	NA	NA	NA	NA	-0.143372	1.83764	-3.26303	0.00115673	0.00331188	-0.693513	1.26233	-6.04897	9.63735e-09	6.59017e-07	-0.40319	0.651648	-4.83025	1.90307e-06	0.000132784
AC105411.1	NA	NA	NA	NA	NA	NA	NA	NA	NA	NA	NA	NA	NA	NA	NA	-0.562498	-2.94019	-3.50562	0.000588375	0.00403454	-0.180937	-2.54456	-2.96502	0.00319611	0.0208848
AC110285.2	NA	NA	NA	NA	NA	NA	NA	NA	NA	NA	0.164816	3.01395	2.78467	0.00550585	0.0131145	-0.654252	3.47838	-4.26299	3.40367e-05	0.000414941	-0.250045	2.70346	-2.8466	0.00463169	0.0270442
AC114490.1	NA	NA	NA	NA	NA	NA	NA	NA	NA	NA	NA	NA	NA	NA	NA	-0.441366	1.10041	-4.20472	4.29866e-05	0.000500071	-0.168664	0.174082	-3.36021	0.00084874	0.00855222
AC116345.1	NA	NA	NA	NA	NA	NA	NA	NA	NA	NA	-0.410631	-2.3074	-3.85058	0.000128823	0.000466664	-0.75775	-3.99402	-3.33042	0.0010724	0.00651411	NA	NA	NA	NA	NA
AC117402.1	NA	NA	NA	NA	NA	NA	NA	NA	NA	NA	-0.440581	-0.0141697	-5.39052	9.66187e-08	7.44617e-07	-0.651616	-2.33769	-3.97627	0.000104987	0.00102057	NA	NA	NA	NA	NA
AC118754.2	NA	NA	NA	NA	NA	NA	NA	NA	NA	NA	NA	NA	NA	NA	NA	-0.630707	-4.02916	-3.51923	0.000561023	0.0038873	-0.310143	-2.34361	-3.20173	0.00146803	0.0123484
AC120049.1	NA	NA	NA	NA	NA	NA	NA	NA	NA	NA	-0.29752	-0.479041	-5.81407	9.33149e-09	9.35901e-08	-0.494794	-1.02211	-4.00515	9.39663e-05	0.000934198	-0.218701	-1.87496	-3.39398	0.000753103	0.00781902
AC133555.3	NA	NA	NA	NA	NA	NA	NA	NA	NA	NA	-0.341497	-1.22796	-4.47254	9.04019e-06	4.35026e-05	NA	NA	NA	NA	NA	-0.331355	-2.12459	-3.04605	0.00246218	0.0174555
AC136759.1	NA	NA	NA	NA	NA	NA	NA	NA	NA	NA	-0.337465	3.96958	-8.67319	3.00735e-17	4.88953e-15	NA	NA	NA	NA	NA	-0.22617	0.704578	-4.22906	2.87229e-05	0.000878768
AC138647.1	NA	NA	NA	NA	NA	NA	NA	NA	NA	NA	-0.472886	-3.22139	-4.93584	1.00217e-06	6.0188e-06	-0.575141	-1.4323	-3.07465	0.00247133	0.0126779	NA	NA	NA	NA	NA
AC226101.1	NA	NA	NA	NA	NA	NA	NA	NA	NA	NA	-0.401535	-1.24311	-5.57948	3.46995e-08	2.99966e-07	NA	NA	NA	NA	NA	-0.219761	1.2033	-2.83494	0.00480083	0.027766
ACOT8	-0.291475	8.25064	-6.87672	4.71916e-11	3.44426e-09	-0.772684	6.19204	-6.95153	7.90427e-11	1.39615e-09	NA	NA	NA	NA	NA	NA	NA	NA	NA	NA	-0.0824293	4.83201	-3.00241	0.00283562	0.0192131
ACP1	-0.327884	9.83629	-6.21926	2.03724e-09	5.67982e-08	-1.04255	7.09177	-6.3184	2.34433e-09	2.77269e-08	-0.24887	5.42026	-6.63	6.78584e-11	1.27954e-09	NA	NA	NA	NA	NA	-0.1251	4.7183	-2.95973	0.0032503	0.0211139
ACP2	-0.420514	8.24748	-8.20704	1.13754e-14	1.20074e-11	-0.665338	5.79365	-8.20853	5.98581e-14	2.85691e-12	-0.122281	4.1955	-3.40386	0.000702928	0.00212634	-0.28364	4.36741	-4.27413	3.25418e-05	0.000400326	-0.133454	3.76171	-3.38503	0.000777417	0.00799719
ACTR10	-0.427699	10.4503	-7.10437	1.20984e-11	1.38128e-09	-1.0572	8.41529	-6.38396	1.66407e-09	2.0548e-08	-0.298296	5.34104	-6.68583	4.75012e-11	9.36626e-10	NA	NA	NA	NA	NA	NA	NA	NA	NA	NA
ACTR3B	-0.597804	8.53072	-6.52618	3.63136e-10	1.50466e-08	-0.557933	6.72486	-3.50642	0.000584446	0.00183363	-0.269933	4.95912	-7.79935	2.30985e-14	1.41364e-12	NA	NA	NA	NA	NA	-0.215929	3.55775	-3.94127	9.46611e-05	0.00192872
ADAM11	-0.27528	8.79762	-5.80275	1.93176e-08	3.2333e-07	-0.217572	6.6147	-2.40246	0.0173901	0.0358839	-0.302847	5.96242	-7.26817	9.91582e-13	3.50762e-11	NA	NA	NA	NA	NA	-0.187451	4.37533	-4.40044	1.36598e-05	0.000525711
ADAMTS20	NA	NA	NA	NA	NA	NA	NA	NA	NA	NA	-0.528125	-1.19453	-6.45401	2.05527e-10	3.36589e-09	-0.608119	-4.62911	-3.20317	0.00163471	0.00908052	NA	NA	NA	NA	NA
ADAMTS8	-0.385207	8.10083	-7.15938	8.67053e-12	1.09879e-09	-0.38965	7.1266	-2.78139	0.00603979	0.0142517	-0.207398	3.52554	-5.44141	7.35487e-08	5.83343e-07	NA	NA	NA	NA	NA	-0.176795	2.05288	-3.8488	0.000136818	0.00246412
ADAMTSL1	NA	NA	NA	NA	NA	NA	NA	NA	NA	NA	-0.43806	2.41521	-9.94765	7.10718e-22	6.13194e-19	NA	NA	NA	NA	NA	-0.238419	-1.68263	-3.88347	0.00011927	0.00225266
ADARB1	-0.333335	8.50021	-4.3296	2.15031e-05	0.000103875	-1.07892	7.61982	-7.76397	8.07701e-13	2.63011e-11	-0.0703297	5.82943	-2.94386	0.00335064	0.00847701	NA	NA	NA	NA	NA	NA	NA	NA	NA	NA
ADRA1B	-0.348137	5.65381	-6.74434	1.0285e-10	5.93854e-09	NA	NA	NA	NA	NA	-0.157744	2.30921	-3.37599	0.000776826	0.00232424	NA	NA	NA	NA	NA	-0.199425	1.57126	-2.74403	0.00632453	0.0333814
AHNAK2	-0.268124	8.09666	-3.19198	0.00159086	0.00437531	-1.1957	5.80787	-7.8846	4.01061e-13	1.45906e-11	-0.136562	6.91458	-3.49151	0.000510975	0.00159972	NA	NA	NA	NA	NA	NA	NA	NA	NA	NA
AHRR	-0.43798	6.09575	-7.00353	2.2232e-11	2.07744e-09	NA	NA	NA	NA	NA	-0.132768	3.0767	-4.54115	6.60466e-06	3.27584e-05	NA	NA	NA	NA	NA	-0.279035	-0.0819271	-4.33767	1.79839e-05	0.000640064
AHSG	NA	NA	NA	NA	NA	NA	NA	NA	NA	NA	-0.483784	-2.41138	-5.52323	4.72164e-08	3.94016e-07	-0.393516	-3.40951	-2.48174	0.0140872	0.0494381	NA	NA	NA	NA	NA
AK057657	-0.283351	9.28121	-5.15226	5.16396e-07	4.52536e-06	-0.593482	7.28821	-4.21035	4.17195e-05	0.000174142	NA	NA	NA	NA	NA	NA	NA	NA	NA	NA	NA	NA	NA	NA	NA
AK6	-0.338505	9.37131	-5.3025	2.48098e-07	2.48302e-06	-0.695655	6.13653	-4.9417	1.88084e-06	1.08399e-05	-0.275177	5.12581	-6.32006	4.69716e-10	6.88592e-09	NA	NA	NA	NA	NA	NA	NA	NA	NA	NA
AKAP6	-0.30157	8.42834	-5.15027	5.21466e-07	4.54964e-06	-0.903411	6.04927	-8.29129	3.66393e-14	1.84466e-12	-0.254226	8.49788	-6.99438	6.32199e-12	1.71105e-10	NA	NA	NA	NA	NA	NA	NA	NA	NA	NA
AL021395.1	NA	NA	NA	NA	NA	NA	NA	NA	NA	NA	-0.366668	0.980324	-6.16058	1.23277e-09	1.60441e-08	NA	NA	NA	NA	NA	-0.29957	0.197592	-2.68237	0.00759361	0.0380232
AL035691.1	NA	NA	NA	NA	NA	NA	NA	NA	NA	NA	-0.705293	-1.31096	-8.49856	1.18604e-16	1.57135e-14	-0.586809	-4.90242	-3.23979	0.00144974	0.00826765	NA	NA	NA	NA	NA
AL049775.1	NA	NA	NA	NA	NA	NA	NA	NA	NA	NA	-0.327428	2.09164	-6.92239	1.01889e-11	2.53682e-10	NA	NA	NA	NA	NA	-0.472778	-0.564026	-5.04561	6.69777e-07	6.41215e-05
AL121899.1	NA	NA	NA	NA	NA	NA	NA	NA	NA	NA	NA	NA	NA	NA	NA	-0.53329	-2.5039	-3.26016	0.00135551	0.00783538	-0.237432	-0.42055	-2.54558	0.0112596	0.0498638
AL133166.1	NA	NA	NA	NA	NA	NA	NA	NA	NA	NA	-0.460884	0.704932	-8.16738	1.50657e-15	1.36641e-13	-0.447864	-1.91619	-2.94094	0.00374823	0.017597	NA	NA	NA	NA	NA
AL139352.1	NA	NA	NA	NA	NA	NA	NA	NA	NA	NA	-0.154191	0.926553	-4.15917	3.59792e-05	0.000150104	-0.449388	1.09206	-5.18328	6.37562e-07	1.67683e-05	-0.327339	1.66124	-5.24733	2.43455e-07	3.39734e-05
AL158211.1	NA	NA	NA	NA	NA	NA	NA	NA	NA	NA	NA	NA	NA	NA	NA	-0.652009	-0.204405	-6.62802	4.7341e-10	6.77022e-08	-0.288881	-0.00595289	-3.72415	0.000222221	0.00336752
AL162231.1	NA	NA	NA	NA	NA	NA	NA	NA	NA	NA	-0.361394	2.64015	-9.03015	1.70172e-18	4.04005e-16	-0.386393	2.80813	-4.28441	3.122e-05	0.000387269	NA	NA	NA	NA	NA
AL353608.3	NA	NA	NA	NA	NA	NA	NA	NA	NA	NA	-0.422466	-1.28497	-4.33199	1.69771e-05	7.65127e-05	NA	NA	NA	NA	NA	-0.306645	1.03683	-2.57375	0.0103962	0.0472801
AL353746.1	NA	NA	NA	NA	NA	NA	NA	NA	NA	NA	-0.369306	3.97221	-5.94472	4.40952e-09	4.81725e-08	NA	NA	NA	NA	NA	-0.169207	0.371852	-3.97049	8.4136e-05	0.00178802
AL356019.2	NA	NA	NA	NA	NA	NA	NA	NA	NA	NA	-0.382797	2.65197	-7.7732	2.79353e-14	1.67636e-12	NA	NA	NA	NA	NA	-0.206459	0.208359	-4.78205	2.39175e-06	0.000150411
AL359258.2	NA	NA	NA	NA	NA	NA	NA	NA	NA	NA	-0.236333	1.09909	-5.39719	9.32366e-08	7.2138e-07	-0.390742	-1.42499	-2.58579	0.0105895	0.0394977	-0.22987	-0.838982	-3.17401	0.00161211	0.0131775
AL359636.2	NA	NA	NA	NA	NA	NA	NA	NA	NA	NA	-0.393645	-2.49916	-4.43616	1.06594e-05	5.03155e-05	-0.80202	-4.27109	-3.44978	0.000714203	0.00471266	NA	NA	NA	NA	NA
AL359878.1	NA	NA	NA	NA	NA	NA	NA	NA	NA	NA	-0.183497	-0.676227	-2.85275	0.00446431	0.0109016	-0.537982	0.63245	-6.83136	1.58617e-10	2.97326e-08	-0.218229	-1.99988	-3.85038	0.000135969	0.00245172
AL390778.1	NA	NA	NA	NA	NA	NA	NA	NA	NA	NA	-0.684744	-2.74148	-7.62518	8.11451e-14	4.10648e-12	-0.720302	-5.0646	-3.80386	0.000201068	0.00171682	NA	NA	NA	NA	NA
AL391807.1	NA	NA	NA	NA	NA	NA	NA	NA	NA	NA	-0.267117	3.19147	-5.95803	4.07371e-09	4.502e-08	-0.463771	4.61773	-6.98596	6.82896e-11	1.67753e-08	-0.176589	4.87543	-2.959	0.00325789	0.0211561
AL445483.1	NA	NA	NA	NA	NA	NA	NA	NA	NA	NA	NA	NA	NA	NA	NA	-0.557527	-1.14386	-3.02989	0.00284544	0.0141397	-0.451244	0.0201887	-3.88952	0.000116436	0.0022164
AL449403.1	NA	NA	NA	NA	NA	NA	NA	NA	NA	NA	NA	NA	NA	NA	NA	-0.761716	-2.47654	-4.17464	4.84497e-05	0.000550545	-0.290782	-1.91502	-4.03697	6.41658e-05	0.00149774
AL512380.1	NA	NA	NA	NA	NA	NA	NA	NA	NA	NA	-0.373407	-1.7642	-4.37195	1.42171e-05	6.51735e-05	-0.62553	-4.34765	-3.11367	0.00218278	0.0114702	NA	NA	NA	NA	NA
AL513217.1	NA	NA	NA	NA	NA	NA	NA	NA	NA	NA	0.170384	1.83187	2.49005	0.0130077	0.0277942	-0.835216	-1.13618	-6.07145	8.59853e-09	6.13362e-07	-0.352792	1.0693	-3.64254	0.000303095	0.00421443
AL583722.1	NA	NA	NA	NA	NA	NA	NA	NA	NA	NA	NA	NA	NA	NA	NA	-0.408036	-0.398681	-3.69082	0.000304357	0.00238876	-0.22343	-1.18652	-2.94807	0.00337287	0.021685
AL592490.1	NA	NA	NA	NA	NA	NA	NA	NA	NA	NA	-0.395309	4.55315	-7.47763	2.31717e-13	1.01445e-11	NA	NA	NA	NA	NA	-0.183294	0.86759	-3.7228	0.000223382	0.0033772
AL731537.1	NA	NA	NA	NA	NA	NA	NA	NA	NA	NA	NA	NA	NA	NA	NA	-0.490417	-4.45527	-2.78317	0.0060188	0.0254203	-0.457619	-1.96919	-4.17408	3.62675e-05	0.00102999
AL731733.1	NA	NA	NA	NA	NA	NA	NA	NA	NA	NA	NA	NA	NA	NA	NA	-0.409496	-2.35659	-2.99053	0.0032169	0.015605	-0.247939	-2.16611	-3.26924	0.00116553	0.0105446
ALAS1	-0.309	8.24858	-4.90561	1.66368e-06	1.18714e-05	-1.09239	5.9247	-5.95446	1.51391e-08	1.44717e-07	-0.16771	4.86186	-4.66241	3.75423e-06	1.96569e-05	NA	NA	NA	NA	NA	NA	NA	NA	NA	NA
ALDOA	-0.256467	12.7451	-6.02517	5.89097e-09	1.2817e-07	-0.969207	10.4271	-6.40917	1.45781e-09	1.82805e-08	-0.125115	8.68165	-2.27824	0.0230183	0.0455398	NA	NA	NA	NA	NA	-0.1403	10.0757	-2.62202	0.00905293	0.0428884
ALKBH6	-0.295298	8.02972	-7.18633	7.36087e-12	9.70641e-10	-0.370321	7.83843	-3.06327	0.00255565	0.00673807	-0.106249	3.02789	-4.11482	4.34413e-05	0.00017794	-0.389316	3.85476	-7.60881	2.08902e-12	1.32213e-09	-0.13069	4.6761	-3.12917	0.00187306	0.0143945
AMACR	-0.238005	7.11918	-4.13768	4.77191e-05	0.000205936	-0.685011	5.14678	-5.47934	1.56139e-07	1.15005e-06	-0.189678	3.97856	-4.46629	9.30046e-06	4.45973e-05	NA	NA	NA	NA	NA	-0.198247	1.90364	-3.13387	0.00184397	0.0142613
AMPH	-0.554089	9.91243	-4.45695	1.24746e-05	6.51991e-05	-1.72226	8.08463	-7.68564	1.26933e-12	3.90054e-11	-0.318145	6.73156	-5.50487	5.22428e-08	4.30648e-07	NA	NA	NA	NA	NA	NA	NA	NA	NA	NA
AMY2A	NA	NA	NA	NA	NA	NA	NA	NA	NA	NA	-0.23292	0.469498	-4.80819	1.87162e-06	1.05358e-05	-0.683474	-3.18045	-3.03776	0.00277614	0.0138742	-0.269195	-0.136005	-2.6331	0.0087677	0.0419815
ANKMY2	-0.256971	9.33267	-4.50231	1.02405e-05	5.49872e-05	-1.14459	6.91235	-5.44045	1.87977e-07	1.35587e-06	-0.329346	5.35197	-7.12764	2.58684e-12	7.99186e-11	NA	NA	NA	NA	NA	NA	NA	NA	NA	NA
ANKRD19P	-0.165153	6.77231	-5.34165	2.04352e-07	2.127e-06	NA	NA	NA	NA	NA	-0.135325	4.00658	-3.85722	0.000125446	0.000455832	-0.456225	2.82913	-4.26918	3.31979e-05	0.000407555	-0.337173	3.00758	-6.78473	3.89009e-11	1.2576e-07
ANKRD32	-0.303347	7.48965	-3.28081	0.00117997	0.00338054	-0.922996	4.91824	-5.14617	7.44627e-07	4.72003e-06	NA	NA	NA	NA	NA	NA	NA	NA	NA	NA	NA	NA	NA	NA	NA
ANKRD34A	-0.41015	8.68422	-5.22422	3.64409e-07	3.39142e-06	-0.684675	5.59912	-6.13538	6.03807e-09	6.40245e-08	NA	NA	NA	NA	NA	NA	NA	NA	NA	NA	NA	NA	NA	NA	NA
ANKRD50	-0.269202	7.75815	-4.89529	1.74492e-06	1.23697e-05	-0.625179	5.71572	-4.30953	2.79719e-05	0.000121498	-0.158934	5.63823	-4.97978	8.05618e-07	4.95703e-06	NA	NA	NA	NA	NA	NA	NA	NA	NA	NA
ANKRD55	-0.194744	5.05659	-4.14188	4.691e-05	0.000203037	NA	NA	NA	NA	NA	-0.405837	1.14196	-8.69852	2.46006e-17	4.02881e-15	-0.313248	-0.138249	-2.94288	0.00372594	0.0175422	-0.174431	-0.889148	-2.57887	0.0102457	0.0468498
AP000426.1	NA	NA	NA	NA	NA	NA	NA	NA	NA	NA	-0.53255	3.3944	-8.16786	1.51034e-15	1.36641e-13	-0.460277	-0.788489	-2.94302	0.00372437	0.0175404	NA	NA	NA	NA	NA
AP001178.3	NA	NA	NA	NA	NA	NA	NA	NA	NA	NA	NA	NA	NA	NA	NA	-0.41307	0.754413	-4.04957	7.91431e-05	0.000812069	-0.235999	-1.47266	-3.11368	0.00197189	0.0149248
AP001972.3	NA	NA	NA	NA	NA	NA	NA	NA	NA	NA	-0.291377	0.980732	-7.16733	1.97516e-12	6.34022e-11	-0.41965	-1.50696	-2.84144	0.00506433	0.0222512	-0.369011	-0.632139	-4.18563	3.45407e-05	0.00100117
AP003393.1	NA	NA	NA	NA	NA	NA	NA	NA	NA	NA	-0.230973	0.911196	-3.41462	0.000676169	0.002054	-1.04534	0.141752	-6.09354	7.6851e-09	5.57563e-07	-0.413128	-1.07739	-5.14103	4.16657e-07	4.7579e-05
AP004608.1	NA	NA	NA	NA	NA	NA	NA	NA	NA	NA	-0.319863	2.3104	-6.14917	1.31987e-09	1.69964e-08	-0.489396	1.26642	-4.25254	3.54981e-05	0.000427674	-0.244024	0.0249471	-3.51976	0.000478313	0.00584398
AP005061.1	NA	NA	NA	NA	NA	NA	NA	NA	NA	NA	-0.346792	-0.380759	-5.69106	1.8687e-08	1.7309e-07	-0.510425	-0.937217	-3.77578	0.00022307	0.00186295	NA	NA	NA	NA	NA
AP005205.2	NA	NA	NA	NA	NA	NA	NA	NA	NA	NA	-0.382859	-2.18987	-4.45403	9.83227e-06	4.68742e-05	NA	NA	NA	NA	NA	-0.317718	-1.17996	-3.23261	0.00132166	0.0114345
AP2A2	-0.354292	9.82541	-6.14145	3.12697e-09	7.97724e-08	-0.895419	6.45794	-10.0818	6.08349e-19	1.53524e-16	NA	NA	NA	NA	NA	NA	NA	NA	NA	NA	-0.0825753	5.05103	-3.14952	0.00175018	0.0138908
AP2M1	-0.377818	11.2361	-6.45519	5.43198e-10	2.05447e-08	-1.46361	7.36783	-7.52395	3.20643e-12	8.63127e-11	-0.298926	7.51413	-6.39204	3.01822e-10	4.69304e-09	NA	NA	NA	NA	NA	-0.0970113	7.99935	-3.0142	0.00272989	0.0187008
AP2S1	-0.306496	10.3323	-6.28346	1.42651e-09	4.26991e-08	-1.05243	7.5984	-7.81716	5.93521e-13	2.02068e-11	-0.266704	4.70077	-5.39731	9.32243e-08	7.2138e-07	NA	NA	NA	NA	NA	NA	NA	NA	NA	NA
AP3B2	-0.488442	8.7604	-5.81629	1.80056e-08	3.06507e-07	-0.847304	6.36654	-6.72317	2.73859e-10	4.14791e-09	-0.205153	6.29319	-5.8144	9.31393e-09	9.34404e-08	NA	NA	NA	NA	NA	NA	NA	NA	NA	NA
AP4B1	-0.0958939	7.85089	-3.24682	0.00132371	0.00373695	-0.648797	6.56091	-6.22056	3.89537e-09	4.34495e-08	-0.0869365	4.41743	-3.60122	0.000339503	0.00111097	-0.280051	4.24126	-6.96743	7.55853e-11	1.77036e-08	-0.146719	3.26877	-5.21745	2.83406e-07	3.79118e-05
APEH	-0.334897	7.55433	-6.08337	4.29517e-09	1.01606e-07	-0.698266	4.51949	-6.94071	8.38749e-11	1.4661e-09	-0.134303	5.38842	-4.97887	8.09292e-07	4.97703e-06	NA	NA	NA	NA	NA	NA	NA	NA	NA	NA
APOO	-0.337875	9.33456	-5.07248	7.57753e-07	6.17724e-06	-1.41376	6.17329	-9.62197	1.08948e-17	1.70508e-15	-0.238433	3.33944	-5.01806	6.65206e-07	4.17216e-06	NA	NA	NA	NA	NA	NA	NA	NA	NA	NA
AQP11	-0.344532	6.88842	-5.77741	2.20831e-08	3.62193e-07	-0.53909	4.26381	-6.30732	2.48373e-09	2.91535e-08	-0.10323	2.81423	-4.86887	1.3932e-06	8.07522e-06	NA	NA	NA	NA	NA	-0.151696	0.818539	-3.15532	0.00171653	0.0137188
AREL1	-0.352221	8.47398	-6.91989	3.65354e-11	2.87064e-09	-0.69031	5.23297	-4.745	4.47717e-06	2.35512e-05	-0.105991	5.51635	-4.90815	1.14896e-06	6.79198e-06	NA	NA	NA	NA	NA	NA	NA	NA	NA	NA
ARHGAP32	-0.195558	10.5067	-2.35966	0.0190479	0.0386331	-1.04683	7.95414	-5.5188	1.29225e-07	9.75296e-07	-0.176129	8.30366	-6.12393	1.53428e-09	1.93655e-08	NA	NA	NA	NA	NA	-0.140935	3.56416	-3.49855	0.000516851	0.00615052
ARHGEF7-AS2	-0.0757808	3.33827	-2.91338	0.0038932	0.00958371	-0.118767	2.79124	-3.07074	0.00249597	0.00660609	-0.130642	1.83495	-4.06351	5.391e-05	0.000215506	-0.399302	-1.54817	-2.82218	0.00536338	0.023226	-0.222742	-0.72611	-2.60749	0.00944008	0.04424
ARL4C	-0.362543	9.02355	-3.27272	0.00121281	0.00346132	-0.691752	7.13217	-3.7376	0.000255406	0.000880981	-0.217936	5.04718	-4.58861	5.30362e-06	2.68475e-05	-0.295574	5.04531	-2.7823	0.00603426	0.0254662	-0.128182	3.95739	-3.60211	0.00035274	0.00470247
ARMCX5-GPRASP2	-0.403143	10.4961	-5.18568	4.39559e-07	3.95929e-06	-1.17323	9.43763	-8.27243	4.09824e-14	2.04295e-12	NA	NA	NA	NA	NA	NA	NA	NA	NA	NA	NA	NA	NA	NA	NA
ARPC5L	-0.367695	10.194	-6.28642	1.40318e-09	4.20651e-08	-0.862931	8.36026	-4.58717	8.82214e-06	4.31573e-05	-0.301285	4.47062	-7.71316	4.31378e-14	2.40677e-12	NA	NA	NA	NA	NA	-0.0900933	5.58537	-2.74565	0.00629385	0.0332766
ASPHD1	-0.287143	10.6983	-6.53466	3.4542e-10	1.45599e-08	-0.282087	7.07956	-3.39102	0.000870514	0.00260355	-0.0869993	4.80437	-2.46275	0.0140314	0.029645	-0.583751	6.14997	-7.78031	7.81024e-13	6.11377e-10	NA	NA	NA	NA	NA
ASTN1	-0.27879	10.2629	-5.14922	5.2404e-07	4.5657e-06	-0.830453	7.21442	-5.02693	1.28214e-06	7.66969e-06	-0.138755	7.74496	-5.3056	1.51577e-07	1.10829e-06	NA	NA	NA	NA	NA	NA	NA	NA	NA	NA
ATCAY	-0.325952	10.831	-5.29249	2.606e-07	2.58691e-06	-0.46611	9.50712	-5.24489	4.71789e-07	3.11987e-06	-0.225941	7.45056	-6.05665	2.28604e-09	2.73475e-08	NA	NA	NA	NA	NA	-0.144609	5.33905	-3.74802	0.000202722	0.00315981
ATP12A	-0.0629623	5.97111	-2.47091	0.0141327	0.0297888	NA	NA	NA	NA	NA	-0.681032	-2.39726	-6.08387	1.9464e-09	2.38144e-08	-0.825609	-4.07022	-3.70815	0.000285782	0.00226932	NA	NA	NA	NA	NA
ATP13A2	-0.306016	9.18142	-5.73758	2.71934e-08	4.29374e-07	-0.722672	5.49318	-6.17908	4.82425e-09	5.22515e-08	NA	NA	NA	NA	NA	NA	NA	NA	NA	NA	NA	NA	NA	NA	NA
ATP1A1	-0.278792	11.1693	-3.0955	0.00218461	0.00578334	-1.31317	8.83849	-6.92805	8.99058e-11	1.55536e-09	-0.227834	8.46596	-3.97359	7.82871e-05	0.000300068	NA	NA	NA	NA	NA	NA	NA	NA	NA	NA
ATP2A2	-0.345543	11.8962	-4.94057	1.4136e-06	1.04302e-05	-1.16712	10.1254	-6.69043	3.26687e-10	4.83185e-09	-0.12054	8.67569	-4.01148	6.69462e-05	0.000261357	NA	NA	NA	NA	NA	-0.132889	5.73294	-2.89091	0.00403709	0.0245017
ATP2B1	-0.388914	10.117	-4.14785	4.57867e-05	0.000198994	NA	NA	NA	NA	NA	-0.417018	8.82589	-6.95376	8.30132e-12	2.14971e-10	NA	NA	NA	NA	NA	-0.10879	5.72319	-3.49137	0.000530548	0.00625602
ATP2B2	-0.361474	11.2733	-3.59507	0.000389466	0.00128522	0.30867	9.59228	2.48028	0.0141265	0.0299643	-0.268689	8.49214	-5.60955	2.93988e-08	2.5947e-07	NA	NA	NA	NA	NA	-0.193742	4.70645	-3.6943	0.000249102	0.00367463
ATP5B	-0.355468	11.9512	-5.61182	5.22179e-08	7.11155e-07	-1.67447	8.35788	-10.0998	5.42715e-19	1.40473e-16	NA	NA	NA	NA	NA	NA	NA	NA	NA	NA	NA	NA	NA	NA	NA
ATP5C1	-0.291068	11.1181	-5.91265	1.07851e-08	2.04351e-07	-1.85371	8.4115	-9.75139	4.8526e-18	8.90629e-16	NA	NA	NA	NA	NA	NA	NA	NA	NA	NA	NA	NA	NA	NA	NA
ATP5F1	-0.279684	10.6482	-6.88789	4.41724e-11	3.27783e-09	-1.19637	8.73813	-5.99091	1.25963e-08	1.22853e-07	NA	NA	NA	NA	NA	NA	NA	NA	NA	NA	NA	NA	NA	NA	NA
ATP5G1	-0.267811	9.51948	-6.28726	1.39662e-09	4.1933e-08	-0.929459	7.92884	-9.09244	2.889e-16	2.85912e-14	NA	NA	NA	NA	NA	NA	NA	NA	NA	NA	NA	NA	NA	NA	NA
ATP5G3	-0.38627	10.74	-5.25953	3.0661e-07	2.9506e-06	-1.1501	8.02966	-6.24569	3.42054e-09	3.87963e-08	NA	NA	NA	NA	NA	NA	NA	NA	NA	NA	NA	NA	NA	NA	NA
ATP6V0B	-0.357988	9.91993	-6.6686	1.59705e-10	8.15728e-09	-1.12862	6.52582	-7.87203	4.31486e-13	1.54054e-11	-0.199434	5.91225	-4.09893	4.64644e-05	0.000188533	-0.201272	6.43632	-3.7579	0.000238247	0.00195987	-0.0857055	7.20419	-2.63645	0.00868293	0.0416373
ATP6V0D1	-0.468251	10.7701	-7.0848	1.36309e-11	1.46166e-09	-1.02626	6.48561	-6.82256	1.59882e-10	2.56587e-09	-0.166537	6.12141	-3.70631	0.000227199	0.000775091	NA	NA	NA	NA	NA	-0.113153	6.09964	-2.73898	0.00642062	0.0337683
ATPIF1	-0.330404	9.05339	-6.87634	4.72977e-11	3.44426e-09	-1.03258	8.27809	-7.86924	4.38547e-13	1.55603e-11	NA	NA	NA	NA	NA	NA	NA	NA	NA	NA	NA	NA	NA	NA	NA
ATXN10	-0.352445	11.5025	-7.0495	1.68398e-11	1.7117e-09	-1.14168	7.51908	-7.47353	4.27293e-12	1.1074e-10	-0.177303	6.98421	-6.30766	5.06688e-10	7.35779e-09	NA	NA	NA	NA	NA	NA	NA	NA	NA	NA
AZIN1	-0.350268	9.96799	-5.88947	1.22038e-08	2.25325e-07	-0.919896	7.05558	-4.26684	3.3251e-05	0.000142225	-0.114651	7.39127	-3.28593	0.00106802	0.00308409	NA	NA	NA	NA	NA	NA	NA	NA	NA	NA
B3GALT2	-0.417709	7.59514	-4.49376	1.06336e-05	5.68177e-05	NA	NA	NA	NA	NA	-0.336481	5.52785	-7.24291	1.18026e-12	4.07321e-11	NA	NA	NA	NA	NA	NA	NA	NA	NA	NA
B3GNT1	-0.2773	11.1746	-5.04575	8.60234e-07	6.86358e-06	-0.764989	10.0429	-5.62893	7.58706e-08	6.09774e-07	NA	NA	NA	NA	NA	NA	NA	NA	NA	NA	NA	NA	NA	NA	NA
B4GAT1	NA	NA	NA	NA	NA	NA	NA	NA	NA	NA	-0.344897	7.03935	-6.17891	1.10644e-09	1.45661e-08	NA	NA	NA	NA	NA	-0.145662	6.3535	-2.8629	0.00440421	0.0260532
B9D1	-0.551286	7.57667	-6.52444	3.6677e-10	1.5165e-08	-0.277178	4.8702	-4.5983	8.41384e-06	4.13503e-05	-0.0921268	3.45722	-3.85747	0.00012532	0.000455504	-0.278194	3.11908	-3.55451	0.000495611	0.00351765	-0.209832	3.77228	-4.55247	6.92172e-06	0.000322227
BAG4	-0.288075	9.47051	-4.13869	4.75328e-05	0.000205259	-0.602753	7.94206	-3.61362	0.000400071	0.00130549	-0.284268	6.31066	-5.88029	6.3906e-09	6.69749e-08	NA	NA	NA	NA	NA	-0.128254	3.18598	-2.58415	0.0100927	0.0463919
BAI3	-0.295804	9.7096	-4.69708	4.32142e-06	2.67566e-05	-0.753823	8.38525	-3.55488	0.000492931	0.00157581	NA	NA	NA	NA	NA	NA	NA	NA	NA	NA	NA	NA	NA	NA	NA
BAIAP2L2	NA	NA	NA	NA	NA	-0.255785	5.11898	-2.82733	0.00527214	0.0126488	NA	NA	NA	NA	NA	-0.557214	2.04444	-6.62654	4.77179e-10	6.77691e-08	-0.194965	2.03782	-3.21856	0.00138648	0.0118369
BBS12	-0.331578	5.85747	-4.71457	3.99507e-06	2.50137e-05	-0.729985	3.87342	-5.29766	3.68889e-07	2.49331e-06	-0.187515	3.02664	-4.5321	6.88547e-06	3.40101e-05	NA	NA	NA	NA	NA	-0.121043	0.372595	-2.82715	0.00491693	0.0281563
BC040734	-0.270385	6.60963	-4.527	9.19649e-06	5.02038e-05	-0.929528	6.26651	-7.10965	3.30213e-11	6.55682e-10	NA	NA	NA	NA	NA	NA	NA	NA	NA	NA	NA	NA	NA	NA	NA
BCAT1	-0.271647	8.37772	-3.46165	0.000629628	0.00195448	-0.861208	7.32426	-5.16386	6.86478e-07	4.39141e-06	-0.304957	5.91973	-6.00371	3.12369e-09	3.58641e-08	-0.276017	4.74704	-2.73131	0.00700269	0.0286523	-0.106187	1.54344	-2.56955	0.0105209	0.0476476
BDH1	-0.281642	8.02234	-5.77442	2.24208e-08	3.66776e-07	-0.576044	5.24081	-6.79428	1.86424e-10	2.95194e-09	-0.170339	5.29405	-6.28699	5.74744e-10	8.23117e-09	-0.211727	5.11368	-3.46994	0.00066611	0.00445661	-0.151941	4.45913	-3.86501	0.000128333	0.00235503
BFSP1	-0.292595	5.45604	-7.53657	8.46186e-13	2.17292e-10	-0.382798	4.39832	-5.95595	1.50259e-08	1.43908e-07	-0.290849	1.20199	-6.20074	9.68792e-10	1.30156e-08	-0.312902	1.16764	-2.85856	0.00481136	0.0213483	-0.223368	0.331054	-3.5237	0.000471456	0.00579985
BHLHB9	-0.281766	8.04009	-3.84791	0.000150722	0.000560819	-0.669443	5.39608	-5.64379	7.05756e-08	5.72229e-07	-0.238726	5.60531	-5.50547	5.201e-08	4.29058e-07	NA	NA	NA	NA	NA	NA	NA	NA	NA	NA
BICDL2	NA	NA	NA	NA	NA	NA	NA	NA	NA	NA	-0.3532	-0.417411	-6.25742	6.87884e-10	9.66371e-09	-0.580744	-1.26309	-3.07406	0.00247592	0.0126981	NA	NA	NA	NA	NA
BMPER	-0.227862	5.01614	-2.78652	0.0057294	0.0134264	-0.361787	3.304	-3.78261	0.000216403	0.000759446	-0.350295	4.46524	-8.71138	2.22119e-17	3.68884e-15	NA	NA	NA	NA	NA	-0.193656	0.939411	-3.00585	0.00280437	0.0190731
BMPR2	-0.278907	10.0078	-4.12085	5.11105e-05	0.000218313	-0.878122	7.13122	-4.65717	6.54301e-06	3.29665e-05	-0.162345	8.14669	-5.24499	2.08255e-07	1.47012e-06	0.249725	6.95064	3.14187	0.00199403	0.01067	NA	NA	NA	NA	NA
BRMS1L	-0.328132	9.0331	-6.05183	5.0986e-09	1.15859e-07	-0.806504	7.05915	-6.2636	3.11726e-09	3.57176e-08	-0.188583	4.16631	-6.00628	3.07388e-09	3.53611e-08	NA	NA	NA	NA	NA	NA	NA	NA	NA	NA
BRWD1	-0.706111	8.76574	-6.39457	7.66461e-10	2.71968e-08	-0.509567	8.42209	-4.56539	9.67551e-06	4.68551e-05	-0.128992	8.33477	-4.38836	1.32129e-05	6.0922e-05	NA	NA	NA	NA	NA	-0.231951	4.17438	-4.47483	9.81804e-06	0.000414001
BTC	-0.130037	3.56985	-4.34254	2.03502e-05	9.8905e-05	-0.248697	2.74523	-4.43216	1.69079e-05	7.73167e-05	-0.32795	0.900858	-6.00742	3.05341e-09	3.51714e-08	NA	NA	NA	NA	NA	-0.163252	-1.29324	-2.56069	0.0107889	0.0484652
C10orf35	-0.39135	7.99988	-6.67031	1.58201e-10	8.12485e-09	-0.884933	7.09255	-9.20246	1.46868e-16	1.57719e-14	NA	NA	NA	NA	NA	NA	NA	NA	NA	NA	NA	NA	NA	NA	NA
C12orf10	-0.316301	8.80879	-5.62832	4.79411e-08	6.69734e-07	-1.14431	5.78648	-7.95944	2.59164e-13	9.9662e-12	-0.139044	3.94674	-3.79677	0.000159527	0.000564651	-0.159765	4.6696	-2.63584	0.00920278	0.0353216	NA	NA	NA	NA	NA
C12orf43	-0.281696	7.38338	-5.03474	9.06498e-07	7.15664e-06	-0.780451	5.37907	-6.33588	2.14007e-09	2.55808e-08	-0.166396	4.20121	-5.88199	6.32511e-09	6.6393e-08	NA	NA	NA	NA	NA	-0.103898	3.74949	-3.16223	0.00167718	0.0135045
C16orf45	-0.352039	10.1656	-5.41484	1.41927e-07	1.60152e-06	-0.907706	8.21632	-7.28388	1.24806e-11	2.78114e-10	-0.282994	6.75898	-6.57397	9.68307e-11	1.75027e-09	NA	NA	NA	NA	NA	NA	NA	NA	NA	NA
C16orf58	-0.358142	8.28496	-7.5509	7.73483e-13	2.04582e-10	-0.39847	5.48661	-6.16471	5.19301e-09	5.60051e-08	-0.11116	5.24118	-3.21701	0.00135603	0.00381881	-0.231337	5.96977	-4.21255	4.16656e-05	0.000487755	-0.1938	4.55236	-5.42054	9.95074e-08	1.85591e-05
C17orf58	-0.263607	7.26076	-5.19013	4.29874e-07	3.893e-06	-0.530631	7.21304	-5.66303	6.42519e-08	5.26668e-07	-0.216592	2.49184	-5.84412	7.85997e-09	8.0451e-08	-0.205539	3.13953	-3.77719	0.000221912	0.0018563	-0.168282	1.89221	-4.30015	2.11648e-05	0.000720234
C19orf48	-0.100487	6.74073	-3.69415	0.000270052	0.000934789	NA	NA	NA	NA	NA	NA	NA	NA	NA	NA	-0.450878	2.624	-5.8006	3.34129e-08	1.71658e-06	-0.183347	2.17234	-3.69006	0.000253161	0.00370888
C1orf216	-0.379508	10.0643	-4.6242	5.98986e-06	3.51679e-05	-0.886591	8.14619	-5.95048	1.54452e-08	1.47295e-07	-0.31511	6.11194	-5.7492	1.34965e-08	1.29837e-07	NA	NA	NA	NA	NA	NA	NA	NA	NA	NA
C1orf94	NA	NA	NA	NA	NA	NA	NA	NA	NA	NA	NA	NA	NA	NA	NA	-0.828189	-1.58946	-4.2837	3.13085e-05	0.00038772	-0.179761	-2.13678	-3.10193	0.00205006	0.0153119
C1QBP	-0.273785	8.71807	-4.38105	1.72793e-05	8.59822e-05	-0.768618	6.81489	-3.71631	0.000276079	0.000942469	-0.221083	5.18373	-5.1053	4.27894e-07	2.8124e-06	NA	NA	NA	NA	NA	NA	NA	NA	NA	NA
C1QL3	NA	NA	NA	NA	NA	NA	NA	NA	NA	NA	-0.49551	5.31436	-7.39472	4.15159e-13	1.66884e-11	NA	NA	NA	NA	NA	-0.283425	1.13759	-2.93464	0.00351926	0.022329
C22orf31	NA	NA	NA	NA	NA	NA	NA	NA	NA	NA	NA	NA	NA	NA	NA	-0.498766	-2.88369	-2.48962	0.0137905	0.0486032	-0.251799	-1.66945	-2.63267	0.00877861	0.0419923
C2CD2L	-0.342099	8.17244	-7.14823	9.27745e-12	1.16063e-09	-0.367278	6.03283	-4.97338	1.63177e-06	9.55727e-06	-0.084384	5.13064	-2.5946	0.00967168	0.0214486	NA	NA	NA	NA	NA	-0.154658	4.4455	-4.28417	2.26774e-05	0.000751706
C6orf141	-0.214257	4.84438	-3.9184	0.000114634	0.000440394	NA	NA	NA	NA	NA	-0.286	-1.27459	-2.77935	0.00559538	0.0133117	-0.638199	-1.8284	-3.23109	0.00149187	0.00844705	-0.430901	-1.55719	-4.78484	2.36046e-06	0.000149627
C8orf88	-0.219726	6.42133	-3.14101	0.00188282	0.00507598	-1.14319	4.73412	-6.53057	7.67736e-10	1.03195e-08	-0.414609	4.98049	-5.5015	5.32615e-08	4.38259e-07	NA	NA	NA	NA	NA	0.215391	-0.670867	2.73306	0.00653519	0.034251
C9orf106	NA	NA	NA	NA	NA	NA	NA	NA	NA	NA	-0.338901	-0.387952	-4.78724	2.07093e-06	1.15057e-05	-0.624454	-2.24303	-3.73637	0.000257815	0.00209534	NA	NA	NA	NA	NA
CA11	-0.350584	10.562	-4.9167	1.5803e-06	1.14058e-05	-0.706378	6.57384	-4.71669	5.06224e-06	2.62729e-05	-0.231165	6.46825	-4.38297	1.35405e-05	6.2327e-05	NA	NA	NA	NA	NA	NA	NA	NA	NA	NA
CA4	-0.618901	6.65045	-7.30798	3.50564e-12	5.94922e-10	-0.390598	4.26374	-3.61993	0.000391149	0.00127802	-0.220859	2.80279	-5.38516	9.94214e-08	7.64384e-07	NA	NA	NA	NA	NA	-0.14991	3.53689	-2.70667	0.00706827	0.0361933
CA9	NA	NA	NA	NA	NA	0.215226	4.83551	2.70249	0.00759861	0.0174288	NA	NA	NA	NA	NA	-0.928906	-2.72478	-4.6708	6.2378e-06	0.000103833	-0.330407	-1.42952	-3.29746	0.0010571	0.00983217
CACNA1B	-0.312869	9.02694	-3.84885	0.000150172	0.000559092	-0.557016	8.30989	-3.74843	0.000245449	0.000851146	-0.087334	7.06795	-2.64932	0.00825054	0.0186655	NA	NA	NA	NA	NA	-0.184074	2.32582	-2.92848	0.00358838	0.0225986
CACNA1E	-0.295229	9.17047	-3.56372	0.000436549	0.00142137	-0.553413	8.53236	-4.0283	8.53918e-05	0.000331917	-0.240241	8.00124	-5.924	4.96317e-09	5.35294e-08	NA	NA	NA	NA	NA	-0.183393	1.76132	-3.75859	0.000194609	0.00308149
CACNA1G	-0.362301	7.6322	-4.44864	1.29305e-05	6.73119e-05	0.35161	4.97763	2.87092	0.00462715	0.0112701	NA	NA	NA	NA	NA	NA	NA	NA	NA	NA	-0.189213	2.09524	-3.69611	0.000247389	0.00365748
CACNB2	-0.476766	8.50518	-4.37855	1.74678e-05	8.6677e-05	1.41747	6.70916	10.048	7.52664e-19	1.80899e-16	-0.222347	5.81769	-6.86105	1.52527e-11	3.57946e-10	NA	NA	NA	NA	NA	-0.14789	3.15817	-3.14961	0.0017496	0.0138908
CACNB4	-0.406189	8.21982	-3.65087	0.000317226	0.00107371	NA	NA	NA	NA	NA	-0.395665	7.28328	-6.75238	3.10232e-11	6.52835e-10	NA	NA	NA	NA	NA	NA	NA	NA	NA	NA
CADPS	-0.68486	10.4067	-4.60345	6.56798e-06	3.77891e-05	NA	NA	NA	NA	NA	-0.421142	7.71423	-7.7633	3.01085e-14	1.76627e-12	NA	NA	NA	NA	NA	NA	NA	NA	NA	NA
CALB2	-0.459894	8.42248	-4.61221	6.31769e-06	3.66272e-05	NA	NA	NA	NA	NA	-0.180694	3.23352	-2.81503	0.00501723	0.0120973	NA	NA	NA	NA	NA	-0.277222	3.28732	-3.42448	0.000675444	0.00726252
CALHM1	-0.158928	5.36389	-4.68748	4.51158e-06	2.77142e-05	NA	NA	NA	NA	NA	-0.363526	1.35607	-6.46994	1.86098e-10	3.08772e-09	NA	NA	NA	NA	NA	-0.232055	-0.319037	-3.16367	0.00166911	0.0134598
CALML3	-0.0758168	5.47403	-2.77891	0.00586078	0.0136964	NA	NA	NA	NA	NA	-0.266213	-2.83186	-2.72937	0.00650766	0.0151806	-1.16578	-3.47741	-5.69692	5.56245e-08	2.52612e-06	-0.293497	-2.27347	-4.46387	1.03106e-05	0.000430095
CALML3-AS1	NA	NA	NA	NA	NA	NA	NA	NA	NA	NA	-0.347426	-1.04081	-4.70593	3.05574e-06	1.63432e-05	NA	NA	NA	NA	NA	-0.250408	-2.03476	-3.67091	0.000272279	0.00389772
CAMK1	-0.4201	8.07008	-5.38871	1.61814e-07	1.76818e-06	-0.618312	5.28695	-5.06416	1.08306e-06	6.59206e-06	-0.129657	5.0151	-4.14208	3.86969e-05	0.00016027	NA	NA	NA	NA	NA	NA	NA	NA	NA	NA
CAMK2B	-0.33266	11.0557	-3.89858	0.000123853	0.000470712	-0.780708	8.116	-5.08527	9.83846e-07	6.0539e-06	-0.154377	7.74237	-3.99211	7.2523e-05	0.000280313	NA	NA	NA	NA	NA	NA	NA	NA	NA	NA
CAMKK1	-0.261085	8.66387	-3.83159	0.000160493	0.000593345	-0.690896	7.50655	-5.98065	1.32664e-08	1.28767e-07	-0.172473	6.64061	-4.31142	1.85904e-05	8.30638e-05	NA	NA	NA	NA	NA	-0.190878	5.06488	-2.96843	0.0031615	0.0207595
CCBL2	-0.481392	8.20729	-7.85855	1.09855e-13	5.64194e-11	-0.891557	6.41565	-6.02009	1.08669e-08	1.07756e-07	NA	NA	NA	NA	NA	NA	NA	NA	NA	NA	NA	NA	NA	NA	NA
CCDC132	-0.357107	9.71458	-5.34013	2.05997e-07	2.1407e-06	-1.02658	7.25427	-6.97078	7.11108e-11	1.27049e-09	NA	NA	NA	NA	NA	NA	NA	NA	NA	NA	NA	NA	NA	NA	NA
CCDC34	-0.278271	7.48667	-3.60427	0.000376578	0.00124818	-0.902278	4.75684	-5.54756	1.12522e-07	8.63765e-07	-0.17706	2.81404	-5.07288	5.04504e-07	3.26143e-06	NA	NA	NA	NA	NA	NA	NA	NA	NA	NA
CCNH	-0.301014	9.06977	-5.7286	2.8499e-08	4.43529e-07	-1.13313	6.17892	-7.1266	3.00542e-11	6.06157e-10	-0.140608	5.98837	-4.48559	8.51882e-06	4.12123e-05	NA	NA	NA	NA	NA	NA	NA	NA	NA	NA
CD99L2	-0.270696	9.8005	-4.73835	3.58584e-06	2.28622e-05	-1.09588	6.13664	-7.17532	2.29146e-11	4.7462e-10	-0.134525	7.19251	-3.28575	0.00106868	0.00308549	-0.155829	7.60161	-2.4937	0.0136386	0.0482396	NA	NA	NA	NA	NA
CDC40	-0.265245	9.257	-5.34527	2.00712e-07	2.10064e-06	-1.05084	6.96826	-7.56396	2.55159e-12	7.07611e-11	-0.254543	5.55713	-7.04558	4.49094e-12	1.27806e-10	NA	NA	NA	NA	NA	-0.0997016	2.89768	-3.32021	0.000976624	0.00935947
CDH22	-0.338909	7.92093	-5.45408	1.16547e-07	1.35793e-06	-0.264545	6.49569	-3.09143	0.00233731	0.00624026	-0.158028	4.32438	-3.89105	0.000109507	0.000403469	NA	NA	NA	NA	NA	-0.322375	3.25826	-4.25779	2.54013e-05	0.000814395
CDK5	-0.470299	9.62792	-6.20709	2.18176e-09	5.98023e-08	-1.32744	6.07617	-8.76731	2.1008e-15	1.5593e-13	-0.319149	4.25269	-6.10511	1.71804e-09	2.13993e-08	NA	NA	NA	NA	NA	NA	NA	NA	NA	NA
CDK5R1	-0.37573	9.61	-4.25166	2.98269e-05	0.0001374	NA	NA	NA	NA	NA	-0.181547	7.2186	-4.75054	2.47018e-06	1.34909e-05	NA	NA	NA	NA	NA	-0.166538	5.0474	-3.24385	0.00127179	0.0111689
CDK5R2	-0.594677	8.02492	-6.82474	6.42551e-11	4.25185e-09	NA	NA	NA	NA	NA	-0.216475	3.70924	-4.43722	1.06092e-05	5.00986e-05	NA	NA	NA	NA	NA	-0.227845	4.9232	-3.44018	0.000638457	0.00698494
CDKL1	-0.175378	6.52174	-2.72345	0.00690799	0.0158626	-0.816461	4.73722	-6.93354	8.7239e-11	1.51406e-09	-0.0882779	4.75068	-3.20899	0.00139383	0.0039125	NA	NA	NA	NA	NA	-0.165268	2.24946	-3.31493	0.000994774	0.00947723
CDKN2D	-0.390411	8.40783	-6.09537	4.02646e-09	9.68932e-08	-0.454934	4.83345	-6.28662	2.76615e-09	3.21878e-08	-0.36593	4.53604	-8.81246	9.91169e-18	1.86498e-15	NA	NA	NA	NA	NA	-0.106347	5.83177	-3.38543	0.000776325	0.00799277
CDT1	NA	NA	NA	NA	NA	0.272284	4.38678	2.62134	0.0095733	0.0213599	NA	NA	NA	NA	NA	-0.494427	0.401326	-7.0263	5.47234e-11	1.37949e-08	-0.158518	-0.34455	-3.18505	0.00155325	0.0128846
CECR6	-0.485171	7.30538	-7.21063	6.36219e-12	9.19555e-10	-0.842104	4.85043	-9.04092	3.96228e-16	3.61966e-14	NA	NA	NA	NA	NA	NA	NA	NA	NA	NA	NA	NA	NA	NA	NA
CELF6	-0.299482	7.75794	-5.71254	3.09879e-08	4.73949e-07	-0.300361	5.30651	-2.67057	0.00832652	0.0188896	-0.0711126	4.90125	-3.3212	0.000943648	0.00276147	-0.230053	3.9683	-4.17654	4.80864e-05	0.000548037	-0.20531	2.81686	-5.99386	4.35906e-09	2.48684e-06
CES4A	NA	NA	NA	NA	NA	NA	NA	NA	NA	NA	NA	NA	NA	NA	NA	-0.647908	5.47802	-6.93101	9.22411e-11	2.05236e-08	-0.197329	5.21623	-4.6407	4.62466e-06	0.000239212
CHCHD7	-0.131457	8.53634	-3.41348	0.000746094	0.00225853	-0.59808	7.5143	-5.24077	4.80982e-07	3.17131e-06	-0.168072	4.38374	-4.88666	1.27695e-06	7.45268e-06	-0.32618	4.44395	-7.31175	1.12166e-11	4.06888e-09	-0.139701	3.75586	-4.00157	7.41606e-05	0.00165929
CHP1	-0.303156	9.756	-7.16107	8.58216e-12	1.09631e-09	-1.08695	6.33107	-8.06688	1.38044e-13	5.79412e-12	-0.168017	6.36967	-5.57245	3.60659e-08	3.10111e-07	-0.180858	6.04948	-3.42214	0.000785419	0.00509221	-0.123762	4.17356	-3.09107	0.00212482	0.0156711
CHRFAM7A	-0.296095	7.18975	-3.69757	0.000266671	0.000925383	-0.620484	4.94299	-5.79424	3.36999e-08	2.9517e-07	-0.156662	2.62491	-3.35489	0.000837515	0.00248438	NA	NA	NA	NA	NA	NA	NA	NA	NA	NA
CHRM4	NA	NA	NA	NA	NA	NA	NA	NA	NA	NA	-0.3454	1.47154	-5.45225	6.93762e-08	5.5523e-07	NA	NA	NA	NA	NA	-0.311528	-0.130274	-2.56674	0.0106053	0.0478953
CIAPIN1	-0.316361	8.8797	-5.71377	3.07907e-08	4.71797e-07	-0.91969	6.87325	-7.22864	1.70113e-11	3.64201e-10	-0.256089	4.65965	-6.78822	2.45288e-11	5.32974e-10	NA	NA	NA	NA	NA	-0.103265	3.79971	-2.87304	0.0042679	0.0254842
CITED2	-0.47559	7.58796	-4.15192	4.50306e-05	0.000196165	-0.46876	4.24243	-4.0496	7.86185e-05	0.000308128	-0.228096	3.72413	-4.30338	1.92647e-05	8.56977e-05	NA	NA	NA	NA	NA	-0.217846	3.12702	-3.06868	0.00228688	0.0165394
CKMT1B	NA	NA	NA	NA	NA	NA	NA	NA	NA	NA	-0.361881	5.07289	-5.70705	1.71183e-08	1.60451e-07	NA	NA	NA	NA	NA	-0.222004	5.83067	-3.80558	0.000162119	0.00273251
CLDN16	NA	NA	NA	NA	NA	NA	NA	NA	NA	NA	-0.375083	-0.146404	-6.48492	1.69477e-10	2.85209e-09	-0.38602	-1.26028	-2.62052	0.00960888	0.0365974	NA	NA	NA	NA	NA
CLGN	NA	NA	NA	NA	NA	-0.732938	4.16136	-4.81357	3.31797e-06	1.808e-05	-0.444151	2.42684	-6.91481	1.07326e-11	2.65678e-10	NA	NA	NA	NA	NA	NA	NA	NA	NA	NA
CLIP3	-0.321424	11.3272	-7.09831	1.25499e-11	1.39956e-09	-0.928256	8.61814	-6.69102	3.25651e-10	4.82007e-09	-0.108887	6.66373	-2.44034	0.0149248	0.0312563	-0.177664	8.04179	-2.57803	0.0108207	0.0401739	-0.121001	6.82206	-3.43137	0.000658967	0.00714388
CLSPN	-0.0677217	4.78173	-2.55467	0.0112117	0.0243046	-0.139446	3.65672	-3.39569	0.000856766	0.00256864	-0.341482	1.16042	-7.71996	4.10728e-14	2.30946e-12	NA	NA	NA	NA	NA	-0.141807	-0.794498	-2.82595	0.00493511	0.0282129
CLSTN2	-0.428821	9.19008	-3.827	0.000163341	0.000602709	-0.676829	8.09074	-2.87572	0.00456072	0.0111324	-0.312728	6.71745	-5.61869	2.79819e-08	2.48702e-07	NA	NA	NA	NA	NA	NA	NA	NA	NA	NA
CLVS1	-0.438612	6.21336	-6.19659	2.312e-09	6.25812e-08	NA	NA	NA	NA	NA	-0.241396	4.69054	-6.68592	4.74697e-11	9.36527e-10	NA	NA	NA	NA	NA	-0.175878	1.35884	-2.72048	0.0067847	0.0351843
CMAS	-0.508124	7.88527	-5.94898	8.88981e-09	1.74893e-07	0.417771	4.48013	6.70822	2.96841e-10	4.43798e-09	-0.369504	5.25991	-7.33519	6.25785e-13	2.35245e-11	NA	NA	NA	NA	NA	NA	NA	NA	NA	NA
CMSS1	-0.316397	8.05142	-5.75229	2.51795e-08	4.0213e-07	-0.938497	5.78359	-8.2178	5.66622e-14	2.71723e-12	-0.234248	3.94083	-5.83536	8.26388e-09	8.39537e-08	-0.186801	3.98009	-2.57929	0.0107826	0.0400625	-0.114431	4.49459	-3.57383	0.000391885	0.00508856
CNGB1	-0.258418	6.57376	-3.81817	0.000168973	0.000620565	0.231836	5.74619	3.25242	0.00138643	0.0039357	-0.411758	2.59772	-6.109	1.67963e-09	2.09577e-08	NA	NA	NA	NA	NA	-0.363269	1.12626	-3.60932	0.000343363	0.00461553
CNIH3	-0.425458	7.02656	-4.61434	6.2582e-06	3.63929e-05	-0.838932	5.21813	-5.45279	1.77243e-07	1.28718e-06	-0.30591	4.00116	-8.30938	5.11579e-16	5.32253e-14	NA	NA	NA	NA	NA	NA	NA	NA	NA	NA
CNTN5	-0.459832	4.60818	-4.13944	4.73877e-05	0.000204923	-0.317005	3.28967	-2.83069	0.00521967	0.0125452	-0.296429	4.6595	-5.50482	5.22484e-08	4.30648e-07	NA	NA	NA	NA	NA	-0.231758	-0.210529	-3.04049	0.00250711	0.0176645
COL26A1	-0.420547	7.42074	-6.23324	1.88799e-09	5.34001e-08	-0.285081	4.77401	-3.79779	0.000204573	0.000722807	-0.298991	4.14713	-7.77061	2.8464e-14	1.69224e-12	NA	NA	NA	NA	NA	-0.298734	3.22504	-6.03964	3.3591e-09	1.97911e-06
COL5A2	NA	NA	NA	NA	NA	-0.668539	6.88873	-2.46347	0.0147814	0.0311318	-0.417138	5.24672	-6.32467	4.58011e-10	6.73947e-09	NA	NA	NA	NA	NA	NA	NA	NA	NA	NA
COPG2IT1	-0.492413	10.2913	-5.10766	6.4047e-07	5.38304e-06	-1.53224	8.88616	-8.17952	7.10627e-14	3.32874e-12	NA	NA	NA	NA	NA	NA	NA	NA	NA	NA	NA	NA	NA	NA	NA
COPS3	-0.284352	9.09801	-5.28416	2.71473e-07	2.67175e-06	-1.29291	5.40259	-9.08395	3.04341e-16	2.96828e-14	-0.256003	5.02191	-5.41298	8.57089e-08	6.68991e-07	NA	NA	NA	NA	NA	NA	NA	NA	NA	NA
COPS7A	-0.384067	9.38227	-6.70755	1.27363e-10	7.04139e-09	-0.736266	6.25221	-7.12779	2.98567e-11	6.02776e-10	-0.241393	5.5962	-5.73503	1.46e-08	1.39058e-07	-0.215413	6.06225	-3.3701	0.000937932	0.00585882	-0.137585	5.23405	-3.25581	0.00122067	0.0108662
COPZ1	-0.278422	8.79676	-6.39187	7.7706e-10	2.73738e-08	-0.599104	6.38084	-5.39127	2.37424e-07	1.67307e-06	-0.0771303	5.23056	-2.66536	0.00787088	0.0179131	NA	NA	NA	NA	NA	-0.0689113	4.85057	-3.29308	0.00107329	0.00992781
CORO1A	-0.415618	8.62616	-5.3474	1.98752e-07	2.08566e-06	-1.0253	5.52998	-7.31952	1.0214e-11	2.33798e-10	-0.113818	4.85372	-3.27616	0.00110509	0.00317635	NA	NA	NA	NA	NA	-0.107535	4.98306	-2.71474	0.00690123	0.0356588
COX5A	-0.263588	10.894	-4.38499	1.69883e-05	8.46637e-05	-0.794138	8.81545	-4.64122	7.00614e-06	3.50203e-05	-0.212929	4.7407	-5.20803	2.52372e-07	1.75013e-06	NA	NA	NA	NA	NA	NA	NA	NA	NA	NA
COX5B	-0.0718097	11.3789	-2.45569	0.0147305	0.030879	-0.641241	9.49032	-4.84161	2.93296e-06	1.62051e-05	-0.379599	6.54017	-7.58367	1.0932e-13	5.23122e-12	NA	NA	NA	NA	NA	NA	NA	NA	NA	NA
COX6C	-0.217586	11.8067	-4.99574	1.09016e-06	8.38278e-06	-0.850839	8.66537	-4.97313	1.6338e-06	9.56635e-06	-0.413668	6.20672	-7.29913	8.03973e-13	2.92891e-11	-0.194777	6.97362	-3.12537	0.00210255	0.0111378	NA	NA	NA	NA	NA
CPLX1	-0.37147	10.8701	-2.76116	0.0061794	0.0143619	-0.834701	8.19016	-4.75281	4.32762e-06	2.28778e-05	-0.232041	5.28579	-3.63993	0.000293245	0.000974472	NA	NA	NA	NA	NA	NA	NA	NA	NA	NA
CPNE5	-0.454328	9.20679	-4.24583	3.05605e-05	0.000140169	NA	NA	NA	NA	NA	-0.150995	5.34072	-3.45778	0.000578153	0.0017857	NA	NA	NA	NA	NA	-0.178682	4.72252	-4.2159	3.03782e-05	0.000914977
CRHBP	-0.639689	6.67836	-5.84786	1.52378e-08	2.67428e-07	-0.175881	3.35813	-3.01692	0.00295647	0.00764058	-0.245952	2.24315	-3.53999	0.000427165	0.00136369	-0.541671	2.27404	-4.43288	1.70101e-05	0.000238896	NA	NA	NA	NA	NA
CRMP1	-0.36538	10.1755	-6.83283	6.11527e-11	4.17292e-09	-0.979174	7.68691	-8.33522	2.82123e-14	1.48715e-12	-0.198202	6.18433	-5.29699	1.58606e-07	1.15466e-06	NA	NA	NA	NA	NA	-0.131225	5.28535	-4.15835	3.8752e-05	0.00107228
CSMD3	NA	NA	NA	NA	NA	-0.619378	6.86613	-4.75653	4.25799e-06	2.25688e-05	-0.297249	7.06443	-7.41481	3.58916e-13	1.46102e-11	NA	NA	NA	NA	NA	-0.14918	0.451189	-3.01321	0.00273865	0.0187378
CSNK2A1	-0.296401	8.63074	-5.60208	5.48718e-08	7.36505e-07	-0.627976	7.30524	-5.96181	1.45886e-08	1.40453e-07	-0.147531	6.31416	-5.60446	3.02362e-08	2.66113e-07	NA	NA	NA	NA	NA	NA	NA	NA	NA	NA
CTD-2292M16.8	-0.406999	7.34204	-4.96858	1.23962e-06	9.30837e-06	-0.851851	7.84291	-4.15805	5.13706e-05	0.000209986	NA	NA	NA	NA	NA	NA	NA	NA	NA	NA	NA	NA	NA	NA	NA
CUX2	-0.497472	7.6253	-2.69249	0.00756332	0.0171735	NA	NA	NA	NA	NA	-0.132702	5.35063	-2.96478	0.0031337	0.00798757	NA	NA	NA	NA	NA	-0.167766	2.4727	-2.89246	0.00401758	0.0244292
CX3CL1	-0.522894	9.10848	-6.89175	4.32556e-11	3.23439e-09	-0.36577	6.89891	-3.53179	0.000534714	0.00169578	NA	NA	NA	NA	NA	NA	NA	NA	NA	NA	-0.149082	4.59834	-3.33989	0.000911632	0.00895791
CXorf40B	-0.361901	8.48097	-7.45901	1.37365e-12	2.86473e-10	-1.00432	5.86194	-6.86093	1.29745e-10	2.13831e-09	NA	NA	NA	NA	NA	NA	NA	NA	NA	NA	-0.07634	3.54907	-2.72877	0.00661931	0.0346171
CYP24A1	-0.0496398	3.12638	-2.35194	0.0194385	0.0393447	NA	NA	NA	NA	NA	-0.515852	-1.56119	-5.45428	6.8622e-08	5.4994e-07	NA	NA	NA	NA	NA	-0.377532	-2.22724	-5.18449	3.34851e-07	4.19039e-05
CYP26B1	-0.75962	7.54613	-6.2411	1.80752e-09	5.16492e-08	-0.533366	4.19562	-4.22272	3.97051e-05	0.000166481	-0.294	4.07483	-5.81029	9.5402e-09	9.53858e-08	NA	NA	NA	NA	NA	-0.261914	1.36002	-3.48533	0.000542324	0.00630388
CYTH2	-0.263922	8.31624	-5.62673	4.83374e-08	6.72862e-07	-0.682651	5.85497	-5.62823	7.61309e-08	6.11622e-07	NA	NA	NA	NA	NA	-0.12337	5.12459	-3.28494	0.00124855	0.00734268	NA	NA	NA	NA	NA
DAB1	-0.306586	7.86433	-3.76287	0.000208593	0.00074709	-0.953906	6.32584	-5.22118	5.26784e-07	3.44628e-06	-0.0876023	4.45402	-4.09012	4.82133e-05	0.000194736	NA	NA	NA	NA	NA	NA	NA	NA	NA	NA
DAPK1	NA	NA	NA	NA	NA	-0.756127	7.79929	-4.05435	7.71793e-05	0.000303205	-0.0664011	6.70376	-2.6457	0.00833831	0.0188328	NA	NA	NA	NA	NA	-0.138821	3.27516	-2.5921	0.00986589	0.0456291
DAW1	NA	NA	NA	NA	NA	-0.39629	3.17853	-5.71696	4.93366e-08	4.14505e-07	-0.328194	0.7717	-4.31843	1.80274e-05	8.08034e-05	NA	NA	NA	NA	NA	-0.234636	-0.592782	-3.10223	0.002048	0.0153083
DCAF16	NA	NA	NA	NA	NA	-0.301613	4.784	-2.70345	0.00757761	0.0173905	-0.102554	5.50772	-3.72294	0.000213013	0.000731166	-0.393208	5.07943	-5.39004	2.43101e-07	8.01694e-06	-0.145371	2.30187	-3.50675	0.000501623	0.00605474
DCAF4	-0.175242	7.55896	-4.94513	1.38296e-06	1.02351e-05	-0.724188	5.78834	-7.51775	3.32196e-12	8.85959e-11	-0.172758	3.18053	-6.29515	5.46854e-10	7.87319e-09	-0.196694	3.1021	-3.72705	0.000266757	0.00215273	-0.14531	2.01432	-3.94374	9.37249e-05	0.0019177
DCAF6	-0.38671	8.60437	-4.2022	3.66213e-05	0.000164206	-1.02981	6.36839	-5.57633	9.7923e-08	7.62131e-07	-0.291992	6.83359	-7.10896	2.93266e-12	8.86666e-11	NA	NA	NA	NA	NA	NA	NA	NA	NA	NA
DCBLD1	-0.343146	7.15168	-3.91118	0.000117914	0.000450951	NA	NA	NA	NA	NA	-0.2809	4.10128	-8.33152	4.31724e-16	4.62899e-14	NA	NA	NA	NA	NA	-0.144496	1.74318	-4.04976	6.08816e-05	0.00144721
DCHS2	NA	NA	NA	NA	NA	NA	NA	NA	NA	NA	-0.326025	5.15029	-9.47842	4.07796e-20	1.6971e-17	NA	NA	NA	NA	NA	-0.161385	-1.15701	-2.65653	0.00819048	0.0399474
DCTN3	-0.337575	10.3069	-6.60598	2.29359e-10	1.05907e-08	-0.88752	7.79488	-6.22022	3.90218e-09	4.35014e-08	-0.146311	4.77396	-4.36033	1.49719e-05	6.82407e-05	NA	NA	NA	NA	NA	NA	NA	NA	NA	NA
DDN	-0.380014	10.245	-3.99729	8.39996e-05	0.000335861	NA	NA	NA	NA	NA	-0.196255	7.23517	-4.36165	1.48844e-05	6.78876e-05	NA	NA	NA	NA	NA	-0.176327	6.04776	-4.22818	2.883e-05	0.00087927
DDX10	-0.299946	8.25316	-5.67904	3.68819e-08	5.4488e-07	-1.10041	5.79169	-8.09212	1.19001e-13	5.11173e-12	-0.17525	4.79098	-7.67644	5.61943e-14	2.9892e-12	NA	NA	NA	NA	NA	-0.0996672	3.31007	-2.95325	0.00331793	0.021424
DGKI	-0.463694	6.97897	-5.11992	6.03844e-07	5.13044e-06	NA	NA	NA	NA	NA	-0.323557	6.83868	-7.94657	7.84487e-15	5.76933e-13	NA	NA	NA	NA	NA	NA	NA	NA	NA	NA
DHRS11	-0.562375	7.67868	-6.81415	6.83845e-11	4.4046e-09	-0.548324	4.39952	-7.78673	7.07983e-13	2.33172e-11	NA	NA	NA	NA	NA	-0.425168	3.97467	-4.79011	3.72101e-06	6.89453e-05	NA	NA	NA	NA	NA
DHRS7B	-0.295697	7.43731	-5.93953	9.34128e-09	1.82304e-07	-0.838038	4.92524	-8.06795	1.37186e-13	5.77009e-12	-0.163867	3.62665	-6.09353	1.83809e-09	2.26395e-08	NA	NA	NA	NA	NA	-0.089318	3.58845	-3.46629	0.000581093	0.0065989
DIO2	-0.557814	8.16409	-4.22231	3.36974e-05	0.000152904	0.377932	5.51239	2.56525	0.0111965	0.0244136	-0.347165	5.54708	-5.48452	5.83663e-08	4.75179e-07	NA	NA	NA	NA	NA	NA	NA	NA	NA	NA
DLD	-0.354282	9.16135	-5.41417	1.42428e-07	1.60371e-06	-1.15663	6.22068	-5.91189	1.87492e-08	1.75407e-07	-0.21834	5.45776	-5.81828	9.11027e-09	9.1579e-08	NA	NA	NA	NA	NA	NA	NA	NA	NA	NA
DLGAP1-AS4	NA	NA	NA	NA	NA	NA	NA	NA	NA	NA	-0.427606	2.37661	-8.97151	2.74453e-18	5.9929e-16	NA	NA	NA	NA	NA	-0.211434	1.98383	-3.57394	0.000391719	0.00508856
DLK2	-0.381673	6.99115	-8.1951	1.23052e-14	1.20074e-11	-0.152917	5.84732	-2.38798	0.0180661	0.0370668	-0.237458	1.54101	-6.20026	9.71597e-10	1.30384e-08	-0.358537	1.52201	-3.32807	0.00108089	0.00655365	-0.198464	2.02494	-3.38068	0.000789514	0.00806998
DLX6	-0.11965	4.9708	-2.49479	0.0132382	0.0280919	NA	NA	NA	NA	NA	-0.142986	0.432588	-3.07087	0.00221837	0.00589134	-0.497896	-0.167333	-2.65751	0.00865496	0.0336933	-0.272235	-0.0868251	-3.78758	0.00017391	0.0028491
DMBT1P1	NA	NA	NA	NA	NA	NA	NA	NA	NA	NA	-0.454739	-1.8045	-4.2646	2.28249e-05	9.97294e-05	-0.689364	-4.94296	-3.74747	0.000247545	0.00202572	NA	NA	NA	NA	NA
DNAH1	NA	NA	NA	NA	NA	-0.292073	4.89838	-2.36741	0.0190662	0.0388344	NA	NA	NA	NA	NA	-0.484199	4.30386	-5.50072	1.43665e-07	5.3626e-06	-0.140612	2.37255	-3.04668	0.0024572	0.0174523
DNAH9	NA	NA	NA	NA	NA	-1.0859	4.25655	-6.54969	6.93533e-10	9.4161e-09	0.139388	4.00862	4.03829	5.98965e-05	0.000236576	NA	NA	NA	NA	NA	-0.148982	1.62116	-2.88042	0.00417116	0.02508
DNAJC12	-0.192606	9.313	-3.1598	0.00176969	0.00480219	-0.613364	7.45723	-4.12699	5.80771e-05	0.000234223	-0.327188	4.01629	-5.96397	3.94039e-09	4.37135e-08	NA	NA	NA	NA	NA	NA	NA	NA	NA	NA
DNAJC5G	-0.128873	6.26785	-4.28538	2.58959e-05	0.000121662	NA	NA	NA	NA	NA	-0.297442	1.41386	-4.74099	2.58566e-06	1.40694e-05	-0.538605	-0.246443	-2.66706	0.00842299	0.0330411	-0.215834	1.27288	-3.45995	0.000594547	0.0067127
DNM1L	-0.272358	10.3517	-5.61477	5.1405e-08	7.04327e-07	-0.754731	9.04086	-4.92116	2.06142e-06	1.17831e-05	-0.311579	7.43259	-6.97001	7.43412e-12	1.96532e-10	NA	NA	NA	NA	NA	-0.123614	4.55525	-2.64627	0.00843875	0.0408501
DNM1P35	NA	NA	NA	NA	NA	NA	NA	NA	NA	NA	NA	NA	NA	NA	NA	-0.487897	-1.12199	-4.37723	2.13937e-05	0.000285115	-0.295229	-2.01019	-5.87163	8.67335e-09	3.71606e-06
DOC2A	-0.596394	8.22682	-5.8633	1.40402e-08	2.51153e-07	-0.562328	5.70288	-5.6608	6.49571e-08	5.318e-07	-0.280058	5.60992	-6.72449	3.70469e-11	7.60149e-10	NA	NA	NA	NA	NA	-0.192513	5.58465	-4.1847	3.4676e-05	0.00100218
DOCK3	-0.365663	9.40271	-4.72726	3.77249e-06	2.38729e-05	-0.826263	6.01036	-5.8957	2.0334e-08	1.87968e-07	-0.240951	7.77518	-7.00091	6.05296e-12	1.64959e-10	NA	NA	NA	NA	NA	NA	NA	NA	NA	NA
DOK6	-0.493006	8.31796	-4.42678	1.42079e-05	7.27199e-05	NA	NA	NA	NA	NA	-0.335725	6.72106	-7.18573	1.7437e-12	5.69019e-11	NA	NA	NA	NA	NA	-0.133855	1.702	-2.74227	0.00635778	0.0335387
DOPEY1	-0.294229	8.51846	-6.60583	2.29548e-10	1.05907e-08	-1.19828	6.80736	-8.82793	1.45383e-15	1.12101e-13	NA	NA	NA	NA	NA	NA	NA	NA	NA	NA	NA	NA	NA	NA	NA
DPY19L2P2	-0.357391	8.11149	-3.2958	0.00112122	0.00323456	-0.476553	7.07464	-2.642	0.00903096	0.0203081	-0.180882	4.97153	-5.56203	3.81886e-08	3.26064e-07	NA	NA	NA	NA	NA	-0.177238	-0.157398	-2.56872	0.0105459	0.0477272
DRD5	-0.375104	5.80075	-5.65698	4.13864e-08	5.96526e-07	NA	NA	NA	NA	NA	-0.521947	1.03081	-7.46479	2.52921e-13	1.09108e-11	NA	NA	NA	NA	NA	NA	NA	NA	NA	NA
DRGX	NA	NA	NA	NA	NA	NA	NA	NA	NA	NA	-0.551829	-0.40636	-5.43135	7.77003e-08	6.12973e-07	NA	NA	NA	NA	NA	-0.312476	-1.38691	-3.4417	0.00063498	0.00697435
DRP2	-0.345717	7.20445	-3.60537	0.000375062	0.001244	0.191157	4.64569	2.99177	0.00319735	0.0081897	-0.284805	5.75689	-7.38334	4.46996e-13	1.77863e-11	NA	NA	NA	NA	NA	-0.1893	2.55971	-3.82192	0.000152077	0.00262402
DSG3	NA	NA	NA	NA	NA	NA	NA	NA	NA	NA	-0.660396	-3.34453	-6.20682	9.33951e-10	1.26148e-08	-0.655672	-3.36781	-4.01917	8.90241e-05	0.000893726	NA	NA	NA	NA	NA
DTD1	-0.293967	9.65699	-5.89373	1.193e-08	2.2174e-07	-0.875795	7.89305	-6.77627	2.05534e-10	3.21171e-09	-0.251166	4.4715	-6.20156	9.6401e-10	1.2971e-08	-0.258185	4.55805	-4.52008	1.18266e-05	0.000177226	-0.092589	4.06587	-2.5511	0.0110858	0.0493302
DUSP27	-0.149126	4.43554	-4.28525	2.59098e-05	0.000121669	NA	NA	NA	NA	NA	-0.461158	-0.30457	-7.03426	4.84441e-12	1.36221e-10	-0.678868	-0.858218	-4.2493	3.59637e-05	0.000431709	NA	NA	NA	NA	NA
DUSP6	-0.533006	8.47658	-5.85477	1.46905e-08	2.59972e-07	-0.447658	6.53482	-3.07827	0.00243712	0.00646898	-0.342343	4.6329	-6.8513	1.6281e-11	3.78399e-10	-0.32561	4.37488	-3.51537	0.000568651	0.00392804	NA	NA	NA	NA	NA
DYDC2	NA	NA	NA	NA	NA	-0.287066	3.18055	-5.67584	6.03536e-08	4.97135e-07	-0.503412	-0.747032	-5.90899	5.41321e-09	5.78065e-08	-0.541311	-0.411443	-3.20407	0.00162993	0.00905566	NA	NA	NA	NA	NA
DYNC1LI1	-0.322208	8.68165	-5.39257	1.58631e-07	1.74217e-06	-1.01007	6.47644	-5.7495	4.20374e-08	3.5964e-07	-0.252573	5.57058	-6.92923	9.73911e-12	2.44809e-10	NA	NA	NA	NA	NA	NA	NA	NA	NA	NA
DYNLL1	-0.150343	11.9775	-3.88371	0.000131193	0.000495089	-1.00284	9.76491	-5.77584	3.69111e-08	3.20515e-07	-0.322724	6.59737	-6.30545	5.14171e-10	7.44201e-09	NA	NA	NA	NA	NA	NA	NA	NA	NA	NA
DYNLT3	-0.177753	10.7276	-3.29341	0.00113026	0.0032576	-0.840678	9.004	-6.05201	9.24121e-09	9.3613e-08	-0.395068	5.77441	-6.60638	7.9072e-11	1.46474e-09	NA	NA	NA	NA	NA	NA	NA	NA	NA	NA
EBNA1BP2	-0.28162	7.69968	-6.46777	5.05777e-10	1.9546e-08	-1.06933	6.97685	-6.87674	1.19027e-10	1.98598e-09	-0.276836	4.54667	-6.28023	5.98864e-10	8.53513e-09	NA	NA	NA	NA	NA	NA	NA	NA	NA	NA
EEF1A2	-0.522897	11.9142	-4.84344	2.21932e-06	1.50861e-05	-1.32303	7.12339	-8.23915	4.99275e-14	2.43475e-12	-0.219542	7.6991	-3.69783	0.000234832	0.00079813	NA	NA	NA	NA	NA	NA	NA	NA	NA	NA
EEF1E1	-0.317948	8.531	-5.11717	6.1169e-07	5.1804e-06	-1.17261	5.52942	-7.91541	3.35135e-13	1.24835e-11	-0.294016	3.41365	-5.77842	1.14298e-08	1.11907e-07	-0.174401	3.83636	-3.35417	0.000989919	0.00612186	NA	NA	NA	NA	NA
EFR3B	-0.302542	9.61328	-6.31429	1.20103e-09	3.74335e-08	-0.820769	6.87401	-8.14595	8.66492e-14	3.92233e-12	-0.181536	6.31793	-5.95545	4.13533e-09	4.55661e-08	-0.192776	6.44003	-3.35397	0.000990578	0.00612338	NA	NA	NA	NA	NA
EGR3	-0.81145	8.49034	-6.29881	1.31131e-09	3.98622e-08	NA	NA	NA	NA	NA	-0.188261	4.85445	-3.49389	0.000506615	0.00158753	NA	NA	NA	NA	NA	-0.352683	2.64122	-4.72636	3.10736e-06	0.000186029
EHD3	-0.385755	10.4963	-5.36368	1.83308e-07	1.9581e-06	-0.778087	8.12344	-6.0191	1.09216e-08	1.08246e-07	-0.263723	6.76001	-6.26626	6.51951e-10	9.21379e-09	NA	NA	NA	NA	NA	-0.120402	4.6894	-2.72664	0.00666147	0.0347467
EIF2B3	-0.266479	8.09344	-6.54784	3.20311e-10	1.37692e-08	-1.00707	5.30576	-9.46038	2.97884e-17	3.87999e-15	-0.207765	4.22484	-6.59054	8.71904e-11	1.59807e-09	-0.165717	3.89797	-3.13518	0.00203738	0.0108473	NA	NA	NA	NA	NA
EIF3C	-0.291679	11.125	-4.96397	1.26601e-06	9.47738e-06	-0.995314	8.76631	-7.06356	4.26311e-11	8.11962e-10	NA	NA	NA	NA	NA	NA	NA	NA	NA	NA	NA	NA	NA	NA	NA
EIF5A2	NA	NA	NA	NA	NA	-1.0033	5.89992	-4.80405	3.45959e-06	1.87354e-05	-0.275842	4.79134	-4.91069	1.13553e-06	6.72835e-06	NA	NA	NA	NA	NA	-0.150822	1.31088	-2.56107	0.0107772	0.0484351
ELAVL4	-0.50791	10.3942	-4.26045	2.87528e-05	0.000133287	-0.342293	9.01658	-2.40402	0.0173188	0.0357697	-0.421258	6.27352	-7.14358	2.329e-12	7.31671e-11	NA	NA	NA	NA	NA	NA	NA	NA	NA	NA
ELFN1	-0.162067	7.12286	-4.30221	2.41283e-05	0.000114376	NA	NA	NA	NA	NA	-0.11656	1.79536	-2.62283	0.00891337	0.0199558	-0.440939	1.83524	-5.10806	8.99907e-07	2.2203e-05	-0.157152	0.386295	-3.04925	0.00243667	0.0173382
ENSA	-0.510304	10.2002	-7.16119	8.5948e-12	1.09631e-09	-0.642466	8.58763	-4.90149	2.25006e-06	1.27567e-05	-0.181275	7.2713	-6.20797	9.27529e-10	1.25422e-08	-0.175682	7.57835	-3.19918	0.00165611	0.00917709	NA	NA	NA	NA	NA
ENTPD6	-0.330535	9.73267	-6.91465	3.76909e-11	2.90742e-09	-0.770515	8.10903	-6.56039	6.55156e-10	8.98569e-09	-0.217693	6.67858	-6.43389	2.32911e-10	3.74841e-09	NA	NA	NA	NA	NA	-0.110218	6.01887	-3.82379	0.000150966	0.00261688
EPB41L3	-0.224557	10.1232	-2.59028	0.0101431	0.0222352	-0.629118	7.81118	-2.94918	0.00364695	0.00918058	-0.259179	7.56375	-5.58594	3.34868e-08	2.90761e-07	-0.317626	7.27204	-3.40368	0.000836644	0.00534813	-0.177672	5.51309	-2.59414	0.00980853	0.0454723
EPCAM	-0.438273	5.24348	-4.35307	1.94679e-05	9.51979e-05	-0.472022	3.70846	-3.30459	0.00116564	0.00337828	-0.227572	0.261575	-2.94837	0.00330279	0.00836971	-0.576117	1.03942	-4.25554	3.5072e-05	0.000424431	NA	NA	NA	NA	NA
EPDR1	-0.314041	10.7701	-3.24237	0.00134387	0.00378839	-1.5117	7.42684	-6.54492	7.11371e-10	9.64531e-09	-0.282521	5.94186	-4.78274	2.11794e-06	1.1743e-05	NA	NA	NA	NA	NA	NA	NA	NA	NA	NA
ERFE	NA	NA	NA	NA	NA	NA	NA	NA	NA	NA	-0.203918	1.0549	-5.44886	7.06551e-08	5.64443e-07	-0.425268	0.449652	-2.91297	0.00408227	0.018751	-0.3714	0.177759	-4.25049	2.62087e-05	0.000829612
ERLEC1	-0.236101	10.2278	-5.19152	4.26987e-07	3.87045e-06	-1.12008	8.85026	-8.20123	6.25024e-14	2.97609e-12	-0.221067	5.91936	-5.3326	1.31445e-07	9.77862e-07	NA	NA	NA	NA	NA	-0.14876	4.06922	-3.12501	0.00189916	0.0145443
ETV1	-0.365675	7.91529	-4.36301	1.86632e-05	9.17227e-05	NA	NA	NA	NA	NA	-0.330644	5.41546	-9.12676	7.70365e-19	2.19765e-16	NA	NA	NA	NA	NA	NA	NA	NA	NA	NA
EXOC6	-0.394465	7.6672	-7.4465	1.4849e-12	3.01867e-10	-0.683224	6.62441	-5.00761	1.39902e-06	8.28296e-06	-0.260777	5.53674	-7.93304	8.66883e-15	6.28383e-13	NA	NA	NA	NA	NA	-0.11954	1.84741	-3.033	0.00256881	0.0179569
EXTL1	-0.282092	7.55981	-5.50663	8.93192e-08	1.09152e-06	-0.199468	5.65936	-3.01103	0.0030112	0.00776114	-0.204661	5.10295	-4.7064	3.04886e-06	1.63236e-05	NA	NA	NA	NA	NA	-0.189896	3.71527	-3.76824	0.000187472	0.00300095
FAHD1	-0.424353	7.69711	-5.68275	3.62134e-08	5.37037e-07	-1.00649	5.88378	-5.9518	1.53431e-08	1.4646e-07	-0.240452	3.95438	-6.56838	1.00313e-10	1.80859e-09	-0.144939	3.85464	-2.47723	0.0142601	0.0499094	NA	NA	NA	NA	NA
FAM153A	-0.358713	8.9587	-3.57569	0.000417981	0.00136868	NA	NA	NA	NA	NA	-0.164094	5.20589	-3.32219	0.000940452	0.00275303	NA	NA	NA	NA	NA	-0.29216	3.68389	-4.38763	1.44518e-05	0.000546437
FAM160A2	-0.23823	8.04607	-7.26441	4.56979e-12	7.21943e-10	-0.60139	5.24052	-6.37035	1.78706e-09	2.18395e-08	NA	NA	NA	NA	NA	-0.202837	4.4524	-4.78392	3.82305e-06	7.03716e-05	-0.181693	3.46878	-5.9709	4.9647e-09	2.67501e-06
FAM162A	-0.246654	10.0603	-6.2666	1.56679e-09	4.64702e-08	-1.16266	7.70922	-7.45672	4.70119e-12	1.20142e-10	-0.339597	5.46609	-8.0034	5.14816e-15	3.8996e-13	-0.278446	5.78288	-4.51878	1.18913e-05	0.000177928	-0.0796025	4.64969	-2.57778	0.0102776	0.0469426
FAM163A	-0.405825	5.64433	-5.03458	9.07675e-07	7.16304e-06	-0.186972	3.62679	-2.67856	0.00813883	0.0185185	-0.300871	0.821487	-4.13058	4.06369e-05	0.000167442	NA	NA	NA	NA	NA	-0.355088	-0.769172	-3.96606	8.56563e-05	0.00180595
FAM174B	-0.294405	7.10147	-8.3792	3.63869e-15	6.53021e-12	-0.669311	6.71909	-6.14188	5.84011e-09	6.2154e-08	-0.0817493	3.8348	-3.55957	0.000397	0.00127726	NA	NA	NA	NA	NA	NA	NA	NA	NA	NA
FAM19A2	-0.521688	8.95123	-4.52161	9.41728e-06	5.12228e-05	-0.795332	7.45502	-5.04907	1.15987e-06	6.99211e-06	-0.301388	5.64799	-5.1263	3.84808e-07	2.55868e-06	NA	NA	NA	NA	NA	NA	NA	NA	NA	NA
FAM216A	-0.372703	8.08222	-4.5553	8.12389e-06	4.51698e-05	-0.919079	5.90253	-6.33778	2.11896e-09	2.54036e-08	-0.243441	4.30238	-5.90597	5.50853e-09	5.86571e-08	NA	NA	NA	NA	NA	-0.108375	4.01402	-2.58092	0.010186	0.0466426
FAM53B-AS1	NA	NA	NA	NA	NA	NA	NA	NA	NA	NA	0.214388	1.36054	4.47787	8.82357e-06	4.2547e-05	-0.529802	-1.59195	-2.89094	0.0043643	0.0198018	-0.221412	-2.10545	-2.58919	0.00994844	0.0459233
FAM71E1	-0.356699	6.63722	-6.8499	5.52965e-11	3.895e-09	-0.628555	4.5136	-7.33697	9.25758e-12	2.14829e-10	-0.164979	2.44034	-3.46111	0.00057118	0.00176709	NA	NA	NA	NA	NA	NA	NA	NA	NA	NA
FAM78B	-0.381693	7.22493	-4.22493	3.33327e-05	0.00015146	-0.614283	5.35075	-4.64548	6.8793e-06	3.44802e-05	-0.127247	3.2789	-3.69698	0.000235543	0.000800163	NA	NA	NA	NA	NA	-0.120123	1.53347	-2.97411	0.00310473	0.0204735
FAM86B3P	NA	NA	NA	NA	NA	NA	NA	NA	NA	NA	NA	NA	NA	NA	NA	-0.458328	0.712099	-3.90642	0.000136951	0.00125733	-0.245034	0.190172	-3.19186	0.00151794	0.0126748
FAM86HP	NA	NA	NA	NA	NA	NA	NA	NA	NA	NA	-0.195219	0.768553	-3.77576	0.000173295	0.000608753	-0.556016	-1.40178	-3.35685	0.000980968	0.00607914	-0.27013	-0.339327	-2.63051	0.00883361	0.0421846
FAXC	-0.465104	7.25089	-4.51859	9.54217e-06	5.17723e-05	-0.567524	4.98579	-3.75888	0.000236204	0.000821202	-0.412214	4.3916	-6.97019	7.44923e-12	1.96648e-10	NA	NA	NA	NA	NA	NA	NA	NA	NA	NA
FBLL1	-0.429517	8.47739	-4.95607	1.3146e-06	9.78483e-06	-0.574858	6.39409	-6.15183	5.54947e-09	5.94367e-08	-0.368012	3.19846	-6.69836	4.38698e-11	8.79919e-10	NA	NA	NA	NA	NA	NA	NA	NA	NA	NA
FBXL21P	NA	NA	NA	NA	NA	NA	NA	NA	NA	NA	-0.353426	-0.492253	-4.56964	5.79048e-06	2.90666e-05	-0.511532	-2.44415	-2.65074	0.00882298	0.0342041	NA	NA	NA	NA	NA
FBXO34	-0.216621	9.49858	-3.53983	0.000475928	0.00153321	-0.729698	7.38353	-6.12389	6.40424e-09	6.72362e-08	-0.299784	5.97782	-6.34865	3.94445e-10	5.92488e-09	NA	NA	NA	NA	NA	-0.148179	2.90823	-2.68762	0.00747721	0.0376032
FBXO40	NA	NA	NA	NA	NA	-0.211162	4.65303	-2.35657	0.0196127	0.0397911	-0.335753	2.31589	-5.17597	2.98054e-07	2.0303e-06	NA	NA	NA	NA	NA	-0.16352	-0.948029	-2.77468	0.00576777	0.031497
FBXW7	-0.346951	10.3922	-3.85883	0.000144503	0.000540047	NA	NA	NA	NA	NA	-0.482225	7.812	-9.04876	1.46832e-18	3.5821e-16	NA	NA	NA	NA	NA	NA	NA	NA	NA	NA
FFAR1	NA	NA	NA	NA	NA	NA	NA	NA	NA	NA	0.290362	-2.35877	2.83076	0.00477915	0.0115864	-0.781443	-0.762187	-3.88573	0.000148071	0.00133835	-0.212894	-2.06921	-2.79275	0.00546085	0.0303421
FFAR4	-0.165183	4.2167	-5.36467	1.82261e-07	1.95333e-06	-0.216548	3.14543	-4.52784	1.13373e-05	5.41747e-05	-0.299715	0.776446	-5.80887	9.6119e-09	9.60484e-08	-0.541008	0.422308	-3.5929	0.000432605	0.00315631	-0.340165	0.00653664	-6.25913	9.42292e-10	1.05286e-06
FIBP	-0.414826	9.4328	-7.04018	1.78109e-11	1.76446e-09	-1.20687	6.52943	-10.0588	7.02988e-19	1.70996e-16	-0.198583	4.78922	-5.01644	6.70643e-07	4.20105e-06	-0.238865	5.04055	-4.02242	8.79139e-05	0.00088557	-0.107549	5.69922	-3.54523	0.000435585	0.00548916
FKBP1A	-0.347949	10.9305	-5.63522	4.62773e-08	6.51153e-07	-0.668555	7.39438	-4.52318	1.15618e-05	5.51174e-05	-0.0991105	5.88601	-3.32726	0.000923693	0.00271092	NA	NA	NA	NA	NA	NA	NA	NA	NA	NA
FLRT3	NA	NA	NA	NA	NA	-0.926936	8.37024	-5.20787	5.60285e-07	3.65244e-06	-0.334218	5.02071	-5.95396	4.17812e-09	4.59683e-08	NA	NA	NA	NA	NA	NA	NA	NA	NA	NA
FOCAD	-0.298464	8.53233	-4.33612	2.09183e-05	0.000101351	-0.812513	7.37262	-4.64922	6.77003e-06	3.39831e-05	-0.209398	7.36752	-6.17184	1.15238e-09	1.51123e-08	NA	NA	NA	NA	NA	NA	NA	NA	NA	NA
FOSB	-0.318606	6.29715	-3.55901	0.000444075	0.00144251	-0.223029	4.7072	-3.08309	0.00240012	0.00638	NA	NA	NA	NA	NA	NA	NA	NA	NA	NA	-0.248452	0.971905	-2.67318	0.00780117	0.0386808
FPGT-TNNI3K	-0.285315	5.92631	-3.38638	0.000820378	0.00245673	-0.951226	3.94806	-6.84487	1.41608e-10	2.30558e-09	-0.0785654	4.3662	-2.68636	0.00739769	0.0169761	NA	NA	NA	NA	NA	NA	NA	NA	NA	NA
FRMPD2B	NA	NA	NA	NA	NA	NA	NA	NA	NA	NA	-0.656866	1.39082	-9.6209	1.21382e-20	6.22283e-18	-0.523384	-0.204297	-2.57626	0.0108739	0.0403208	NA	NA	NA	NA	NA
FSTL5	-0.446435	7.86978	-4.75687	3.29845e-06	2.12661e-05	-0.491148	5.63451	-2.68676	0.00794985	0.0181529	-0.403256	4.83096	-6.02056	2.83412e-09	3.29891e-08	NA	NA	NA	NA	NA	NA	NA	NA	NA	NA
FUT3	NA	NA	NA	NA	NA	NA	NA	NA	NA	NA	NA	NA	NA	NA	NA	-0.686999	-3.53841	-2.94952	0.00365084	0.0172734	-0.177047	-2.41297	-2.70279	0.00714991	0.0364851
FXYD7	-0.545355	9.67708	-5.79792	1.9836e-08	3.31155e-07	-0.606495	5.6347	-5.63831	7.24841e-08	5.85587e-07	-0.225061	3.41629	-3.93451	9.18454e-05	0.000345448	-0.295195	5.83695	-2.4936	0.0136425	0.0482475	NA	NA	NA	NA	NA
GABBR1	-0.277218	12.0219	-4.87229	1.94128e-06	1.35259e-05	-0.682369	7.69527	-6.12781	6.2768e-09	6.60701e-08	-0.103345	8.17137	-3.13435	0.00179554	0.00489032	NA	NA	NA	NA	NA	NA	NA	NA	NA	NA
GABBR2	-0.52145	11.0426	-4.65002	5.33856e-06	3.18713e-05	-0.887611	10.3627	-4.98259	1.56582e-06	9.19233e-06	-0.315375	7.38103	-6.89956	1.18441e-11	2.88748e-10	NA	NA	NA	NA	NA	-0.117854	5.57309	-3.32043	0.000975889	0.00935705
GABRB2	NA	NA	NA	NA	NA	NA	NA	NA	NA	NA	-0.474995	8.11114	-6.23606	7.85429e-10	1.08446e-08	NA	NA	NA	NA	NA	-0.187433	4.10826	-3.50269	0.000509117	0.00609966
GALNT17	NA	NA	NA	NA	NA	NA	NA	NA	NA	NA	-0.329744	6.43	-7.40463	3.85354e-13	1.55434e-11	NA	NA	NA	NA	NA	-0.175773	4.92395	-3.40418	0.000726255	0.00762293
GALNT18	-0.327071	8.52373	-5.69601	3.37756e-08	5.0934e-07	-1.06714	6.47081	-6.30649	2.49439e-09	2.92616e-08	-0.0612904	5.11646	-2.52168	0.0119043	0.0257523	NA	NA	NA	NA	NA	NA	NA	NA	NA	NA
GALNTL5	-0.31599	5.44088	-3.49843	0.000552328	0.00174732	-0.445385	3.82386	-3.73802	0.000255012	0.000879774	-0.379854	0.545932	-5.49717	5.44081e-08	4.46965e-07	NA	NA	NA	NA	NA	NA	NA	NA	NA	NA
GAPDHP35	NA	NA	NA	NA	NA	NA	NA	NA	NA	NA	-0.368366	-3.50164	-4.20742	2.92501e-05	0.000124797	-0.652856	-3.56145	-3.87387	0.000154826	0.00138802	NA	NA	NA	NA	NA
GARNL3	-0.194816	8.57945	-4.53619	8.83122e-06	4.84538e-05	-0.431569	7.1394	-3.69513	0.000298224	0.00100767	-0.148861	6.00385	-7.53205	1.57377e-13	7.22055e-12	-0.389248	4.95246	-7.11658	3.32607e-11	9.33371e-09	-0.150782	3.88612	-4.78309	2.3801e-06	0.00015038
GARS	-0.317051	10.2515	-5.33124	2.15168e-07	2.21829e-06	-0.941193	8.63679	-6.33592	2.13958e-09	2.55808e-08	-0.275612	5.90871	-6.51818	1.37605e-10	2.37562e-09	NA	NA	NA	NA	NA	NA	NA	NA	NA	NA
GDAP1L1	-0.343853	7.72145	-5.32643	2.20506e-07	2.26137e-06	-0.723498	5.60502	-9.99977	1.02002e-18	2.34014e-16	-0.218731	4.23246	-5.37563	1.04606e-07	7.98345e-07	NA	NA	NA	NA	NA	NA	NA	NA	NA	NA
GDPD1	-0.329706	8.34344	-4.06391	6.43603e-05	0.000266001	-0.617894	7.28947	-3.07398	0.00247052	0.00654575	-0.107097	4.47596	-3.7401	0.000199252	0.000689258	NA	NA	NA	NA	NA	NA	NA	NA	NA	NA
GFPT1	-0.360078	7.61511	-5.21503	3.811e-07	3.51657e-06	-0.597675	5.3734	-4.85377	2.77976e-06	1.54517e-05	-0.128529	6.22722	-4.48971	8.36053e-06	4.0502e-05	NA	NA	NA	NA	NA	NA	NA	NA	NA	NA
GGCT	-0.35388	9.15847	-6.1019	3.88241e-09	9.43574e-08	-0.667025	7.61358	-4.90364	2.22864e-06	1.26388e-05	-0.262959	4.30229	-8.62828	4.28887e-17	6.40146e-15	NA	NA	NA	NA	NA	-0.115557	4.55499	-3.04115	0.00250177	0.0176397
GLCE	-0.3073	6.25073	-4.82025	2.46915e-06	1.65367e-05	-0.707862	5.03103	-5.54488	1.13983e-07	8.73653e-07	-0.189222	5.4153	-4.68717	3.33998e-06	1.76763e-05	NA	NA	NA	NA	NA	NA	NA	NA	NA	NA
GLOD4	-0.300254	8.25591	-5.68092	3.65242e-08	5.40824e-07	-1.20417	5.90246	-7.65778	1.49002e-12	4.46983e-11	-0.250867	5.03945	-6.92286	1.01578e-11	2.53401e-10	NA	NA	NA	NA	NA	-0.101509	4.23541	-3.19624	0.0014956	0.0125206
GLRA3	-0.0882273	4.01671	-3.51629	0.000517988	0.00165046	-0.1166	2.89198	-2.89396	0.00431611	0.0106253	-0.462346	5.2585	-6.86739	1.46916e-11	3.47858e-10	NA	NA	NA	NA	NA	-0.261179	0.311066	-4.24121	2.727e-05	0.000849607
GLRX2	-0.185645	8.40156	-2.76642	0.00608351	0.0141559	-0.620212	6.83035	-4.21098	4.16143e-05	0.0001738	-0.351841	3.14337	-6.09327	1.84302e-09	2.26844e-08	NA	NA	NA	NA	NA	NA	NA	NA	NA	NA
GLT8D2	-0.277198	6.45237	-5.76944	2.30153e-08	3.74049e-07	NA	NA	NA	NA	NA	-0.215414	2.22026	-8.49568	1.21297e-16	1.59508e-14	NA	NA	NA	NA	NA	-0.186331	0.779921	-4.24605	2.67115e-05	0.000835289
GOLGA8B	NA	NA	NA	NA	NA	NA	NA	NA	NA	NA	-0.173584	6.92295	-3.59611	0.000346132	0.00112963	-0.527107	5.08707	-4.95369	1.80642e-06	3.87411e-05	-0.281406	4.8955	-3.79334	0.000170049	0.00282158
GOLT1B	-0.161389	9.04253	-3.99707	8.4051e-05	0.000335997	-0.659251	7.63312	-5.09192	9.54476e-07	5.89114e-06	-0.236878	5.33139	-5.48066	5.95028e-08	4.83763e-07	NA	NA	NA	NA	NA	-0.145251	2.94943	-2.67985	0.00764989	0.0381746
GPI	-0.392394	11.2247	-6.04717	5.23228e-09	1.17543e-07	-1.71673	6.98714	-8.64982	4.27709e-15	2.92712e-13	-0.196551	8.31913	-5.18087	2.90433e-07	1.98374e-06	NA	NA	NA	NA	NA	NA	NA	NA	NA	NA
GPR12	-0.301227	6.63449	-5.60274	5.46886e-08	7.34551e-07	NA	NA	NA	NA	NA	-0.3099	4.45257	-5.87873	6.45174e-09	6.75418e-08	NA	NA	NA	NA	NA	-0.176086	1.37823	-2.84445	0.00466245	0.0271666
GPR123	-0.367224	8.10713	-5.61099	5.24603e-08	7.1346e-07	-0.706366	5.68254	-6.57037	6.21251e-10	8.56139e-09	NA	NA	NA	NA	NA	NA	NA	NA	NA	NA	NA	NA	NA	NA	NA
GPR149	NA	NA	NA	NA	NA	NA	NA	NA	NA	NA	-0.330275	-0.116298	-5.10458	4.29471e-07	2.82171e-06	-0.710481	-3.72716	-2.79081	0.0058849	0.025011	NA	NA	NA	NA	NA
GPR158-AS1	NA	NA	NA	NA	NA	NA	NA	NA	NA	NA	-0.318446	3.09601	-6.18478	1.06642e-09	1.41234e-08	-0.453915	-0.760306	-2.74185	0.00679168	0.0279465	-0.308053	-0.58989	-4.84124	1.80594e-06	0.000128314
GPR61	-0.329451	4.8996	-5.79297	2.03589e-08	3.38725e-07	NA	NA	NA	NA	NA	-0.218694	3.9553	-6.63088	6.74801e-11	1.27377e-09	-0.320757	2.4918	-2.54726	0.0117817	0.0429169	-0.293342	1.15225	-3.87933	0.000121248	0.00227231
GPR83	-0.492033	7.10256	-4.42417	1.4368e-05	7.34431e-05	-0.544551	4.89198	-3.19559	0.00167091	0.00464337	-0.239697	3.45945	-4.56803	5.83478e-06	2.92765e-05	NA	NA	NA	NA	NA	-0.267176	0.809611	-3.67667	0.000266387	0.00384457
GPR85	-0.307042	7.79523	-4.52859	9.13414e-06	4.99354e-05	-0.651281	5.95239	-3.88484	0.000147735	0.000543185	-0.120365	4.5802	-2.88005	0.00409965	0.010132	NA	NA	NA	NA	NA	NA	NA	NA	NA	NA
GPRASP2	NA	NA	NA	NA	NA	NA	NA	NA	NA	NA	-0.444312	6.36359	-7.27391	9.57069e-13	3.39572e-11	NA	NA	NA	NA	NA	-0.234449	3.82672	-3.29981	0.00104852	0.00977795
GPX3	NA	NA	NA	NA	NA	-0.735478	5.33336	-3.8566	0.000164285	0.000595679	NA	NA	NA	NA	NA	NA	NA	NA	NA	NA	-0.139326	5.51333	-3.42347	0.000677903	0.0072807
GRIA2	-0.176895	12.0839	-3.32685	0.00100798	0.0029412	-0.435071	10.9087	-2.63601	0.00918518	0.0206136	-0.391507	9.08342	-7.89343	1.16064e-14	8.16235e-13	NA	NA	NA	NA	NA	-0.152145	5.08275	-3.00954	0.00277129	0.0189344
GRIA3	NA	NA	NA	NA	NA	NA	NA	NA	NA	NA	-0.411787	7.22806	-8.03737	4.00766e-15	3.16444e-13	NA	NA	NA	NA	NA	-0.190393	4.32056	-3.73375	0.00021418	0.00329718
GRM1	-0.464937	7.95859	-4.43797	1.35394e-05	6.98849e-05	-0.859268	5.96654	-4.25125	3.54073e-05	0.000150126	-0.248752	5.37949	-5.71469	1.63693e-08	1.54207e-07	NA	NA	NA	NA	NA	NA	NA	NA	NA	NA
GRM8	-0.273708	6.43197	-4.93332	1.46175e-06	1.06885e-05	NA	NA	NA	NA	NA	-0.352482	3.74532	-11.4187	8.91117e-28	3.15224e-24	NA	NA	NA	NA	NA	NA	NA	NA	NA	NA
GSKIP	-0.366618	9.24522	-6.13737	3.19844e-09	8.11715e-08	-0.773447	7.77901	-4.11725	6.03463e-05	0.000242454	-0.291748	4.63792	-5.99141	3.35542e-09	3.81164e-08	-0.198759	4.62995	-2.94916	0.00365488	0.0172783	NA	NA	NA	NA	NA
GSPT2	-0.279156	7.73058	-5.2371	3.41948e-07	3.22389e-06	-0.727142	6.00423	-3.76731	0.000228978	0.000799383	-0.221462	3.55906	-5.41437	8.50451e-08	6.64543e-07	NA	NA	NA	NA	NA	NA	NA	NA	NA	NA
GUCA1C	NA	NA	NA	NA	NA	0.172259	3.03814	3.78104	0.000217663	0.000763445	-0.444944	-3.49772	-4.01257	6.66442e-05	0.00026035	NA	NA	NA	NA	NA	-0.256365	-2.40003	-2.8261	0.00493285	0.0282083
GUCY1B1	NA	NA	NA	NA	NA	NA	NA	NA	NA	NA	-0.412794	6.68212	-6.49364	1.60964e-10	2.72568e-09	NA	NA	NA	NA	NA	-0.202729	4.26431	-3.30826	0.00101815	0.00961965
GUCY1B3	-0.436367	10.3733	-4.65113	5.31216e-06	3.17526e-05	-1.43374	7.75034	-7.40365	6.35185e-12	1.54317e-10	NA	NA	NA	NA	NA	NA	NA	NA	NA	NA	NA	NA	NA	NA	NA
HBB	NA	NA	NA	NA	NA	NA	NA	NA	NA	NA	-0.457524	6.66559	-3.90654	0.000102963	0.000382024	-0.69383	5.77692	-2.81087	0.00554626	0.0238719	NA	NA	NA	NA	NA
HERC1	-0.145404	9.59266	-3.44877	0.000658898	0.0020314	-0.658722	8.66711	-4.70169	5.40146e-06	2.78402e-05	-0.253542	9.02037	-8.04781	3.69817e-15	2.96642e-13	NA	NA	NA	NA	NA	-0.15616	3.58863	-3.09975	0.00206483	0.0153853
HES4	-0.368875	7.37682	-6.56637	2.881e-10	1.25224e-08	NA	NA	NA	NA	NA	-0.154425	1.45161	-2.4984	0.0127075	0.027245	-0.456697	2.43109	-3.97063	0.000107279	0.00103963	NA	NA	NA	NA	NA
HIST1H2BN	NA	NA	NA	NA	NA	NA	NA	NA	NA	NA	-0.323555	1.46143	-4.39989	1.25525e-05	5.82489e-05	-0.465851	-0.409086	-4.45421	1.55702e-05	0.000221816	NA	NA	NA	NA	NA
HMCN2	NA	NA	NA	NA	NA	NA	NA	NA	NA	NA	NA	NA	NA	NA	NA	-0.428397	-0.644353	-3.11489	0.0021743	0.0114351	-0.177808	-0.407283	-2.93625	0.00350143	0.0222753
HMGCLL1	-0.390111	7.5045	-4.25009	3.00225e-05	0.000138058	-0.89115	4.92918	-7.03126	5.09631e-11	9.45674e-10	-0.309052	5.09141	-7.05964	4.08695e-12	1.17425e-10	NA	NA	NA	NA	NA	NA	NA	NA	NA	NA
HMGCR	-0.338823	8.71227	-5.23648	3.43162e-07	3.23377e-06	-0.717337	8.13164	-3.80608	0.000198379	0.00070351	-0.283714	6.45428	-4.89879	1.2041e-06	7.07891e-06	NA	NA	NA	NA	NA	NA	NA	NA	NA	NA
HMGCS1	-0.457411	8.21507	-6.76126	9.32572e-11	5.51517e-09	-0.815729	7.28412	-5.27186	4.1616e-07	2.78228e-06	-0.243777	6.47866	-4.62047	4.57309e-06	2.34924e-05	NA	NA	NA	NA	NA	NA	NA	NA	NA	NA
HMGN2	-0.122051	11.3374	-2.31666	0.0213168	0.0426598	-0.583198	8.514	-4.92068	2.0658e-06	1.18048e-05	NA	NA	NA	NA	NA	-0.400129	5.43043	-5.80884	3.20793e-08	1.66243e-06	-0.23935	6.31475	-5.26992	2.16941e-07	3.20043e-05
HMOX2	-0.358403	9.0251	-5.51098	8.74179e-08	1.07097e-06	-1.27027	6.094	-9.06061	3.51186e-16	3.32868e-14	-0.21224	5.34085	-5.18689	2.81551e-07	1.92941e-06	NA	NA	NA	NA	NA	NA	NA	NA	NA	NA
HMP19	-0.632492	10.1345	-6.65631	1.71775e-10	8.64798e-09	-1.38184	7.78784	-8.7987	1.73642e-15	1.31298e-13	NA	NA	NA	NA	NA	NA	NA	NA	NA	NA	NA	NA	NA	NA	NA
HN1	-0.547227	8.50125	-6.89661	4.20274e-11	3.15464e-09	-0.904906	7.12286	-5.42945	1.98081e-07	1.42366e-06	NA	NA	NA	NA	NA	NA	NA	NA	NA	NA	NA	NA	NA	NA	NA
HOOK1	-0.398633	7.85698	-4.07343	6.19384e-05	0.000257134	NA	NA	NA	NA	NA	-0.319726	5.52844	-5.86809	6.86061e-09	7.13367e-08	NA	NA	NA	NA	NA	-0.209145	1.36932	-3.7563	0.000196341	0.00309125
HPCAL1	-0.287991	10.9986	-4.13278	4.8692e-05	0.00020941	NA	NA	NA	NA	NA	-0.117161	5.77711	-2.49651	0.0127752	0.027362	NA	NA	NA	NA	NA	-0.187008	6.19336	-3.89609	0.000113432	0.00218495
HPCAL4	-0.597676	10.145	-5.84711	1.52986e-08	2.68208e-07	-0.577333	6.6323	-4.4082	1.86706e-05	8.4535e-05	-0.27119	8.22908	-6.24441	7.44316e-10	1.03207e-08	NA	NA	NA	NA	NA	-0.209712	5.02228	-4.46044	1.04693e-05	0.000435778
HPX	NA	NA	NA	NA	NA	NA	NA	NA	NA	NA	NA	NA	NA	NA	NA	-0.509457	-1.41243	-4.35519	2.34144e-05	0.000306371	-0.345327	-0.861402	-4.95567	1.04065e-06	8.62624e-05
HRASLS	-0.36421	6.75156	-6.48309	4.63767e-10	1.8211e-08	-0.827935	5.79835	-5.95899	1.47975e-08	1.4226e-07	-0.220755	2.0269	-7.74199	3.5026e-14	2.00812e-12	NA	NA	NA	NA	NA	NA	NA	NA	NA	NA
HSPA12A	-0.359157	10.1055	-4.19851	3.71836e-05	0.000166363	-1.13769	7.76159	-6.88538	1.13539e-10	1.91179e-09	-0.257819	7.56062	-5.47611	6.09918e-08	4.94845e-07	NA	NA	NA	NA	NA	NA	NA	NA	NA	NA
HSPD1P4	NA	NA	NA	NA	NA	NA	NA	NA	NA	NA	NA	NA	NA	NA	NA	-0.440839	-1.98419	-4.13674	5.62806e-05	0.00062235	-0.23327	-1.53116	-3.67325	0.000269867	0.00387749
HTR2C	-0.748969	6.61755	-4.33414	2.10943e-05	0.000102077	-0.5261	4.08116	-2.34838	0.0200347	0.0404926	-0.55609	2.82888	-6.33979	4.17781e-10	6.21732e-09	NA	NA	NA	NA	NA	NA	NA	NA	NA	NA
HTR3B	-0.234848	5.50734	-3.2934	0.00113045	0.0032576	NA	NA	NA	NA	NA	-0.556764	2.19775	-8.3533	3.66696e-16	4.0663e-14	NA	NA	NA	NA	NA	-0.445537	-0.552146	-4.20835	3.13694e-05	0.000939317
HTR5A-AS1	NA	NA	NA	NA	NA	NA	NA	NA	NA	NA	-0.41822	3.28827	-6.25944	6.81036e-10	9.58163e-09	NA	NA	NA	NA	NA	-0.342359	1.07201	-4.03791	6.39203e-05	0.00149381
HTR7P1	-0.372004	4.48487	-7.24526	5.14946e-12	7.85132e-10	NA	NA	NA	NA	NA	-0.220367	2.44425	-5.60038	3.09259e-08	2.7139e-07	NA	NA	NA	NA	NA	-0.206139	-0.699931	-4.00155	7.41664e-05	0.00165929
IARS	-0.330117	10.3323	-6.63578	1.93121e-10	9.37552e-09	-1.18821	8.5965	-7.79064	6.92147e-13	2.28703e-11	-0.273194	6.82628	-6.63057	6.76128e-11	1.27559e-09	NA	NA	NA	NA	NA	NA	NA	NA	NA	NA
ICAM5	-0.524974	7.8752	-6.42036	6.62636e-10	2.4172e-08	-0.34492	5.56493	-3.93681	0.00012133	0.000455812	-0.314542	5.33548	-6.07058	2.10823e-09	2.54788e-08	NA	NA	NA	NA	NA	-0.387175	3.9717	-4.59099	5.80904e-06	0.000279598
IFT22	-0.283262	9.23472	-5.65436	4.19118e-08	6.01878e-07	-0.916819	6.96659	-8.52158	9.25646e-15	5.72138e-13	-0.15547	3.79679	-4.9379	9.9196e-07	5.96678e-06	NA	NA	NA	NA	NA	-0.106927	3.95972	-3.66715	0.000276181	0.00392748
IGF1	-0.177851	6.62261	-5.1451	5.34552e-07	4.64071e-06	NA	NA	NA	NA	NA	-0.416466	2.58271	-6.504	1.50658e-10	2.56837e-09	-0.610829	1.00132	-3.59168	0.000434484	0.00316769	-0.137833	-0.18761	-2.75718	0.00607992	0.0325779
IGSF21	-0.312854	8.82729	-3.96767	9.44564e-05	0.000372181	-0.750516	5.81063	-7.30936	1.08147e-11	2.45599e-10	NA	NA	NA	NA	NA	NA	NA	NA	NA	NA	NA	NA	NA	NA	NA
IL12A-AS1	NA	NA	NA	NA	NA	NA	NA	NA	NA	NA	-0.376908	1.29997	-7.22035	1.37622e-12	4.63643e-11	NA	NA	NA	NA	NA	-0.22939	-1.14171	-3.00365	0.00282434	0.0191686
IL1A	0.16183	5.14851	4.77773	2.99793e-06	1.96137e-05	NA	NA	NA	NA	NA	-0.331847	-1.43444	-4.07664	5.10252e-05	0.000205063	-0.634998	-2.11322	-3.39677	0.000856629	0.00544938	NA	NA	NA	NA	NA
IL1RL2	-0.200871	5.63816	-5.43209	1.30114e-07	1.49371e-06	NA	NA	NA	NA	NA	-0.530345	0.67899	-9.07601	1.16913e-18	3.04094e-16	NA	NA	NA	NA	NA	-0.279835	-0.621551	-4.83536	1.85731e-06	0.00013053
IMMT	-0.299988	9.15261	-7.08694	1.34408e-11	1.44922e-09	-1.16725	6.82031	-8.30428	3.39163e-14	1.7347e-12	-0.154469	5.65803	-5.15331	3.34709e-07	2.25825e-06	NA	NA	NA	NA	NA	NA	NA	NA	NA	NA
IMP4	-0.289013	9.11574	-7.58272	6.33372e-13	1.81778e-10	-0.714111	5.4256	-6.52042	8.10205e-10	1.08254e-08	-0.0918177	4.85738	-2.4444	0.0147593	0.0309629	NA	NA	NA	NA	NA	-0.0851702	5.03962	-3.56283	0.000408173	0.00523287
INSM1	-0.39668	6.6092	-5.54529	7.34405e-08	9.25881e-07	-0.307137	3.83703	-3.55036	0.000500858	0.00159845	-0.144634	0.633096	-2.96974	0.00308416	0.00787605	-0.34015	1.801	-3.28982	0.0012284	0.00725433	-0.140731	-0.0205457	-3.08784	0.00214749	0.015794
IPCEF1	NA	NA	NA	NA	NA	NA	NA	NA	NA	NA	-0.500826	6.73965	-7.31422	7.25692e-13	2.68241e-11	NA	NA	NA	NA	NA	-0.168228	3.27339	-3.03665	0.00253863	0.0178154
ITFG1-AS1	NA	NA	NA	NA	NA	NA	NA	NA	NA	NA	-0.460127	3.17616	-6.86508	1.49027e-11	3.5215e-10	-0.406334	-3.40761	-2.78325	0.00601736	0.0254203	NA	NA	NA	NA	NA
KCNAB1	-0.500109	8.85149	-5.24742	3.25344e-07	3.09576e-06	NA	NA	NA	NA	NA	-0.262973	5.9244	-7.28701	8.71001e-13	3.13929e-11	NA	NA	NA	NA	NA	-0.200613	2.60432	-3.13071	0.0018635	0.0143628
KCND2	-0.2791	6.74589	-2.91373	0.00388933	0.00957782	-0.35813	5.70799	-2.51952	0.0126975	0.0272684	-0.238179	5.49165	-5.20271	2.59475e-07	1.79516e-06	NA	NA	NA	NA	NA	-0.175017	1.38855	-2.97513	0.00309468	0.0204457
KCNH3	-0.280606	8.90948	-4.56053	7.93697e-06	4.43453e-05	-0.282223	6.92327	-2.42214	0.0165074	0.0342904	-0.12123	6.38679	-2.75946	0.00594361	0.0140344	NA	NA	NA	NA	NA	-0.192114	5.54935	-4.24722	2.65782e-05	0.000834201
KCNH5	-0.371553	5.27089	-3.92416	0.000112079	0.000431683	NA	NA	NA	NA	NA	-0.322425	4.6202	-5.76402	1.24136e-08	1.20307e-07	NA	NA	NA	NA	NA	NA	NA	NA	NA	NA
KCNJ6	-0.370055	8.6408	-4.28069	2.64191e-05	0.000123822	-0.549941	7.45407	-2.78655	0.0059489	0.0140536	-0.337603	4.06005	-6.73904	3.37581e-11	7.0286e-10	NA	NA	NA	NA	NA	NA	NA	NA	NA	NA
KCNQ2	-0.494486	10.4399	-5.11642	6.14098e-07	5.19495e-06	-0.737113	8.5842	-4.39613	1.96237e-05	8.83745e-05	NA	NA	NA	NA	NA	NA	NA	NA	NA	NA	-0.136416	3.70945	-2.80699	0.00522946	0.0293761
KCNS2	-0.21753	7.82933	-4.17113	4.16081e-05	0.000183053	-0.216628	7.03822	-3.02004	0.00292769	0.00758174	-0.385378	5.1392	-5.85834	7.26149e-09	7.50417e-08	NA	NA	NA	NA	NA	-0.248714	0.396462	-3.28565	0.00110131	0.0101483
KCTD4	-0.268401	7.75293	-2.56298	0.0109541	0.0238062	-1.04345	5.59306	-5.39428	2.34054e-07	1.65279e-06	-0.152701	3.51333	-2.52515	0.011789	0.0255415	NA	NA	NA	NA	NA	NA	NA	NA	NA	NA
KHDC3L	NA	NA	NA	NA	NA	-0.274098	3.61984	-4.09213	6.66007e-05	0.000265469	-0.248952	-3.36956	-2.53437	0.0114855	0.0249609	-0.549856	-3.39245	-3.03031	0.00284169	0.0141258	-0.296375	-1.91917	-4.3086	2.04048e-05	0.000708036
KIAA1045	-0.527535	9.01067	-5.43023	1.31446e-07	1.50369e-06	-0.997923	7.44272	-6.76058	2.23756e-10	3.47226e-09	NA	NA	NA	NA	NA	NA	NA	NA	NA	NA	NA	NA	NA	NA	NA
KIAA1107	-0.421782	8.89784	-3.23857	0.00136118	0.00382887	-0.879582	8.20691	-4.17858	4.73505e-05	0.000195094	NA	NA	NA	NA	NA	NA	NA	NA	NA	NA	NA	NA	NA	NA	NA
KIAA1324	-0.350592	7.28672	-5.85375	1.47608e-08	2.60934e-07	-0.378115	4.6484	-3.70499	0.000287716	0.000977895	-0.139574	5.32276	-4.5161	7.41031e-06	3.63366e-05	NA	NA	NA	NA	NA	-0.152096	2.61928	-3.12808	0.00187985	0.0144385
KIF12	NA	NA	NA	NA	NA	NA	NA	NA	NA	NA	-0.418665	0.731888	-7.72418	3.984e-14	2.25488e-12	NA	NA	NA	NA	NA	-0.249951	0.252571	-3.4015	0.00073322	0.00767113
KIF17	-0.358645	7.82057	-5.51361	8.6278e-08	1.061e-06	-0.328123	4.98743	-3.93375	0.00012275	0.00046012	-0.355785	3.56134	-8.32493	4.54105e-16	4.83218e-14	NA	NA	NA	NA	NA	-0.134015	3.65709	-2.58041	0.0102008	0.0466992
KIF3C	-0.303849	10.3725	-3.99039	8.63333e-05	0.000344064	-0.595514	7.58576	-4.47635	1.40687e-05	6.56422e-05	-0.157373	7.64335	-3.5486	0.000413599	0.00132572	NA	NA	NA	NA	NA	NA	NA	NA	NA	NA
KIFAP3	-0.497835	10.478	-5.11515	6.17847e-07	5.21987e-06	-1.46268	5.40201	-7.51605	3.35413e-12	8.93359e-11	-0.309209	7.18961	-6.57658	9.52693e-11	1.7247e-09	NA	NA	NA	NA	NA	NA	NA	NA	NA	NA
KLC1	-0.546628	11.2225	-5.88426	1.25606e-08	2.30356e-07	-1.09914	8.01253	-6.35521	1.93449e-09	2.34146e-08	-0.213412	8.3185	-6.47985	1.74937e-10	2.92588e-09	-0.204446	8.53894	-2.94086	0.00374912	0.0175984	NA	NA	NA	NA	NA
KLF8	-0.283029	4.90928	-4.15917	4.37144e-05	0.000190942	-0.321317	3.34289	-3.41626	0.000798557	0.00241565	-0.148914	3.38899	-5.81047	9.52477e-09	9.52584e-08	NA	NA	NA	NA	NA	-0.171478	-0.446903	-3.18373	0.00156018	0.0129111
KLK7	-0.296652	8.03725	-4.64003	5.58136e-06	3.31283e-05	-0.457064	6.4423	-2.9304	0.003863	0.00963316	-0.502298	2.71596	-6.86315	1.50951e-11	3.55745e-10	NA	NA	NA	NA	NA	NA	NA	NA	NA	NA
KRBOX1	NA	NA	NA	NA	NA	-0.171388	4.32673	-3.24823	0.00140573	0.00398655	NA	NA	NA	NA	NA	-0.384997	-0.46322	-3.6108	0.000405891	0.00300041	-0.223252	0.69643	-3.4703	0.000572714	0.00655007
KREMEN2	NA	NA	NA	NA	NA	-0.20323	4.16342	-2.83965	0.00508199	0.0122478	-0.224852	1.45663	-4.19229	3.1219e-05	0.000132209	-0.631837	0.411485	-6.87711	1.23731e-10	2.52088e-08	-0.229375	-2.46829	-3.48695	0.000539155	0.0062962
KRT17P1	NA	NA	NA	NA	NA	NA	NA	NA	NA	NA	-0.442622	1.20965	-6.06703	2.15151e-09	2.59399e-08	NA	NA	NA	NA	NA	-0.344248	2.87784	-3.98368	7.97532e-05	0.00172653
KRT17P6	NA	NA	NA	NA	NA	NA	NA	NA	NA	NA	-0.350781	-1.46073	-4.30306	1.92872e-05	8.57789e-05	-0.610044	-4.33291	-2.90848	0.00413833	0.0189385	NA	NA	NA	NA	NA
KRT83	NA	NA	NA	NA	NA	-0.142343	4.30296	-2.37757	0.0185662	0.0379655	-0.481138	-1.59356	-5.14013	3.58121e-07	2.40109e-06	-0.5884	-1.55433	-3.34605	0.00101742	0.00625162	NA	NA	NA	NA	NA
KRTAP5-AS1	-0.276931	7.33801	-3.80149	0.0001801	0.000656365	0.250221	5.07358	3.15433	0.00191039	0.00522117	-0.17905	3.28996	-4.22859	2.66929e-05	0.000114856	NA	NA	NA	NA	NA	-0.189046	0.910748	-2.56914	0.0105333	0.0476917
LANCL2	-0.319258	9.76959	-7.10783	1.18484e-11	1.36824e-09	-0.587078	7.56516	-5.03079	1.25995e-06	7.54365e-06	-0.251157	5.93033	-7.81151	2.11395e-14	1.31499e-12	NA	NA	NA	NA	NA	-0.0918478	3.32153	-3.34806	0.000885843	0.00878072
LANCL3	NA	NA	NA	NA	NA	-0.591264	4.34647	-4.64816	6.80072e-06	3.41118e-05	-0.270313	3.63432	-4.554	6.22808e-06	3.10211e-05	NA	NA	NA	NA	NA	-0.151531	-1.11079	-2.84024	0.00472328	0.0274304
LARGE	-0.472352	8.70102	-6.25687	1.65606e-09	4.86009e-08	-0.996922	6.61106	-7.54973	2.76775e-12	7.56131e-11	NA	NA	NA	NA	NA	NA	NA	NA	NA	NA	NA	NA	NA	NA	NA
LBH	-0.496445	7.60807	-5.34428	2.01859e-07	2.10893e-06	-0.210806	4.83434	-2.50387	0.0132513	0.028316	-0.176648	3.03172	-2.88603	0.00402381	0.00996835	-0.394316	2.95206	-3.6057	0.000413341	0.00304413	NA	NA	NA	NA	NA
LCN15	-0.266824	6.32073	-5.60889	5.29854e-08	7.17601e-07	NA	NA	NA	NA	NA	-0.27103	0.568657	-3.66035	0.000271159	0.000907731	-0.485901	0.980232	-3.51883	0.000561823	0.00389194	NA	NA	NA	NA	NA
LDHA	-0.296956	11.8714	-4.73627	3.62072e-06	2.30395e-05	-1.49309	9.21014	-8.71988	2.80027e-15	2.00478e-13	-0.293806	7.02089	-6.34079	4.13762e-10	6.16011e-09	NA	NA	NA	NA	NA	NA	NA	NA	NA	NA
LHX6	-0.263655	7.806	-4.10741	5.39821e-05	0.000228578	-0.37873	5.42313	-3.49366	0.000611058	0.00190675	-0.20151	3.34767	-4.34544	1.59958e-05	7.25145e-05	-0.392618	3.07241	-3.29373	0.0012125	0.00717526	NA	NA	NA	NA	NA
LIN7A	-0.197584	8.52001	-2.62651	0.00915021	0.0202904	-0.719355	7.89669	-5.49837	1.42536e-07	1.06108e-06	-0.361396	5.8057	-6.84142	1.73822e-11	4.0031e-10	NA	NA	NA	NA	NA	NA	NA	NA	NA	NA
LINC00152	-0.311594	7.24594	-4.32202	2.22032e-05	0.000106623	-0.832174	5.05429	-7.41387	5.99461e-12	1.47772e-10	NA	NA	NA	NA	NA	NA	NA	NA	NA	NA	NA	NA	NA	NA	NA
LINC00390	NA	NA	NA	NA	NA	NA	NA	NA	NA	NA	-0.605714	-1.05096	-7.44933	2.81853e-13	1.20124e-11	-0.705046	-5.19259	-3.68648	0.000309174	0.00242018	NA	NA	NA	NA	NA
LINC00570	NA	NA	NA	NA	NA	NA	NA	NA	NA	NA	-0.439169	-2.9238	-4.83301	1.65939e-06	9.45846e-06	-0.414039	-3.04789	-2.51221	0.0129693	0.0462959	NA	NA	NA	NA	NA
LINC00643	-0.434709	6.63285	-5.66762	3.917e-08	5.70905e-07	-0.373519	4.85867	-3.51058	0.000575989	0.00181019	-0.317017	3.53344	-6.06248	2.21014e-09	2.65833e-08	NA	NA	NA	NA	NA	-0.219788	-0.174981	-2.81111	0.00516415	0.0291443
LINC00672	-0.420001	8.11852	-5.82172	1.74972e-08	2.99803e-07	-0.344913	4.65352	-3.63824	0.000366284	0.00120615	-0.336004	4.30371	-7.09506	3.22314e-12	9.58112e-11	-0.284071	4.02224	-3.40977	0.000819409	0.00526099	-0.136459	2.83645	-3.0873	0.00215132	0.0158065
LINC00849	-0.413523	8.32319	-7.59088	6.0168e-13	1.78825e-10	-0.585922	6.7281	-4.10249	6.39492e-05	0.00025586	NA	NA	NA	NA	NA	NA	NA	NA	NA	NA	NA	NA	NA	NA	NA
LINC00889	-0.534688	7.57739	-4.73673	3.61418e-06	2.30053e-05	-0.908431	3.52737	-6.19682	4.40305e-09	4.82853e-08	NA	NA	NA	NA	NA	NA	NA	NA	NA	NA	NA	NA	NA	NA	NA
LINC00996	-0.0651656	3.71437	-2.83868	0.00489554	0.0117315	NA	NA	NA	NA	NA	-0.519907	-3.37873	-4.35037	1.56494e-05	7.10586e-05	-1.28185	-4.3032	-4.70159	5.46384e-06	9.2926e-05	NA	NA	NA	NA	NA
LINC01140	-0.253364	6.02135	-3.29263	0.00113341	0.0032649	NA	NA	NA	NA	NA	-0.465219	2.10743	-8.17037	1.47298e-15	1.34987e-13	NA	NA	NA	NA	NA	-0.203072	1.31419	-3.09807	0.00207635	0.0154133
LINC01164	NA	NA	NA	NA	NA	NA	NA	NA	NA	NA	-0.496049	0.557924	-6.18568	1.06124e-09	1.40601e-08	NA	NA	NA	NA	NA	-0.313387	0.435375	-3.89471	0.000114057	0.00219047
LINC01257	NA	NA	NA	NA	NA	NA	NA	NA	NA	NA	-0.743065	-0.697793	-8.20488	1.13437e-15	1.07292e-13	-1.07001	-2.84023	-4.42228	1.7772e-05	0.000247958	NA	NA	NA	NA	NA
LINC01331	NA	NA	NA	NA	NA	NA	NA	NA	NA	NA	-0.676011	-0.638876	-8.36273	3.39662e-16	3.77837e-14	-0.915593	-3.88607	-4.06135	7.56013e-05	0.00078384	NA	NA	NA	NA	NA
LINC01378	NA	NA	NA	NA	NA	NA	NA	NA	NA	NA	-0.411765	1.57099	-5.99649	3.25712e-09	3.71669e-08	NA	NA	NA	NA	NA	-0.324176	-0.71955	-3.8075	0.000160909	0.00272541
LINC01476	NA	NA	NA	NA	NA	NA	NA	NA	NA	NA	-0.52123	0.28496	-6.96058	7.91386e-12	2.068e-10	NA	NA	NA	NA	NA	-0.546012	-0.747349	-4.47713	9.71738e-06	0.000410649
LINC01497	NA	NA	NA	NA	NA	NA	NA	NA	NA	NA	-0.331791	-3.46802	-3.56819	0.000384407	0.00124058	-0.624941	-4.5889	-3.17916	0.00176762	0.00966716	NA	NA	NA	NA	NA
LINC01511	NA	NA	NA	NA	NA	NA	NA	NA	NA	NA	-0.415778	0.147923	-5.40505	8.93982e-08	6.95027e-07	NA	NA	NA	NA	NA	-0.350195	-0.395681	-4.12068	4.53778e-05	0.00118306
LINC01664	NA	NA	NA	NA	NA	NA	NA	NA	NA	NA	-0.313314	-0.113493	-7.13706	2.42539e-12	7.55909e-11	-0.457039	-0.485246	-4.33739	2.51798e-05	0.000324385	-0.265962	0.0806629	-4.91124	1.29067e-06	0.000101768
LINC01779	NA	NA	NA	NA	NA	NA	NA	NA	NA	NA	-0.369506	-2.27894	-4.37513	1.40169e-05	6.43933e-05	-0.630526	-4.80919	-3.26557	0.00133144	0.0077218	NA	NA	NA	NA	NA
LINC01829	NA	NA	NA	NA	NA	NA	NA	NA	NA	NA	-0.402586	-2.52428	-4.71321	2.95181e-06	1.58404e-05	-0.610681	-3.73058	-3.55919	0.000487486	0.00347907	NA	NA	NA	NA	NA
LINC01961	NA	NA	NA	NA	NA	NA	NA	NA	NA	NA	-0.457398	-1.81078	-4.76752	2.27703e-06	1.25288e-05	NA	NA	NA	NA	NA	-0.304326	-1.82114	-3.61518	0.000335908	0.00454049
LINC02016	NA	NA	NA	NA	NA	NA	NA	NA	NA	NA	-0.415642	-2.54475	-4.68599	3.35869e-06	1.77613e-05	-0.530634	-4.45825	-2.65236	0.00878239	0.034069	NA	NA	NA	NA	NA
LINC02232	NA	NA	NA	NA	NA	NA	NA	NA	NA	NA	-0.284641	2.1539	-4.90279	1.17965e-06	6.95343e-06	-0.446484	-0.266511	-3.57598	0.000459376	0.00331102	-0.149026	-1.92854	-2.86765	0.00433996	0.0257832
LINC02433	NA	NA	NA	NA	NA	NA	NA	NA	NA	NA	-0.729042	-1.47625	-8.73896	1.78359e-17	3.06275e-15	NA	NA	NA	NA	NA	-0.323919	-0.175243	-4.1436	4.12272e-05	0.00111532
LINC02688	NA	NA	NA	NA	NA	NA	NA	NA	NA	NA	NA	NA	NA	NA	NA	-0.746112	-2.24741	-3.50881	0.000581841	0.00399958	-0.284013	-1.98585	-3.71242	0.000232441	0.00348068
LMO4	-0.273389	11.5593	-3.06797	0.00238821	0.00624776	-0.380898	8.41246	-2.38394	0.018259	0.0374358	-0.391381	7.38751	-6.85281	1.61392e-11	3.7535e-10	NA	NA	NA	NA	NA	NA	NA	NA	NA	NA
LMTK2	-0.260373	9.22996	-3.27604	0.00119925	0.00342865	-0.986137	7.88493	-5.5904	9.14778e-08	7.16387e-07	-0.103106	7.71606	-3.19669	0.00145373	0.00405843	NA	NA	NA	NA	NA	-0.154985	2.86245	-2.87036	0.00430365	0.0256303
LNP1	-0.225779	8.36386	-4.92247	1.53746e-06	1.11792e-05	-0.778808	6.23582	-8.55128	7.74394e-15	4.93194e-13	-0.302586	2.87796	-6.19398	1.00896e-09	1.34632e-08	-0.263741	2.91009	-3.36635	0.000949947	0.00592144	-0.148763	1.59055	-2.75084	0.00619681	0.0329585
LOC100129361	-0.335844	8.75199	-8.26341	7.84311e-15	9.00389e-12	-0.659898	7.62382	-5.65807	6.5829e-08	5.38283e-07	NA	NA	NA	NA	NA	NA	NA	NA	NA	NA	NA	NA	NA	NA	NA
LOC100132891	-0.282889	5.09352	-3.60697	0.000372872	0.00123716	-0.632002	3.83488	-4.48239	1.37181e-05	6.41991e-05	NA	NA	NA	NA	NA	NA	NA	NA	NA	NA	NA	NA	NA	NA	NA
LOC100288310	-0.295036	7.15917	-3.28622	0.00115845	0.003326	-1.07767	5.4116	-6.59012	5.59155e-10	7.84487e-09	NA	NA	NA	NA	NA	NA	NA	NA	NA	NA	NA	NA	NA	NA	NA
LOC100288911	-0.323862	8.92907	-4.7112	4.05628e-06	2.53238e-05	-0.679419	7.84617	-5.58025	9.60841e-08	7.49553e-07	NA	NA	NA	NA	NA	NA	NA	NA	NA	NA	NA	NA	NA	NA	NA
LOC100506538	-0.356956	7.03455	-5.04785	8.5225e-07	6.80823e-06	-0.780939	4.4744	-5.50175	1.40248e-07	1.04693e-06	NA	NA	NA	NA	NA	NA	NA	NA	NA	NA	NA	NA	NA	NA	NA
LOC100506563	-0.463932	7.00268	-4.61359	6.27921e-06	3.64755e-05	-0.623513	4.10642	-7.80758	6.27411e-13	2.11466e-11	NA	NA	NA	NA	NA	NA	NA	NA	NA	NA	NA	NA	NA	NA	NA
LOC100507165	-0.49481	7.96292	-7.10058	1.24048e-11	1.39134e-09	-0.768712	5.73692	-7.00618	5.85243e-11	1.07121e-09	NA	NA	NA	NA	NA	NA	NA	NA	NA	NA	NA	NA	NA	NA	NA
LOC101926951	-0.569172	7.66834	-4.63346	5.74814e-06	3.39325e-05	-0.726828	6.05786	-2.63981	0.00908701	0.0204159	NA	NA	NA	NA	NA	NA	NA	NA	NA	NA	NA	NA	NA	NA	NA
LOC101927424	-0.718909	6.74157	-4.58726	7.0562e-06	4.01366e-05	-1.5808	5.72428	-5.62037	7.9095e-08	6.32666e-07	NA	NA	NA	NA	NA	NA	NA	NA	NA	NA	NA	NA	NA	NA	NA
LOC101930324	-0.585793	11.6414	-5.31663	2.31473e-07	2.35283e-06	-1.6209	9.31738	-7.31251	1.06249e-11	2.41833e-10	NA	NA	NA	NA	NA	NA	NA	NA	NA	NA	NA	NA	NA	NA	NA
LOC283484	-0.416859	4.97408	-7.10303	1.22223e-11	1.38681e-09	-0.614795	3.57224	-5.45912	1.71975e-07	1.25163e-06	NA	NA	NA	NA	NA	NA	NA	NA	NA	NA	NA	NA	NA	NA	NA
LOC285147	-0.288173	8.92907	-2.72322	0.00691266	0.0158715	-0.912671	8.43489	-4.05304	7.75752e-05	0.000304524	NA	NA	NA	NA	NA	NA	NA	NA	NA	NA	NA	NA	NA	NA	NA
LOC286367	-0.288158	5.99503	-5.3556	1.90737e-07	2.01776e-06	-0.73427	4.1743	-8.13995	8.97744e-14	4.04566e-12	NA	NA	NA	NA	NA	NA	NA	NA	NA	NA	NA	NA	NA	NA	NA
LOC728554	-0.425413	8.92036	-5.48642	9.90312e-08	1.19228e-06	-1.01619	6.23462	-7.34606	8.79518e-12	2.05754e-10	NA	NA	NA	NA	NA	NA	NA	NA	NA	NA	NA	NA	NA	NA	NA
LOC93622	-0.36616	8.34703	-6.28886	1.38465e-09	4.16376e-08	-0.670581	6.42367	-4.74246	4.5268e-06	2.37751e-05	NA	NA	NA	NA	NA	NA	NA	NA	NA	NA	NA	NA	NA	NA	NA
LONRF2	-0.333368	10.2495	-4.26084	2.87065e-05	0.000133199	-0.827383	8.42613	-3.69979	0.000293212	0.000992732	-0.274785	8.5475	-5.982	3.54274e-09	3.98857e-08	NA	NA	NA	NA	NA	-0.128113	3.28901	-2.54623	0.011239	0.0498206
LOR	NA	NA	NA	NA	NA	NA	NA	NA	NA	NA	-0.483085	-3.20656	-5.0713	5.08571e-07	3.28588e-06	-0.693559	-3.03819	-4.13021	5.77462e-05	0.000635486	NA	NA	NA	NA	NA
LOXHD1	NA	NA	NA	NA	NA	NA	NA	NA	NA	NA	-0.213687	0.978635	-3.24325	0.00123883	0.00352195	-0.410911	-1.13779	-2.49886	0.013449	0.0477219	-0.183007	-1.73313	-3.06635	0.0023044	0.0166413
LPPR4	-0.637436	9.76737	-5.68316	3.61365e-08	5.36305e-07	-0.685828	8.63511	-3.39291	0.000864942	0.00258893	NA	NA	NA	NA	NA	NA	NA	NA	NA	NA	NA	NA	NA	NA	NA
LRFN5	-0.311914	8.37476	-3.53969	0.000476222	0.00153365	-1.12142	8.24504	-7.54021	2.92232e-12	7.94061e-11	-0.31932	5.93869	-6.93212	9.55968e-12	2.41201e-10	NA	NA	NA	NA	NA	-0.109442	2.93259	-3.00697	0.00279427	0.0190444
LRPPRC	-0.293592	9.42395	-5.85254	1.48491e-08	2.62025e-07	-1.03827	7.92565	-6.70814	2.96979e-10	4.43798e-09	-0.260174	7.54559	-6.11355	1.63204e-09	2.04288e-08	NA	NA	NA	NA	NA	-0.0945082	3.87275	-3.00494	0.00281262	0.0191158
LRRC6	-0.118798	7.93501	-2.35937	0.0190616	0.0386459	-0.808578	6.45767	-6.57534	6.05006e-10	8.37181e-09	-0.158138	4.62864	-6.49605	1.58086e-10	2.68336e-09	NA	NA	NA	NA	NA	-0.154189	2.28137	-4.17639	3.59159e-05	0.00102687
LRRC7	-0.375604	7.76674	-5.27572	2.83184e-07	2.76055e-06	-0.400852	8.02658	-2.62573	0.00945567	0.0211524	-0.246115	7.52447	-7.4507	2.79168e-13	1.19123e-11	NA	NA	NA	NA	NA	-0.174646	2.85575	-2.87437	0.00425042	0.0254069
LRRC73	-0.733929	7.22635	-7.80464	1.55447e-13	6.91856e-11	-0.506716	4.55771	-6.35155	1.97179e-09	2.38232e-08	-0.251136	2.53847	-6.18189	1.08501e-09	1.43266e-08	-0.315747	2.78059	-2.62103	0.00959521	0.0365594	-0.198096	3.67801	-3.02697	0.00261952	0.0182576
LRRC8B	-0.56673	9.11162	-6.58928	2.52915e-10	1.1373e-08	-0.56038	8.05309	-3.38703	0.000882457	0.00263393	-0.268978	7.19851	-6.37542	3.34371e-10	5.13879e-09	NA	NA	NA	NA	NA	-0.226183	2.54419	-4.33791	1.79659e-05	0.000640064
LRRTM4	-0.274497	6.13997	-2.76605	0.00609029	0.0141683	NA	NA	NA	NA	NA	-0.30711	5.6751	-6.93294	9.50309e-12	2.40288e-10	NA	NA	NA	NA	NA	-0.191453	2.02521	-4.31667	1.97035e-05	0.000686155
LRTM2	-0.369187	7.06873	-6.5263	3.62466e-10	1.50466e-08	-0.292612	4.73245	-3.96075	0.000110735	0.000419917	-0.219082	4.09062	-4.8133	1.82594e-06	1.02966e-05	NA	NA	NA	NA	NA	-0.283574	3.05301	-4.48059	9.56817e-06	0.000406136
LSM4	-0.316336	9.01164	-7.99233	4.62651e-14	2.91261e-11	-0.703003	7.18481	-6.07965	8.02813e-09	8.24834e-08	-0.224164	4.97148	-6.33181	4.37105e-10	6.46141e-09	-0.218366	5.51568	-4.01804	8.9414e-05	0.000897338	-0.0763634	5.77188	-2.81755	0.00506348	0.0287771
LY6D	NA	NA	NA	NA	NA	NA	NA	NA	NA	NA	-0.567822	-1.76994	-6.69297	4.53697e-11	9.04172e-10	NA	NA	NA	NA	NA	-0.278652	0.234117	-2.92913	0.00358099	0.0225741
LYPD6B	-0.154218	5.59676	-3.64081	0.000329182	0.00110994	-0.311059	3.7826	-3.67123	0.000325216	0.00108723	-0.348872	0.457367	-6.52347	1.33113e-10	2.30368e-09	NA	NA	NA	NA	NA	-0.18008	0.493979	-3.59538	0.000361698	0.00480519
MACORIS	NA	NA	NA	NA	NA	NA	NA	NA	NA	NA	NA	NA	NA	NA	NA	-0.530368	-2.24734	-4.27973	3.18156e-05	0.000392855	-0.299757	-1.39767	-2.67382	0.00778651	0.0386477
MAD2L1BP	-0.277314	7.73331	-5.83193	1.65606e-08	2.86267e-07	-0.813707	5.40762	-9.34773	5.98903e-17	7.15459e-15	-0.27944	2.87799	-6.22453	8.39365e-10	1.14995e-08	NA	NA	NA	NA	NA	NA	NA	NA	NA	NA
MAEL	-0.413188	5.60478	-5.85765	1.44678e-08	2.56643e-07	-0.68785	3.3966	-8.60669	5.54752e-15	3.67209e-13	-0.242033	1.43054	-4.26099	2.31876e-05	0.000101139	NA	NA	NA	NA	NA	NA	NA	NA	NA	NA
MAGED1	-0.31472	11.294	-5.73159	2.8057e-08	4.37698e-07	-1.09155	9.07401	-7.58903	2.21059e-12	6.26821e-11	-0.178422	6.54749	-4.44288	1.03408e-05	4.9008e-05	NA	NA	NA	NA	NA	NA	NA	NA	NA	NA
MAGEH1	-0.228217	9.35962	-5.52343	8.20125e-08	1.01365e-06	-0.573433	7.40211	-5.22903	5.07946e-07	3.33168e-06	-0.372583	5.20411	-6.89001	1.26442e-11	3.06353e-10	NA	NA	NA	NA	NA	-0.147984	4.51521	-2.94094	0.00344988	0.0220268
MAGEL2	-0.335212	7.48947	-4.47625	1.14743e-05	6.06371e-05	-0.636432	5.41488	-6.23994	3.52391e-09	3.97676e-08	-0.196432	2.00438	-4.6909	3.28148e-06	1.74188e-05	NA	NA	NA	NA	NA	NA	NA	NA	NA	NA
MAK16	-0.303739	7.75424	-6.91792	3.69669e-11	2.88409e-09	-0.757264	5.54176	-7.97312	2.39241e-13	9.30644e-12	-0.156959	4.16828	-4.95413	9.15305e-07	5.55083e-06	-0.135165	3.52062	-2.74892	0.00665339	0.0274916	-0.106049	0.930424	-2.58282	0.010131	0.0464713
MAP1LC3A	-0.374192	10.4507	-9.35233	4.6156e-18	4.5039e-14	-0.202945	6.50094	-2.34942	0.0199807	0.0403957	-0.263436	5.03492	-6.37207	3.41342e-10	5.23165e-09	-0.400707	6.08667	-5.42725	2.03853e-07	6.95722e-06	-0.12355	7.39562	-2.62427	0.0089944	0.0426981
MAP1LC3B2	NA	NA	NA	NA	NA	NA	NA	NA	NA	NA	NA	NA	NA	NA	NA	-0.544874	-2.41991	-3.26944	0.00131448	0.00764452	-0.272756	-1.61715	-2.99698	0.00288558	0.0194684
MAP2K1	-0.444547	10.9436	-4.83336	2.3247e-06	1.57203e-05	-1.2155	7.15374	-6.28446	2.79734e-09	3.24945e-08	-0.215579	6.47304	-3.98778	7.38522e-05	0.000284581	NA	NA	NA	NA	NA	NA	NA	NA	NA	NA
MAPK10	-0.268807	10.5305	-4.08426	5.92799e-05	0.000247785	-1.03612	8.162	-5.46152	1.70016e-07	1.2415e-06	-0.291438	8.17054	-6.33385	4.31681e-10	6.39459e-09	NA	NA	NA	NA	NA	NA	NA	NA	NA	NA
2019-03-04	-0.530452	7.68952	-7.36216	2.51061e-12	4.71125e-10	-0.53246	5.61089	-6.63945	4.29523e-10	6.22069e-09	-0.273346	2.93951	-7.00968	5.70919e-12	1.56677e-10	NA	NA	NA	NA	NA	-0.256359	1.22289	-4.65023	4.42586e-06	0.000232023
MCAT	-0.346212	7.59493	-6.29464	1.3403e-09	4.05539e-08	-0.757703	4.74726	-8.44159	1.49516e-14	8.64922e-13	-0.171135	2.72521	-4.8895	1.25931e-06	7.36557e-06	NA	NA	NA	NA	NA	NA	NA	NA	NA	NA
MCF2	-0.189341	6.8109	-2.40908	0.0167042	0.0344245	-0.834517	6.29013	-4.72148	4.95824e-06	2.57662e-05	-0.330718	4.00368	-5.60727	2.98106e-08	2.6271e-07	NA	NA	NA	NA	NA	NA	NA	NA	NA	NA
MCTS1	-0.499487	8.36528	-6.71481	1.223e-10	6.81943e-09	0.331047	6.4049	3.51256	0.000572009	0.00179852	-0.338615	3.68216	-6.97767	7.06673e-12	1.88379e-10	-0.182825	3.6838	-3.65277	0.000349204	0.00266434	-0.12245	4.00968	-3.1374	0.00182243	0.0141895
MDH2	-0.438682	9.61079	-7.07877	1.41274e-11	1.48231e-09	-0.848077	8.63437	-5.05237	1.14261e-06	6.90251e-06	-0.191673	5.98732	-4.65819	3.82952e-06	2.00126e-05	NA	NA	NA	NA	NA	-0.120122	5.58371	-2.90353	0.00388099	0.0238226
MFSD4	-0.545482	9.75022	-5.5418	7.47605e-08	9.38884e-07	-0.696351	9.14955	-4.29909	2.91837e-05	0.000126408	NA	NA	NA	NA	NA	NA	NA	NA	NA	NA	NA	NA	NA	NA	NA
MFSD6	-0.264991	10.1916	-4.80458	2.65169e-06	1.76081e-05	-1.00408	8.10655	-5.4479	1.8142e-07	1.31515e-06	-0.166377	6.66969	-4.33524	1.67345e-05	7.55157e-05	NA	NA	NA	NA	NA	NA	NA	NA	NA	NA
MICU3	-0.289894	9.0619	-4.00162	8.25675e-05	0.000330812	NA	NA	NA	NA	NA	-0.344721	6.31918	-6.05478	2.31542e-09	2.76335e-08	NA	NA	NA	NA	NA	NA	NA	NA	NA	NA
MIR22	-0.318244	6.98574	-4.82229	2.44611e-06	1.64105e-05	-0.78208	6.68998	-6.20011	4.3289e-09	4.76014e-08	NA	NA	NA	NA	NA	NA	NA	NA	NA	NA	NA	NA	NA	NA	NA
MKRN1	-0.268708	9.77245	-4.07643	6.11861e-05	0.000254228	-1.1775	8.48015	-7.47949	4.13064e-12	1.0719e-10	-0.104528	5.89347	-4.16404	3.52382e-05	0.00014736	NA	NA	NA	NA	NA	NA	NA	NA	NA	NA
MMD	-0.445927	10.3464	-5.19919	4.11657e-07	3.74974e-06	-0.687463	8.28168	-3.82483	0.000185007	0.000662839	-0.215743	5.80444	-4.89779	1.20903e-06	7.10316e-06	NA	NA	NA	NA	NA	NA	NA	NA	NA	NA
MOB4	-0.269512	9.58859	-4.98793	1.13107e-06	8.6463e-06	-0.84545	7.24401	-7.02764	5.19919e-11	9.62113e-10	-0.179848	5.47443	-5.08351	4.78039e-07	3.1102e-06	NA	NA	NA	NA	NA	NA	NA	NA	NA	NA
MOXD1	-0.203944	7.68949	-2.48967	0.013426	0.0284497	-0.630386	5.0035	-4.21392	4.11285e-05	0.000171949	-0.35814	4.24113	-7.54127	1.47557e-13	6.80533e-12	NA	NA	NA	NA	NA	NA	NA	NA	NA	NA
MPPED2	-0.457915	7.62189	-6.24396	1.77911e-09	5.13815e-08	-0.938748	5.67626	-5.60554	8.50054e-08	6.73416e-07	-0.227038	4.30246	-8.03526	4.06102e-15	3.19602e-13	NA	NA	NA	NA	NA	-0.137434	2.21408	-3.89727	0.000112898	0.00217683
MRPL1	-0.269813	8.51797	-5.87679	1.30552e-08	2.3701e-07	-0.742553	5.5234	-6.85121	1.36805e-10	2.2364e-09	-0.223	3.76567	-5.79676	1.02972e-08	1.02007e-07	-0.208268	3.71093	-3.34372	0.00102545	0.00628929	NA	NA	NA	NA	NA
MRPL15	-0.380276	8.87335	-5.31333	2.35282e-07	2.38219e-06	-1.27996	5.94094	-7.31714	1.03516e-11	2.36411e-10	-0.187567	3.79566	-3.94727	8.71722e-05	0.000330153	NA	NA	NA	NA	NA	NA	NA	NA	NA	NA
MRPL30	-0.300963	8.51985	-6.14937	2.99405e-09	7.70868e-08	-0.857237	6.11517	-7.0804	3.88358e-11	7.50248e-10	-0.190944	5.38751	-6.69611	4.44651e-11	8.89151e-10	-0.156413	4.77476	-2.80431	0.00565507	0.0242456	NA	NA	NA	NA	NA
MRPL37	-0.390181	8.1487	-7.00313	2.22407e-11	2.07744e-09	-0.759416	4.90729	-7.57132	2.44636e-12	6.81235e-11	-0.0878755	3.96215	-2.25842	0.0242315	0.0476071	NA	NA	NA	NA	NA	NA	NA	NA	NA	NA
MRPS25	-0.283877	8.71915	-8.47356	1.93769e-15	4.727e-12	-0.796039	7.11661	-9.0636	3.44809e-16	3.28366e-14	-0.097656	6.10095	-6.73517	3.45802e-11	7.17442e-10	-0.191706	5.73797	-5.47847	1.59772e-07	5.71912e-06	NA	NA	NA	NA	NA
MRPS30	NA	NA	NA	NA	NA	-0.819023	7.1675	-6.09974	7.24596e-09	7.52127e-08	-0.166864	6.8436	-4.82681	1.71013e-06	9.71636e-06	NA	NA	NA	NA	NA	-0.156035	3.17123	-3.66082	0.000282883	0.0039935
MRTO4	-0.327819	8.03499	-5.98248	7.41741e-09	1.53508e-07	-0.704826	5.21665	-7.40917	6.15642e-12	1.50136e-10	-0.186287	4.47449	-6.71222	4.00904e-11	8.13164e-10	NA	NA	NA	NA	NA	-0.123364	4.51448	-3.39347	0.000754456	0.00782159
MSANTD1	-0.334909	5.32719	-6.68134	1.48459e-10	7.76696e-09	-0.1182	3.51404	-2.46909	0.0145595	0.0307407	NA	NA	NA	NA	NA	NA	NA	NA	NA	NA	-0.160777	0.54537	-3.14972	0.00174895	0.0138908
MSH2	-0.29525	7.28378	-4.80173	2.6874e-06	1.7821e-05	-0.824438	4.03678	-6.72553	2.70394e-10	4.11067e-09	-0.214797	5.74334	-5.91521	5.22199e-09	5.59257e-08	NA	NA	NA	NA	NA	-0.134496	2.53609	-3.11535	0.00196102	0.0149031
MSLNL	NA	NA	NA	NA	NA	NA	NA	NA	NA	NA	NA	NA	NA	NA	NA	-0.767328	-2.97867	-3.7625	0.00023425	0.00193394	-0.267755	-1.21313	-2.95234	0.00332754	0.021479
MTCL1	NA	NA	NA	NA	NA	-0.954995	7.47294	-5.66254	6.44076e-08	5.2773e-07	-0.0751491	5.59891	-2.38719	0.0172467	0.035472	NA	NA	NA	NA	NA	-0.148714	2.87517	-3.60366	0.000350694	0.00469231
MTMR7	-0.474493	7.2123	-5.35562	1.90802e-07	2.01776e-06	-0.103642	3.28599	-2.6693	0.0083569	0.0189464	-0.253415	5.78146	-6.21418	8.93449e-10	1.21138e-08	NA	NA	NA	NA	NA	-0.202113	1.42598	-2.76631	0.00591521	0.0319254
MTX2	-0.349051	8.53232	-5.61328	5.18263e-08	7.07495e-07	-1.53755	6.49734	-8.85326	1.24623e-15	9.71432e-14	-0.239227	4.40469	-6.13404	1.44465e-09	1.83553e-08	NA	NA	NA	NA	NA	NA	NA	NA	NA	NA
MUM1L1	-0.538056	7.94279	-4.78371	2.91883e-06	1.91733e-05	-0.767484	4.3591	-4.38125	2.0863e-05	9.34552e-05	NA	NA	NA	NA	NA	NA	NA	NA	NA	NA	NA	NA	NA	NA	NA
MYB	NA	NA	NA	NA	NA	-0.174593	3.33174	-2.25706	0.0253098	0.0494797	-0.390139	-1.21355	-4.73215	2.69716e-06	1.46042e-05	-0.507637	-2.01109	-2.49377	0.0136363	0.0482369	NA	NA	NA	NA	NA
MYH4	NA	NA	NA	NA	NA	NA	NA	NA	NA	NA	-0.491629	-1.73166	-5.1882	2.79649e-07	1.9186e-06	-0.7496	-4.5499	-3.03447	0.00280488	0.0139943	NA	NA	NA	NA	NA
MYL7	NA	NA	NA	NA	NA	NA	NA	NA	NA	NA	NA	NA	NA	NA	NA	-0.395792	-2.05381	-2.54592	0.0118254	0.0430391	-0.479491	0.0756771	-5.35897	1.3714e-07	2.37509e-05
MYSM1	NA	NA	NA	NA	NA	-0.721861	5.80675	-3.69898	0.00029408	0.000995338	-0.179745	6.29556	-5.80457	9.84967e-09	9.81471e-08	NA	NA	NA	NA	NA	-0.140487	1.71234	-3.15823	0.00169984	0.0136326
MYT1L	-0.412079	10.3559	-3.76536	0.000206633	0.000740749	-0.86847	9.23479	-4.23997	3.70496e-05	0.000156386	-0.2446	7.58667	-5.71943	1.59393e-08	1.5088e-07	NA	NA	NA	NA	NA	-0.0903489	4.41044	-2.61356	0.00927652	0.0437695
NAA20	-0.245579	9.01609	-5.62548	4.86475e-08	6.75733e-07	-1.17276	7.01399	-7.20058	1.99014e-11	4.21605e-10	-0.146366	4.50014	-4.77325	2.21511e-06	1.22243e-05	NA	NA	NA	NA	NA	-0.15652	4.65269	-4.01219	7.10147e-05	0.001609
NAPA	-0.447846	10.2394	-6.60796	2.27e-10	1.0541e-08	-0.639398	4.91737	-5.33106	3.15391e-07	2.16283e-06	-0.125966	6.19431	-3.01093	0.00269979	0.00701604	NA	NA	NA	NA	NA	-0.11638	6.66248	-3.34309	0.000901439	0.00890286
NAV3	-0.26428	9.75226	-5.98199	7.43684e-09	1.53585e-07	-0.945065	8.04047	-5.41544	2.11712e-07	1.51034e-06	-0.193903	7.1628	-8.09622	2.57409e-15	2.19412e-13	-0.177549	5.57982	-3.00979	0.00302985	0.0148576	-0.110797	2.21465	-3.14367	0.0017847	0.0140515
NBEA	-0.331724	9.28306	-4.34454	2.01857e-05	9.83138e-05	-0.607241	7.8829	-3.56867	0.000469468	0.00150713	-0.320002	8.35912	-7.49785	2.00382e-13	8.94989e-12	NA	NA	NA	NA	NA	NA	NA	NA	NA	NA
NCBP2-AS2	-0.2952	8.58388	-6.42578	6.41695e-10	2.35401e-08	-0.854783	5.76815	-7.49861	3.70472e-12	9.73038e-11	NA	NA	NA	NA	NA	NA	NA	NA	NA	NA	NA	NA	NA	NA	NA
NCEH1	-0.298743	7.81102	-2.67306	0.0080026	0.0180197	-0.519262	4.68196	-2.92086	0.00397715	0.00988728	-0.270068	6.36518	-5.75253	1.32333e-08	1.27517e-07	NA	NA	NA	NA	NA	-0.187604	3.05654	-2.78322	0.00562082	0.0308889
NCR3LG1	-0.229115	7.78031	-2.9952	0.00301348	0.0076547	-0.902303	6.15513	-7.07227	4.06257e-11	7.80123e-10	-0.290158	5.0785	-7.21677	1.41026e-12	4.73758e-11	NA	NA	NA	NA	NA	-0.206033	-0.0960226	-2.85345	0.00453487	0.026607
NDN	-0.386344	9.41708	-6.12813	3.3654e-09	8.36676e-08	-0.869751	8.08842	-7.54057	2.91632e-12	7.93498e-11	-0.215011	4.90122	-5.19107	2.75527e-07	1.89252e-06	NA	NA	NA	NA	NA	NA	NA	NA	NA	NA
NDRG4	-0.44547	11.9823	-5.38321	1.66316e-07	1.80927e-06	-1.22455	7.09973	-8.11864	1.01791e-13	4.43855e-12	-0.303965	8.76408	-6.73201	3.52925e-11	7.29226e-10	NA	NA	NA	NA	NA	-0.133847	7.67473	-2.64918	0.00836767	0.0405871
NDST3	NA	NA	NA	NA	NA	NA	NA	NA	NA	NA	-0.407869	5.38197	-8.60338	5.22889e-17	7.48853e-15	NA	NA	NA	NA	NA	-0.208808	0.6277	-3.43079	0.000660348	0.00715174
NDUFA1	-0.136952	10.9896	-4.52662	9.20915e-06	5.02589e-05	-0.606608	8.50165	-5.45752	1.73289e-07	1.25982e-06	-0.338842	5.22146	-7.22786	1.3085e-12	4.43785e-11	-0.13598	6.02745	-2.75533	0.00653024	0.0270918	NA	NA	NA	NA	NA
NDUFA4	-0.211991	11.9216	-4.13894	4.747e-05	0.000205143	-0.92893	9.57035	-6.34512	2.03925e-09	2.45794e-08	-0.336514	7.43873	-6.01516	2.9222e-09	3.38806e-08	NA	NA	NA	NA	NA	NA	NA	NA	NA	NA
NDUFA9	-0.279551	9.39503	-6.32018	1.16216e-09	3.67119e-08	-0.976239	6.74079	-9.94248	1.46285e-18	3.21016e-16	-0.235254	5.59558	-6.4363	2.29446e-10	3.70613e-09	NA	NA	NA	NA	NA	NA	NA	NA	NA	NA
NDUFAF5	-0.350205	7.7991	-5.59784	5.61114e-08	7.49535e-07	-0.799973	4.49255	-7.94645	2.79607e-13	1.06308e-11	-0.24897	4.21564	-6.39608	2.94364e-10	4.58917e-09	NA	NA	NA	NA	NA	NA	NA	NA	NA	NA
NECTIN3-AS1	NA	NA	NA	NA	NA	NA	NA	NA	NA	NA	-0.417809	0.118643	-6.85825	1.55353e-11	3.6283e-10	-0.638718	-1.87326	-4.57148	9.52433e-06	0.000147404	NA	NA	NA	NA	NA
NEDD4L	-0.305286	9.74823	-4.12161	5.09594e-05	0.000217715	-0.626105	7.16012	-4.07688	7.06933e-05	0.000280021	-0.197294	7.22825	-6.03467	2.60213e-09	3.0617e-08	NA	NA	NA	NA	NA	-0.0789963	3.79459	-2.64239	0.00853446	0.0411783
NEFL	-0.517559	11.5747	-3.73544	0.00023136	0.000817059	-1.19674	10.4407	-5.82097	2.95157e-08	2.61242e-07	NA	NA	NA	NA	NA	NA	NA	NA	NA	NA	NA	NA	NA	NA	NA
NEFM	-0.444814	10.9116	-3.05106	0.0025218	0.00655331	-1.0503	10.1804	-4.46713	1.46204e-05	6.78242e-05	-0.276737	7.08841	-3.99705	7.10976e-05	0.000275436	NA	NA	NA	NA	NA	NA	NA	NA	NA	NA
NEGR1	-0.376625	9.50285	-3.697	0.000267241	0.000926866	NA	NA	NA	NA	NA	-0.420299	7.26602	-6.02958	2.68781e-09	3.1483e-08	NA	NA	NA	NA	NA	-0.129043	4.37172	-2.76153	0.00600107	0.0322713
NEK10	-0.145264	5.73853	-3.86773	0.000139581	0.000524059	NA	NA	NA	NA	NA	-0.382999	4.64541	-7.89438	1.15444e-14	8.15059e-13	NA	NA	NA	NA	NA	-0.205022	0.1224	-3.47205	0.000569101	0.00652414
NEK2	NA	NA	NA	NA	NA	-0.31138	3.03917	-4.83162	3.06489e-06	1.6819e-05	-0.527248	-1.15459	-5.55807	3.90269e-08	3.32499e-07	NA	NA	NA	NA	NA	-0.29075	-1.54626	-3.40993	0.00071151	0.00752927
NEU1	-0.270317	7.97373	-5.32116	2.26178e-07	2.30863e-06	-0.727416	4.48758	-7.80011	6.55174e-13	2.18995e-11	NA	NA	NA	NA	NA	NA	NA	NA	NA	NA	-0.10416	3.57851	-3.47379	0.000565517	0.00648689
NEUROD1	-0.324898	7.15785	-2.81884	0.00519904	0.0123571	NA	NA	NA	NA	NA	-0.220984	1.85274	-3.97466	7.79225e-05	0.000298832	NA	NA	NA	NA	NA	-0.167161	1.22796	-2.82758	0.00491051	0.0281469
NGEF	-0.387878	10.1239	-3.06823	0.00238621	0.00624337	NA	NA	NA	NA	NA	-0.318024	6.91791	-6.2221	8.52589e-10	1.16536e-08	NA	NA	NA	NA	NA	-0.278308	5.63984	-4.11794	4.58998e-05	0.00119346
NIPSNAP1	-0.252467	9.47115	-6.32012	1.16253e-09	3.67119e-08	-0.616883	7.81122	-9.40735	4.13544e-17	5.18574e-15	-0.254326	5.20929	-6.28636	5.76948e-10	8.2594e-09	NA	NA	NA	NA	NA	-0.143462	4.4278	-3.82182	0.000152132	0.00262402
NIT2	-0.350111	8.06677	-5.74776	2.57943e-08	4.09928e-07	-1.34139	5.35341	-10.9424	2.55023e-21	2.57433e-18	-0.304309	3.9801	-7.79388	2.40367e-14	1.46095e-12	-0.157754	4.10105	-2.56812	0.0111222	0.0410131	NA	NA	NA	NA	NA
NKIRAS1	-0.373881	8.90734	-5.18414	4.42865e-07	3.98256e-06	-1.05695	7.06161	-6.94852	8.03589e-11	1.41348e-09	-0.273054	5.20866	-6.47669	1.78426e-10	2.97024e-09	NA	NA	NA	NA	NA	NA	NA	NA	NA	NA
NKX6-3	NA	NA	NA	NA	NA	NA	NA	NA	NA	NA	-0.148407	-0.926702	-2.28464	0.0226373	0.0448864	-0.559511	-1.08277	-3.69482	0.000299973	0.00235808	-0.161471	0.0455344	-2.71753	0.00684443	0.035403
NME5	-0.324132	8.47575	-4.24874	3.01913e-05	0.000138606	-0.538852	5.70363	-4.03369	8.36264e-05	0.000325588	-0.329274	3.49949	-6.48114	1.73626e-10	2.91082e-09	NA	NA	NA	NA	NA	NA	NA	NA	NA	NA
NPAS4	-0.60941	4.6943	-3.48187	0.000585964	0.0018409	-0.280668	3.06692	-2.52577	0.0124823	0.0268778	NA	NA	NA	NA	NA	-1.16343	-2.33585	-3.68049	0.000315954	0.00246224	NA	NA	NA	NA	NA
NPPC	NA	NA	NA	NA	NA	NA	NA	NA	NA	NA	-0.404739	-0.372696	-4.72658	2.76972e-06	1.49627e-05	-0.440466	0.498021	-3.34853	0.00100893	0.00620765	NA	NA	NA	NA	NA
NPTX1	-0.487615	10.7099	-4.18686	3.90138e-05	0.000173477	-0.759012	8.72155	-4.34166	2.45389e-05	0.000107863	-0.116019	8.19352	-2.57098	0.01035	0.0227502	NA	NA	NA	NA	NA	NA	NA	NA	NA	NA
NPY	-0.55518	8.83735	-4.57546	7.43364e-06	4.19656e-05	-0.555259	5.57045	-2.55143	0.0116322	0.0252683	-0.421634	2.61243	-5.36927	1.08373e-07	8.23185e-07	NA	NA	NA	NA	NA	NA	NA	NA	NA	NA
NRG3	-0.299039	7.93103	-4.84605	2.19221e-06	1.49278e-05	-0.638299	6.73	-5.39259	2.35938e-07	1.66492e-06	-0.11522	5.45413	-5.98937	3.39357e-09	3.84757e-08	NA	NA	NA	NA	NA	NA	NA	NA	NA	NA
NRXN1	-0.303257	10.3148	-3.55015	0.00045856	0.00148338	NA	NA	NA	NA	NA	-0.367674	8.94172	-8.94013	3.54087e-18	7.5912e-16	NA	NA	NA	NA	NA	-0.132646	4.69085	-2.91274	0.00377049	0.0233141
NSF	NA	NA	NA	NA	NA	0.655308	5.0406	7.14545	2.70628e-11	5.52447e-10	-0.511803	7.96541	-6.72646	3.67361e-11	7.54647e-10	NA	NA	NA	NA	NA	-0.238724	5.51664	-2.87279	0.00427124	0.0254842
NSG2	NA	NA	NA	NA	NA	NA	NA	NA	NA	NA	-0.487046	6.86582	-7.63198	7.77102e-14	3.96098e-12	NA	NA	NA	NA	NA	-0.237024	5.98275	-4.26513	2.46128e-05	0.000797018
NUDT10	-0.282765	7.75796	-4.11975	5.13462e-05	0.000219077	NA	NA	NA	NA	NA	-0.408846	3.79247	-7.09708	3.18631e-12	9.49558e-11	NA	NA	NA	NA	NA	NA	NA	NA	NA	NA
NUPR2	NA	NA	NA	NA	NA	NA	NA	NA	NA	NA	-0.412867	-0.19182	-4.37287	1.4163e-05	6.49564e-05	NA	NA	NA	NA	NA	-0.276233	0.665298	-2.77383	0.00578258	0.0315442
OAT	-0.181607	11.2004	-4.51627	9.63544e-06	5.20986e-05	-0.646573	10.1722	-3.5476	0.000505755	0.0016123	-0.335092	6.87446	-6.35973	3.68824e-10	5.56841e-09	NA	NA	NA	NA	NA	NA	NA	NA	NA	NA
OBSCN-AS1	NA	NA	NA	NA	NA	NA	NA	NA	NA	NA	-0.254512	0.578299	-5.25946	1.93103e-07	1.3758e-06	-0.661143	-0.431712	-4.37952	2.11938e-05	0.000282832	-0.282158	-0.602054	-3.55069	0.000426909	0.0054158
OCA2	-0.234861	7.23625	-4.30841	2.35061e-05	0.000111912	-0.274748	5.06052	-3.56669	0.000472772	0.00151697	-0.334507	3.08771	-10.3531	1.91587e-23	2.33697e-20	NA	NA	NA	NA	NA	-0.174972	-0.251739	-2.72354	0.00672319	0.0349812
ODC1-DT	NA	NA	NA	NA	NA	NA	NA	NA	NA	NA	-0.147761	-0.316176	-2.80909	0.00510902	0.012292	-0.559485	-2.05712	-4.487	1.35828e-05	0.000198737	-0.261453	-1.78425	-3.7211	0.000224837	0.00339654
OLA1	-0.27243	10.389	-5.23863	3.39408e-07	3.20324e-06	-0.775109	8.93329	-4.99884	1.45544e-06	8.58426e-06	-0.31799	5.78681	-6.38418	3.17159e-10	4.89493e-09	NA	NA	NA	NA	NA	NA	NA	NA	NA	NA
OPA1	-0.356804	9.42637	-6.04435	5.31003e-09	1.18842e-07	-0.967342	7.68773	-6.20935	4.12743e-09	4.56846e-08	-0.319638	7.53236	-7.10863	2.9392e-12	8.87126e-11	NA	NA	NA	NA	NA	-0.130193	3.46469	-2.86365	0.00439404	0.0260089
OPRL1	-0.274838	6.58622	-5.65614	4.15284e-08	5.97691e-07	-0.273092	3.8853	-4.04904	7.87895e-05	0.000308451	-0.175019	4.19653	-4.12985	4.07615e-05	0.000167936	NA	NA	NA	NA	NA	-0.153384	2.45466	-2.86211	0.00441506	0.0260982
OR14I1	NA	NA	NA	NA	NA	NA	NA	NA	NA	NA	-0.441864	0.483233	-6.3565	3.7567e-10	5.66452e-09	NA	NA	NA	NA	NA	-0.384068	-1.05695	-3.62222	0.000327163	0.00446586
OR1H1P	NA	NA	NA	NA	NA	NA	NA	NA	NA	NA	-0.39412	-2.28148	-4.41676	1.16333e-05	5.43703e-05	-0.652203	-4.4047	-3.45068	0.000711981	0.00470322	NA	NA	NA	NA	NA
OR2L13	-0.423977	5.66559	-3.96155	9.6765e-05	0.000380279	-0.443768	3.05015	-4.05549	7.68383e-05	0.000302042	-0.446044	2.08007	-5.42406	8.08587e-08	6.3548e-07	NA	NA	NA	NA	NA	NA	NA	NA	NA	NA
OR2M1P	NA	NA	NA	NA	NA	NA	NA	NA	NA	NA	-0.332593	-1.71217	-3.49145	0.000511076	0.00159989	-0.476782	-4.93609	-2.74264	0.00677603	0.0278898	NA	NA	NA	NA	NA
OR2W3	NA	NA	NA	NA	NA	NA	NA	NA	NA	NA	-0.43092	0.863091	-7.81143	2.11519e-14	1.31499e-12	NA	NA	NA	NA	NA	-0.229702	-0.594662	-2.69121	0.00739864	0.0374074
ORC3	-0.139491	7.46068	-3.5991	0.000383697	0.00126812	-1.02708	5.51305	-8.49083	1.11325e-14	6.66924e-13	-0.180892	5.05572	-5.55009	4.07717e-08	3.45534e-07	NA	NA	NA	NA	NA	-0.142911	2.73062	-3.34062	0.000909298	0.00894404
ORC5	-0.247922	7.95596	-4.8982	1.72141e-06	1.2252e-05	-1.27201	6.93497	-8.60554	5.58615e-15	3.67357e-13	-0.185848	4.6379	-5.87677	6.51784e-09	6.80927e-08	NA	NA	NA	NA	NA	-0.151108	2.33227	-3.24914	0.00124896	0.0110369
OSBPL10	-0.503657	6.95829	-5.1125	6.25751e-07	5.28207e-06	-0.472068	5.26464	-3.32221	0.00109881	0.0032058	-0.219006	4.29826	-6.84075	1.74193e-11	4.00432e-10	NA	NA	NA	NA	NA	-0.148977	0.564517	-2.73382	0.00652047	0.0341924
OVOL2	-0.17059	5.37732	-4.38132	1.72563e-05	8.59115e-05	-0.140772	3.53338	-2.58799	0.0105107	0.0231585	-0.091623	1.88302	-3.69829	0.000234351	0.000796726	-0.537571	-1.37024	-3.13086	0.00206587	0.0109852	-0.287614	-0.161144	-4.5281	7.72838e-06	0.000350251
P2RX2	NA	NA	NA	NA	NA	NA	NA	NA	NA	NA	NA	NA	NA	NA	NA	-0.949294	-2.23586	-3.20633	0.00161793	0.00900614	-0.326792	-2.67166	-4.48547	9.36146e-06	0.000402207
P2RX6	NA	NA	NA	NA	NA	NA	NA	NA	NA	NA	-0.0997407	3.5419	-2.84105	0.00462943	0.011259	-0.388945	2.96408	-4.11432	6.14679e-05	0.000666822	-0.185398	3.12212	-3.48574	0.000541521	0.00630388
PACSIN1	-0.425209	11.1099	-5.40396	1.49939e-07	1.66926e-06	NA	NA	NA	NA	NA	-0.119239	7.80558	-2.24704	0.0249544	0.0488639	NA	NA	NA	NA	NA	-0.202585	6.61303	-4.16864	3.71086e-05	0.00104469
PAFAH1B1	-0.263634	10.7755	-4.99273	1.10575e-06	8.48601e-06	-0.729727	9.03704	-4.31443	2.74203e-05	0.000119463	-0.272837	8.63719	-6.32744	4.48977e-10	6.6203e-09	NA	NA	NA	NA	NA	NA	NA	NA	NA	NA
PAK3	-0.306744	10.4514	-4.49607	1.05257e-05	5.63256e-05	-0.333833	9.57919	-2.70806	0.00747778	0.0171829	-0.351673	6.33701	-8.81138	9.99826e-18	1.87131e-15	NA	NA	NA	NA	NA	NA	NA	NA	NA	NA
PAK6	-0.418082	9.04217	-5.15036	5.21498e-07	4.54964e-06	NA	NA	NA	NA	NA	-0.115335	5.04254	-2.93279	0.00347087	0.00874677	NA	NA	NA	NA	NA	-0.213935	3.23371	-4.51082	8.35442e-06	0.000369979
PANX1	-0.312966	8.27602	-4.27459	2.71026e-05	0.000126463	-0.765272	7.56256	-5.40806	2.19256e-07	1.55865e-06	-0.300549	4.49203	-6.29081	5.61822e-10	8.0657e-09	NA	NA	NA	NA	NA	NA	NA	NA	NA	NA
PCDH7	-0.31941	10.0525	-3.24069	0.0013515	0.00380385	-0.98114	9.20902	-4.26108	3.40323e-05	0.000144953	-0.232548	6.70676	-6.45084	2.09621e-10	3.42659e-09	NA	NA	NA	NA	NA	NA	NA	NA	NA	NA
PCDHAC2	-0.50934	6.72702	-5.9951	6.93776e-09	1.45432e-07	-0.206982	3.58169	-3.21554	0.0015654	0.00438517	-0.260069	6.13781	-6.52755	1.29746e-10	2.25535e-09	NA	NA	NA	NA	NA	-0.237513	0.636546	-2.65161	0.00830866	0.0403816
PCLO	-0.596301	9.91574	-6.72558	1.1486e-10	6.51633e-09	-1.20059	8.80461	-6.08741	7.71649e-09	7.98096e-08	-0.23855	8.31312	-6.57553	9.5877e-11	1.73392e-09	NA	NA	NA	NA	NA	NA	NA	NA	NA	NA
PDCD2	-0.359553	7.22788	-6.82288	6.48403e-11	4.25221e-09	-0.751147	5.13386	-5.88307	2.16601e-08	1.99133e-07	-0.0808703	4.55667	-3.20233	0.00142599	0.003992	NA	NA	NA	NA	NA	NA	NA	NA	NA	NA
PDE10A	-0.34369	6.72905	-4.68741	4.51511e-06	2.77271e-05	-0.691102	3.89834	-4.29711	2.94182e-05	0.000127288	-0.321961	4.64625	-7.61626	8.64823e-14	4.32094e-12	NA	NA	NA	NA	NA	NA	NA	NA	NA	NA
PDE1A	-0.335024	9.37764	-4.2078	3.57833e-05	0.000160872	NA	NA	NA	NA	NA	-0.383535	6.61657	-5.88052	6.39225e-09	6.69749e-08	NA	NA	NA	NA	NA	NA	NA	NA	NA	NA
PDE1B	-0.29688	7.61649	-5.04457	8.6526e-07	6.89241e-06	NA	NA	NA	NA	NA	-0.202875	5.85596	-5.08955	4.63594e-07	3.02345e-06	NA	NA	NA	NA	NA	-0.163395	4.97285	-3.84539	0.00013867	0.00248365
PDGFD	-0.335244	5.93651	-3.31185	0.00106137	0.00307918	NA	NA	NA	NA	NA	-0.18667	2.26599	-3.14573	0.00172813	0.00472943	0.527986	1.38028	2.64098	0.00907025	0.034918	-0.250039	-1.53858	-3.57512	0.000390015	0.00507385
PDK3	-0.306538	10.2607	-4.37308	1.7879e-05	8.8448e-05	-1.06556	9.02193	-7.06041	4.33815e-11	8.24698e-10	-0.282918	4.825	-6.22062	8.59567e-10	1.17354e-08	NA	NA	NA	NA	NA	NA	NA	NA	NA	NA
PEX11B	-0.316585	9.33329	-4.74616	3.4623e-06	2.21687e-05	-1.12726	6.64346	-6.80813	1.72922e-10	2.7498e-09	-0.280454	4.47648	-6.28264	5.90173e-10	8.42879e-09	NA	NA	NA	NA	NA	NA	NA	NA	NA	NA
PGAM1	-0.311072	12.1089	-7.09502	1.28011e-11	1.40351e-09	-0.70666	10.8002	-5.6239	7.77518e-08	6.23651e-07	-0.299449	6.42689	-6.44002	2.24281e-10	3.62976e-09	NA	NA	NA	NA	NA	NA	NA	NA	NA	NA
PGAP1	-0.341977	7.21004	-5.1764	4.59794e-07	4.10491e-06	-0.684983	6.19022	-3.81025	0.000195328	0.000693785	-0.174738	6.5484	-5.02396	6.45766e-07	4.06031e-06	NA	NA	NA	NA	NA	NA	NA	NA	NA	NA
PGBD5	-0.342739	10.1276	-5.23208	3.50554e-07	3.2923e-06	-0.586222	8.1318	-4.60634	8.13135e-06	4.00888e-05	-0.214995	6.18771	-6.52576	1.31212e-10	2.27859e-09	NA	NA	NA	NA	NA	-0.100503	4.37598	-2.64416	0.00849063	0.0410413
PGK1	-0.318534	11.4096	-4.78517	2.89897e-06	1.90492e-05	-0.900479	9.14082	-4.16075	5.0823e-05	0.000207916	-0.279555	7.92275	-5.54591	4.17315e-08	3.52581e-07	NA	NA	NA	NA	NA	NA	NA	NA	NA	NA
PGRMC1	-0.266256	10.8149	-5.9545	8.62076e-09	1.70805e-07	-1.15074	9.17174	-7.00917	5.75658e-11	1.05558e-09	-0.283842	6.59788	-5.42311	8.12175e-08	6.38158e-07	NA	NA	NA	NA	NA	-0.123429	5.68702	-2.71276	0.00694197	0.0357931
PHYHIP	-0.374682	10.5162	-4.42157	1.45298e-05	7.41537e-05	-0.560438	8.9834	-4.11036	6.20042e-05	0.000248521	-0.251742	7.95405	-5.17715	2.96098e-07	2.01853e-06	NA	NA	NA	NA	NA	-0.234938	7.35719	-4.786	2.34757e-06	0.000149465
PIANP	-0.338787	8.76291	-5.07292	7.56261e-07	6.17023e-06	NA	NA	NA	NA	NA	NA	NA	NA	NA	NA	NA	NA	NA	NA	NA	-0.140371	5.81722	-3.24215	0.00127923	0.0111818
PIN1	-0.401406	9.28157	-6.92529	3.53817e-11	2.82995e-09	-0.721202	7.25214	-6.13297	6.11317e-09	6.47188e-08	-0.264846	6.20237	-6.51329	1.41896e-10	2.43781e-09	-0.248383	6.25383	-3.8747	0.000154346	0.00138414	-0.127629	7.37948	-3.10261	0.00204546	0.0153011
PIP5K1B	-0.413379	8.21496	-3.80915	0.000174908	0.000639472	-0.935008	5.42148	-4.51733	1.18496e-05	5.62763e-05	-0.224837	3.98887	-4.83657	1.63097e-06	9.32048e-06	NA	NA	NA	NA	NA	NA	NA	NA	NA	NA
PITHD1	-0.300201	10.2373	-4.97859	1.18191e-06	8.95774e-06	-1.04783	7.87375	-7.34799	8.69957e-12	2.03754e-10	-0.305474	6.0389	-6.00311	3.13465e-09	3.59597e-08	NA	NA	NA	NA	NA	NA	NA	NA	NA	NA
PJA1	-0.319258	9.99013	-5.77129	2.27923e-08	3.71608e-07	-0.895886	7.23647	-6.85795	1.31868e-10	2.16975e-09	-0.279433	5.60284	-6.03789	2.5543e-09	3.0179e-08	NA	NA	NA	NA	NA	NA	NA	NA	NA	NA
PJA2	-0.191215	11.0278	-3.89171	0.000127179	0.000481667	-0.706411	7.60181	-4.02026	8.80876e-05	0.000341671	-0.349801	9.1172	-6.80628	2.1823e-11	4.83992e-10	NA	NA	NA	NA	NA	NA	NA	NA	NA	NA
PKIB	-0.555556	5.37928	-6.93329	3.38044e-11	2.74886e-09	-0.635923	3.11388	-5.37039	2.62059e-07	1.82879e-06	-0.310121	1.58684	-5.40905	8.75064e-08	6.81817e-07	-0.322412	1.93249	-3.03827	0.00277167	0.0138565	NA	NA	NA	NA	NA
PLCB1	-0.2912	11.187	-3.6541	0.000313459	0.0010628	-0.551081	9.89222	-3.32373	0.0010932	0.00319262	-0.396827	7.47124	-8.03919	3.9496e-15	3.13259e-13	NA	NA	NA	NA	NA	-0.112187	4.07941	-2.92113	0.00367243	0.022922
PLD3	-0.519752	10.099	-6.97033	2.71105e-11	2.35237e-09	-0.974398	6.3663	-5.96169	1.45977e-08	1.40473e-07	-0.215759	7.61375	-4.74184	2.57511e-06	1.40184e-05	NA	NA	NA	NA	NA	NA	NA	NA	NA	NA
PLEKHB2	-0.322271	10.6151	-7.11136	1.15982e-11	1.36355e-09	-0.861972	9.00946	-5.66156	6.47147e-08	5.3003e-07	-0.229037	7.42309	-5.6362	2.53662e-08	2.27863e-07	NA	NA	NA	NA	NA	-0.122538	4.8117	-3.61091	0.000341317	0.0045944
PLEKHG5	-0.315607	7.58249	-6.1378	3.19024e-09	8.11715e-08	NA	NA	NA	NA	NA	NA	NA	NA	NA	NA	NA	NA	NA	NA	NA	-0.181072	4.1213	-3.04674	0.00245667	0.0174523
PLPPR4	NA	NA	NA	NA	NA	NA	NA	NA	NA	NA	-0.40704	6.66342	-7.44679	2.87869e-13	1.22052e-11	NA	NA	NA	NA	NA	-0.316722	2.32094	-3.79763	0.000167232	0.00279396
PLPPR5	NA	NA	NA	NA	NA	NA	NA	NA	NA	NA	-0.357543	4.28949	-8.08061	2.89371e-15	2.40286e-13	NA	NA	NA	NA	NA	-0.193277	1.13388	-3.07686	0.00222641	0.0161926
PMM1	-0.263701	8.6664	-5.9785	7.57784e-09	1.55487e-07	-0.712263	5.91079	-7.62294	1.82011e-12	5.27963e-11	NA	NA	NA	NA	NA	NA	NA	NA	NA	NA	-0.0931103	5.15141	-3.43125	0.000659254	0.00714388
PMS2P5	-0.182321	9.37517	-4.22853	3.28284e-05	0.000149343	NA	NA	NA	NA	NA	NA	NA	NA	NA	NA	-0.401838	-1.60449	-3.32534	0.00109086	0.00660055	-0.149947	2.16982	-2.9426	0.00343184	0.0219695
PNCK	-0.379846	8.09484	-6.49565	4.31744e-10	1.72309e-08	-0.266472	5.70241	-4.2066	4.23463e-05	0.000176565	-0.157545	5.17052	-4.38986	1.31249e-05	6.05321e-05	NA	NA	NA	NA	NA	-0.200717	5.92602	-4.55229	6.92729e-06	0.000322227
PNMA1	-0.296272	10.4799	-5.09573	6.77726e-07	5.6427e-06	-0.715809	8.19072	-3.8377	0.000176332	0.000635708	-0.201577	6.65106	-4.89757	1.21032e-06	7.1096e-06	NA	NA	NA	NA	NA	NA	NA	NA	NA	NA
PNMA5	NA	NA	NA	NA	NA	NA	NA	NA	NA	NA	-0.491189	2.839	-7.16831	1.96919e-12	6.32682e-11	NA	NA	NA	NA	NA	-0.379769	1.79948	-5.32994	1.59366e-07	2.68802e-05
PNMA6A	-0.286425	9.75695	-3.97073	9.33199e-05	0.00036819	-0.42639	7.80764	-4.34437	2.42689e-05	0.000106839	-0.331601	2.66365	-6.10239	1.74407e-09	2.16624e-08	NA	NA	NA	NA	NA	NA	NA	NA	NA	NA
PNMA8A	NA	NA	NA	NA	NA	NA	NA	NA	NA	NA	-0.381223	7.42534	-6.58301	9.16554e-11	1.67125e-09	NA	NA	NA	NA	NA	-0.167992	4.85464	-2.7625	0.00598345	0.0322185
PNMAL1	-0.443726	10.5888	-4.86333	2.02458e-06	1.39773e-05	-1.22883	8.82043	-5.84235	2.65388e-08	2.37918e-07	NA	NA	NA	NA	NA	NA	NA	NA	NA	NA	NA	NA	NA	NA	NA
PNMAL2	-0.480206	9.378	-5.61516	5.13511e-08	7.04327e-07	-0.883796	7.11115	-6.97308	7.0217e-11	1.25898e-09	NA	NA	NA	NA	NA	NA	NA	NA	NA	NA	NA	NA	NA	NA	NA
POLR3A	-0.266724	8.16378	-6.01514	6.21939e-09	1.33676e-07	-0.721712	7.26307	-5.82882	2.83856e-08	2.52568e-07	-0.212301	5.96235	-7.31425	7.21779e-13	2.67073e-11	NA	NA	NA	NA	NA	-0.122149	2.64814	-3.96383	8.64299e-05	0.00181706
POLR3C	-0.302365	6.88689	-6.31663	1.18544e-09	3.71348e-08	-0.890208	4.21303	-10.6587	1.56351e-20	9.01878e-18	-0.0915551	3.84289	-3.89227	0.000108968	0.000401651	NA	NA	NA	NA	NA	NA	NA	NA	NA	NA
POLR3K	-0.38295	7.87711	-6.00437	6.59747e-09	1.398e-07	-0.73517	4.17699	-6.86539	1.26626e-10	2.09374e-09	-0.210724	1.93211	-5.62496	2.69969e-08	2.40916e-07	-0.155174	3.23946	-2.76787	0.00629517	0.0263296	-0.132229	2.9345	-3.79711	0.000167571	0.00279482
POP4	-0.292437	8.60911	-5.94564	9.04047e-09	1.7732e-07	-1.26662	6.00573	-9.58761	1.34981e-17	1.985e-15	-0.127642	4.06163	-4.33116	1.70396e-05	7.67846e-05	NA	NA	NA	NA	NA	-0.0956163	4.09116	-2.69774	0.00725734	0.0368702
POP7	-0.302647	8.24732	-5.459	1.13641e-07	1.32963e-06	-0.700634	7.15193	-5.55147	1.10416e-07	8.49859e-07	-0.317109	3.55495	-6.02797	2.70836e-09	3.16681e-08	NA	NA	NA	NA	NA	NA	NA	NA	NA	NA
PPDPF	-0.205995	9.03732	-4.05754	6.60112e-05	0.000272075	-0.512564	6.13192	-3.73548	0.000257392	0.00088637	NA	NA	NA	NA	NA	-0.481533	5.9898	-6.50666	9.01587e-10	1.0814e-07	-0.294184	6.81502	-4.11704	4.60709e-05	0.0011963
PPFIA2	-0.334504	9.0916	-5.22893	3.56018e-07	3.3292e-06	-0.384017	6.95272	-3.71978	0.000272604	0.0009325	-0.269613	7.34297	-7.73903	3.57852e-14	2.04502e-12	NA	NA	NA	NA	NA	-0.159573	3.70887	-3.89891	0.000112162	0.00217396
PPL	-0.300037	7.73894	-3.28334	0.00116986	0.00335355	-0.745111	6.90681	-5.1667	6.77557e-07	4.3426e-06	-0.209693	4.83544	-4.6518	3.94653e-06	2.05633e-05	NA	NA	NA	NA	NA	NA	NA	NA	NA	NA
PPM1E	-0.54744	8.9531	-4.71312	4.0213e-06	2.51438e-05	-1.4607	7.96034	-5.90494	1.94142e-08	1.80291e-07	-0.302398	4.18193	-5.95377	4.17917e-09	4.59683e-08	NA	NA	NA	NA	NA	NA	NA	NA	NA	NA
PPM1H	-0.337722	8.93239	-5.1345	5.62866e-07	4.82988e-06	-0.873216	6.90868	-5.19352	5.98732e-07	3.8855e-06	-0.209132	6.38247	-5.17723	2.95946e-07	2.01789e-06	-0.188238	5.99338	-2.72584	0.00711457	0.0290342	NA	NA	NA	NA	NA
PPME1	-0.281737	10.0704	-6.05914	4.90014e-09	1.1198e-07	-0.991619	8.00095	-8.47593	1.21725e-14	7.20676e-13	-0.294899	5.74895	-6.86216	1.5142e-11	3.56139e-10	-0.200345	5.9089	-2.75094	0.00661427	0.027369	-0.129935	5.19245	-3.49533	0.000522961	0.00620041
PPP1R2	-0.389258	8.38304	-5.25489	3.1366e-07	3.00363e-06	-0.959429	5.23237	-6.88296	1.15051e-10	1.93402e-09	-0.318049	5.81797	-6.54402	1.17081e-10	2.06358e-09	-0.222333	5.53439	-2.88886	0.00439195	0.0198999	-0.106241	3.61439	-2.76399	0.00595672	0.032113
PPP1R7	-0.312642	9.639	-5.54536	7.33488e-08	9.25324e-07	-1.17133	7.18222	-8.13917	9.01883e-14	4.05526e-12	-0.147467	5.06882	-3.84007	0.000134343	0.000484429	NA	NA	NA	NA	NA	-0.0923054	5.82157	-3.43015	0.000661868	0.00715622
PPP2R1A	-0.312189	10.2737	-6.82095	6.55829e-11	4.25221e-09	-0.943105	6.00024	-7.35717	8.26066e-12	1.94376e-10	-0.129849	7.45724	-3.11074	0.00194329	0.00524468	NA	NA	NA	NA	NA	-0.0798459	6.86609	-3.58105	0.000381517	0.00499334
PPP2R2B	-0.288201	9.88067	-6.08868	4.17272e-09	9.94321e-08	-0.874957	8.64641	-6.65827	3.88291e-10	5.66008e-09	-0.172007	6.99791	-6.19256	1.01765e-09	1.35587e-08	NA	NA	NA	NA	NA	-0.126133	5.33258	-3.24319	0.00127466	0.0111689
PPP4R4	-0.697616	7.37349	-5.67984	3.67652e-08	5.43569e-07	-0.606075	4.53273	-3.36557	0.000949242	0.00281413	-0.290675	5.13587	-6.07105	2.10098e-09	2.54086e-08	NA	NA	NA	NA	NA	NA	NA	NA	NA	NA
PRDM2	-0.286955	8.92898	-3.44303	0.000672507	0.0020659	-1.04836	7.38323	-6.68256	3.40814e-10	5.02241e-09	-0.0896481	6.93726	-3.17698	0.00155467	0.00431027	-0.15669	6.49142	-3.08684	0.00237762	0.0122881	-0.0937604	4.72047	-3.47428	0.000564526	0.00648319
PREP	-0.271784	8.50087	-4.19051	3.84288e-05	0.000171267	-1.0168	5.61285	-8.31571	3.16865e-14	1.63982e-12	-0.272856	4.73131	-6.66067	5.57989e-11	1.07801e-09	NA	NA	NA	NA	NA	-0.132259	3.11367	-2.72851	0.00662452	0.034635
PREPL	-0.185205	11.7774	-3.48068	0.000588342	0.00184629	-0.638708	11.081	-3.15504	0.00190605	0.00521072	-0.383981	9.07921	-5.99336	3.32123e-09	3.78009e-08	NA	NA	NA	NA	NA	NA	NA	NA	NA	NA
PRKCB	-0.310401	10.9377	-3.22687	0.00141579	0.00395852	NA	NA	NA	NA	NA	-0.398401	8.62801	-7.03719	4.76092e-12	1.34408e-10	NA	NA	NA	NA	NA	NA	NA	NA	NA	NA
PRKCD	-0.357111	7.13557	-4.15841	4.38503e-05	0.000191408	-0.156169	3.45549	-2.66523	0.00845443	0.0191438	-0.151418	2.98849	-4.18153	3.26955e-05	0.000137834	NA	NA	NA	NA	NA	-0.191634	2.00748	-3.86636	0.000127648	0.00235058
PRKCG	-0.709558	8.41861	-6.60209	2.3494e-10	1.07631e-08	-0.391624	4.71895	-3.34829	0.0010064	0.00296529	-0.261525	4.96349	-4.15615	3.64653e-05	0.000151952	NA	NA	NA	NA	NA	-0.353604	4.6287	-4.9069	1.31797e-06	0.000103084
PRKCZ	-0.319096	10.5454	-6.04765	5.21555e-09	1.17543e-07	-0.785421	9.19647	-5.85713	2.46547e-08	2.22808e-07	-0.187547	6.31372	-5.65092	2.33745e-08	2.11687e-07	-0.262342	6.64375	-3.50582	0.000587967	0.00403453	NA	NA	NA	NA	NA
PRPS1	-0.275345	9.44001	-4.91073	1.62397e-06	1.16434e-05	-0.908744	6.38917	-6.05131	9.27433e-09	9.39014e-08	-0.206067	4.47734	-4.8238	1.73527e-06	9.84282e-06	NA	NA	NA	NA	NA	-0.0987542	3.40767	-2.5675	0.0105826	0.0478154
PRR34	NA	NA	NA	NA	NA	NA	NA	NA	NA	NA	0.296991	1.20382	5.52256	4.73886e-08	3.95266e-07	-0.420486	-0.818188	-4.26053	3.43749e-05	0.000418207	-0.174702	-1.94424	-3.1681	0.0016445	0.0133522
PRRG3	-0.402436	7.77598	-4.82243	2.44453e-06	1.64105e-05	-0.553028	5.56818	-4.53435	1.10308e-05	5.29109e-05	-0.109304	4.136	-3.17311	0.00157526	0.00436089	NA	NA	NA	NA	NA	-0.231693	1.84161	-4.60511	5.4458e-06	0.000268163
PRSS3	-0.310963	8.21665	-4.61003	6.3792e-06	3.68834e-05	-0.691093	6.59041	-7.54417	2.85705e-12	7.79472e-11	-0.300618	2.85641	-5.17087	3.05941e-07	2.07882e-06	NA	NA	NA	NA	NA	NA	NA	NA	NA	NA
PSMA5	-0.24903	8.51542	-6.13545	3.23156e-09	8.16932e-08	-1.42432	7.67153	-7.22138	1.77167e-11	3.77302e-10	-0.342057	5.13747	-6.29848	5.36836e-10	7.7384e-09	-0.157436	5.20273	-2.64096	0.00907076	0.034918	NA	NA	NA	NA	NA
PSMB7	-0.296269	10.1646	-6.85476	5.37333e-11	3.8133e-09	-1.37362	7.59223	-9.09161	2.90362e-16	2.85957e-14	-0.133047	5.44599	-4.21959	2.77527e-05	0.000118982	NA	NA	NA	NA	NA	NA	NA	NA	NA	NA
PSMC3	-0.298458	9.40006	-6.15688	2.87317e-09	7.47636e-08	-0.82627	4.82864	-6.93675	8.57159e-11	1.49311e-09	-0.184983	5.65402	-5.25475	1.97915e-07	1.40723e-06	-0.147592	6.25609	-3.24893	0.00140674	0.00807503	NA	NA	NA	NA	NA
PSMD8	-0.3823	9.4125	-6.82149	6.53743e-11	4.25221e-09	-1.20368	6.24631	-8.76624	2.11449e-15	1.56372e-13	-0.238025	5.62176	-5.29119	1.63523e-07	1.1868e-06	NA	NA	NA	NA	NA	-0.0993362	5.51857	-3.2734	0.00114894	0.0104531
PSMG1	-0.554231	6.74563	-7.00894	2.15239e-11	2.05575e-09	-1.08616	4.68903	-7.38114	7.21433e-12	1.70951e-10	-0.289796	3.49141	-7.93949	8.26581e-15	6.01635e-13	-0.196648	3.42359	-2.57621	0.0108754	0.0403216	NA	NA	NA	NA	NA
PTCD2	NA	NA	NA	NA	NA	-0.806208	4.84023	-5.72133	4.82904e-08	4.07071e-07	-0.149445	3.29724	-5.39205	9.58327e-08	7.39365e-07	NA	NA	NA	NA	NA	-0.152393	1.06403	-3.16394	0.00166759	0.0134598
PTGES3P2	NA	NA	NA	NA	NA	NA	NA	NA	NA	NA	NA	NA	NA	NA	NA	-0.428041	-0.765778	-3.83972	0.00017595	0.00154117	-0.409618	-0.268296	-3.97574	8.2363e-05	0.00176141
PTHLH	-0.231322	4.25458	-5.118	6.09456e-07	5.16912e-06	-0.406326	3.10202	-3.41347	0.00080623	0.00243631	-0.287416	1.07665	-5.60132	3.07655e-08	2.70183e-07	-0.391656	0.879667	-2.80294	0.00567799	0.0243333	-0.27713	0.306718	-3.83751	0.000143043	0.00252696
PTK2B	-0.267029	9.07397	-3.47407	0.000602458	0.00188308	-0.322225	6.20966	-3.41827	0.000793072	0.0024005	-0.312395	7.56169	-6.67411	5.1207e-11	1.00354e-09	NA	NA	NA	NA	NA	-0.160817	6.2058	-3.63268	0.000314561	0.00432427
PTP4A1	-0.440345	9.13077	-6.94911	3.07371e-11	2.56352e-09	-1.13309	5.99248	-8.80831	1.63789e-15	1.24313e-13	-0.136347	6.12051	-3.49334	0.00050755	0.0015897	-0.16176	6.24558	-2.72873	0.00705524	0.0288237	-0.129999	3.20601	-3.19631	0.00149526	0.0125206
PTPN5	-0.39405	10.1262	-4.28919	2.54937e-05	0.000120091	-0.39913	9.94861	-3.1159	0.00216173	0.00582531	-0.277408	6.07628	-6.26896	6.41333e-10	9.08148e-09	NA	NA	NA	NA	NA	-0.237006	5.20969	-4.58932	5.85328e-06	0.00028103
PTPRN	-0.605686	8.72638	-6.9273	3.50307e-11	2.81341e-09	-0.459255	6.19917	-4.21772	4.05075e-05	0.000169599	-0.218756	7.12029	-4.39638	1.27497e-05	5.90245e-05	NA	NA	NA	NA	NA	-0.163235	6.24363	-3.41086	0.000709162	0.00751879
PTPRO	0.0762715	13.8092	3.32907	0.00100031	0.00292027	0.758344	11.881	5.87191	2.29014e-08	2.0855e-07	-0.363799	5.51453	-6.63464	6.60311e-11	1.25042e-09	NA	NA	NA	NA	NA	-0.261396	1.72892	-3.72593	0.000220712	0.00335251
PTPRT	-0.329387	8.44793	-2.59055	0.0101354	0.0222234	-0.840965	6.09674	-5.34202	2.99549e-07	2.06826e-06	-0.283523	7.68811	-5.10954	4.19053e-07	2.76096e-06	NA	NA	NA	NA	NA	NA	NA	NA	NA	NA
PTS	-0.275527	9.25268	-5.84515	1.54422e-08	2.70044e-07	-0.764642	6.69496	-5.27271	4.14509e-07	2.77379e-06	-0.26426	3.82096	-5.86129	7.12379e-09	7.38345e-08	-0.156223	4.08596	-3.48638	0.000629161	0.00426184	NA	NA	NA	NA	NA
PVALB	NA	NA	NA	NA	NA	-1.08659	4.79482	-4.78008	3.84224e-06	2.05759e-05	-0.355731	1.07668	-2.6731	0.0076949	0.0175646	NA	NA	NA	NA	NA	NA	NA	NA	NA	NA
PYCR3	NA	NA	NA	NA	NA	NA	NA	NA	NA	NA	-0.127642	3.43454	-3.42677	0.00064712	0.0019744	-0.386935	3.46382	-4.21571	4.11429e-05	0.000482205	-0.238483	2.6191	-4.03888	6.36655e-05	0.0014902
PYY	NA	NA	NA	NA	NA	-0.173634	2.87733	-3.76597	0.000230114	0.000802796	NA	NA	NA	NA	NA	-0.572727	-4.29256	-3.03996	0.00275704	0.0137903	-0.340627	-2.11771	-4.41192	1.29846e-05	0.00050447
QPCT	-0.379007	6.90562	-4.42318	1.44295e-05	7.36995e-05	-0.426055	4.52631	-2.9631	0.00349394	0.00885347	-0.368185	2.88908	-5.90919	5.41395e-09	5.78065e-08	NA	NA	NA	NA	NA	NA	NA	NA	NA	NA
RAB36	-0.27008	7.51196	-6.45114	5.5584e-10	2.0821e-08	NA	NA	NA	NA	NA	NA	NA	NA	NA	NA	NA	NA	NA	NA	NA	-0.170597	1.92129	-4.17423	3.62435e-05	0.00102999
RAB6B	-0.350516	11.1246	-4.42656	1.4221e-05	7.2749e-05	-0.714032	9.46259	-4.74927	4.39477e-06	2.31782e-05	-0.319746	8.55237	-6.48946	1.64774e-10	2.7822e-09	NA	NA	NA	NA	NA	NA	NA	NA	NA	NA
RAB6C-AS1	NA	NA	NA	NA	NA	NA	NA	NA	NA	NA	NA	NA	NA	NA	NA	-0.644521	1.95774	-4.12358	5.92721e-05	0.000648679	-0.194021	0.247255	-2.89212	0.00402184	0.0244474
RAN	-0.263199	10.032	-4.7798	2.96975e-06	1.94742e-05	-0.632724	7.60418	-3.82954	0.000181786	0.00065304	-0.27803	6.91321	-6.00894	3.02668e-09	3.4909e-08	NA	NA	NA	NA	NA	NA	NA	NA	NA	NA
RANBP17	-0.0868019	5.61628	-2.84247	0.00483952	0.0116144	NA	NA	NA	NA	NA	-0.232955	3.79382	-6.3328	4.34457e-10	6.42764e-09	-0.381228	0.871823	-3.8707	0.000156679	0.00140224	-0.193784	-0.313863	-3.57195	0.000394628	0.00510493
RAP1GDS1	-0.316829	9.86388	-5.48904	9.76423e-08	1.1792e-06	-1.31252	8.25303	-8.29673	3.54727e-14	1.79489e-12	-0.218674	6.53148	-5.11126	4.15085e-07	2.73788e-06	-0.226656	6.40962	-3.89238	0.000144407	0.00131229	NA	NA	NA	NA	NA
RASAL1	-0.473293	8.37246	-7.73197	2.46708e-13	9.25213e-11	-0.361498	6.18663	-2.95646	0.00356615	0.00900752	-0.146557	4.8444	-3.83557	0.000136775	0.000492247	-0.298245	4.79034	-2.87568	0.00457007	0.0205009	-0.151212	3.37989	-2.87398	0.00425555	0.0254297
RASGRF2-AS1	NA	NA	NA	NA	NA	NA	NA	NA	NA	NA	-0.227601	2.05462	-5.46997	6.30472e-08	5.09302e-07	-0.717941	-1.33692	-5.55078	1.12994e-07	4.48748e-06	-0.325762	-0.152667	-3.17795	0.00159087	0.0130534
RBFOX2	-0.280482	10.2805	-4.32422	2.19936e-05	0.000105852	-0.376173	8.60174	-2.73257	0.00696579	0.0161628	-0.257539	7.67225	-7.01397	5.5479e-12	1.52963e-10	NA	NA	NA	NA	NA	-0.141084	4.5217	-3.97041	8.41605e-05	0.00178802
REPS2	-0.395589	9.24211	-4.4048	1.56135e-05	7.87985e-05	-1.40453	6.84636	-7.17391	2.30951e-11	4.77243e-10	-0.293962	7.41828	-6.25175	7.12021e-10	9.96717e-09	NA	NA	NA	NA	NA	NA	NA	NA	NA	NA
RFK	-0.353856	9.68473	-4.93373	1.45955e-06	1.06804e-05	-0.52589	8.51602	-2.82282	0.00534335	0.0127953	-0.381039	5.32638	-6.42992	2.39322e-10	3.83588e-09	NA	NA	NA	NA	NA	NA	NA	NA	NA	NA
RFX6	NA	NA	NA	NA	NA	NA	NA	NA	NA	NA	-0.335572	-2.95825	-3.33518	0.000898178	0.00264349	-0.582092	-3.86935	-3.10201	0.00226558	0.0118169	NA	NA	NA	NA	NA
RGS17	-0.367874	7.71305	-5.36251	1.84381e-07	1.96632e-06	-0.603115	5.30036	-5.02627	1.28598e-06	7.68581e-06	-0.193309	3.05952	-5.61506	2.85168e-08	2.52441e-07	NA	NA	NA	NA	NA	NA	NA	NA	NA	NA
RHBDD2	-0.437034	11.0054	-6.87946	4.64622e-11	3.42172e-09	-0.947382	7.64581	-6.14862	5.64162e-09	6.02958e-08	-0.141176	6.2041	-2.47612	0.013522	0.0287196	NA	NA	NA	NA	NA	-0.0967259	7.41658	-3.52167	0.000474972	0.00582734
RHCE	-0.116842	6.30897	-3.51171	0.000526581	0.00167428	-0.152177	4.09306	-2.61348	0.00978706	0.0217899	-0.0757687	1.62046	-2.32879	0.0201587	0.0405975	-0.50575	-0.126511	-3.96229	0.000110752	0.00106547	-0.3825	-0.723094	-5.01511	7.78304e-07	6.98924e-05
RHEBL1	-0.19629	7.26639	-4.03071	7.35069e-05	0.000299428	-0.445099	5.87371	-4.0479	7.91407e-05	0.000309646	-0.511028	1.02977	-8.27437	6.6858e-16	6.68089e-14	NA	NA	NA	NA	NA	-0.199075	1.81548	-3.60305	0.000351499	0.00469537
RHO	NA	NA	NA	NA	NA	NA	NA	NA	NA	NA	-0.44426	-1.1458	-5.26164	1.90909e-07	1.36181e-06	NA	NA	NA	NA	NA	-0.19305	-1.82959	-2.83001	0.00487409	0.0280209
RHOV	-0.0699445	6.10864	-2.24903	0.0253659	0.0497328	NA	NA	NA	NA	NA	-0.449509	-0.183921	-5.89568	5.84555e-09	6.19474e-08	NA	NA	NA	NA	NA	-0.290472	1.0428	-3.98626	7.89248e-05	0.00171434
RIMKLA	-0.28577	7.52752	-3.92248	0.000112819	0.000434103	-0.278235	5.55107	-3.81725	0.000190308	0.000678822	-0.363719	3.92588	-6.07078	2.10687e-09	2.54711e-08	NA	NA	NA	NA	NA	NA	NA	NA	NA	NA
RIT2	-0.61186	7.58261	-4.59105	6.93887e-06	3.96078e-05	-1.15373	6.16191	-6.08509	7.80856e-09	8.05143e-08	-0.311609	2.21712	-4.36176	1.48841e-05	6.78876e-05	NA	NA	NA	NA	NA	NA	NA	NA	NA	NA
RNF150	-0.305904	7.70398	-4.73401	3.65874e-06	2.32133e-05	NA	NA	NA	NA	NA	-0.246537	4.9032	-8.10403	2.42765e-15	2.08436e-13	NA	NA	NA	NA	NA	-0.142477	0.972084	-3.08857	0.00214237	0.0157766
RNF165	-0.3359	6.87091	-3.98281	8.89643e-05	0.000353179	NA	NA	NA	NA	NA	-0.284353	4.60149	-8.02465	4.39513e-15	3.39504e-13	NA	NA	NA	NA	NA	-0.22955	2.5284	-5.76226	1.58989e-08	5.37981e-06
RNF41	-0.377636	8.70211	-4.92166	1.54417e-06	1.12071e-05	-0.82581	6.79098	-6.78396	1.97146e-10	3.09021e-09	-0.192964	6.04821	-5.05586	5.49875e-07	3.52123e-06	NA	NA	NA	NA	NA	NA	NA	NA	NA	NA
ROGDI	-0.287658	10.0509	-6.14661	3.03966e-09	7.80553e-08	-0.339692	5.54655	-3.37434	0.000921397	0.00273923	NA	NA	NA	NA	NA	-0.39738	6.36485	-6.87276	1.26696e-10	2.54535e-08	NA	NA	NA	NA	NA
ROS1	NA	NA	NA	NA	NA	NA	NA	NA	NA	NA	-0.471627	3.91585	-5.7011	1.77119e-08	1.65227e-07	NA	NA	NA	NA	NA	-0.222365	-1.06755	-2.80057	0.00533263	0.0297918
RP11-215H22.1	-0.449609	7.22463	-4.3701	1.81083e-05	8.93555e-05	-0.976074	6.77139	-4.72717	4.83739e-06	2.52357e-05	NA	NA	NA	NA	NA	NA	NA	NA	NA	NA	NA	NA	NA	NA	NA
RP11-2E11.9	-0.423001	9.0081	-5.48753	9.8476e-08	1.18706e-06	-0.840497	7.50373	-6.74523	2.4312e-10	3.73258e-09	NA	NA	NA	NA	NA	NA	NA	NA	NA	NA	NA	NA	NA	NA	NA
RP11-416I2.1	-0.703223	6.4813	-7.51965	9.43186e-13	2.3009e-10	-0.87512	4.40374	-9.54972	1.70912e-17	2.44719e-15	NA	NA	NA	NA	NA	NA	NA	NA	NA	NA	NA	NA	NA	NA	NA
RP11-469M7.1	-0.435772	7.76813	-6.37077	8.76346e-10	2.98999e-08	-1.01974	5.87829	-7.84706	4.98929e-13	1.73073e-11	NA	NA	NA	NA	NA	NA	NA	NA	NA	NA	NA	NA	NA	NA	NA
RP11-710C12.1	-0.364313	6.09518	-3.88898	0.000128566	0.000486165	-0.907044	3.72519	-6.2199	3.90863e-09	4.35493e-08	NA	NA	NA	NA	NA	NA	NA	NA	NA	NA	NA	NA	NA	NA	NA
RP3-428L16.2	-0.513865	7.03239	-6.12937	3.34508e-09	8.33366e-08	-0.740584	6.00029	-4.37634	2.12887e-05	9.51723e-05	NA	NA	NA	NA	NA	NA	NA	NA	NA	NA	NA	NA	NA	NA	NA
RP4-758J24.5	-0.338136	8.35005	-5.59758	5.61727e-08	7.4984e-07	-0.800948	5.13089	-6.1081	6.94289e-09	7.24768e-08	NA	NA	NA	NA	NA	NA	NA	NA	NA	NA	NA	NA	NA	NA	NA
RPS4Y1	NA	NA	NA	NA	NA	-1.00427	6.95746	-3.26176	0.00134428	0.00383249	-1.55561	-0.118135	-4.36301	1.48193e-05	6.76624e-05	NA	NA	NA	NA	NA	NA	NA	NA	NA	NA
RPS6KA6	-0.322021	6.05497	-5.8228	1.73888e-08	2.9847e-07	-0.476204	5.29444	-4.76839	4.04346e-06	2.15562e-05	-0.269134	3.76391	-7.10454	3.02153e-12	9.08101e-11	NA	NA	NA	NA	NA	-0.216153	-1.15281	-2.93331	0.00353404	0.0223727
RTCA	-0.444239	8.05634	-6.01742	6.15038e-09	1.32777e-07	-0.775141	5.54699	-4.57947	9.11538e-06	4.44303e-05	-0.207087	4.78726	-5.91666	5.17846e-09	5.55436e-08	NA	NA	NA	NA	NA	-0.0856085	3.35427	-2.60618	0.00947561	0.0443743
RTKN2	NA	NA	NA	NA	NA	-0.183601	2.64413	-3.79334	0.000207981	0.000733052	-0.449713	2.35336	-6.5498	1.13022e-10	2.01008e-09	NA	NA	NA	NA	NA	-0.210341	-0.975379	-3.11503	0.00196305	0.0149031
RTN3	-0.248139	12.3394	-5.22153	3.68954e-07	3.42718e-06	-1.59215	9.78107	-7.6753	1.34721e-12	4.09442e-11	-0.354267	9.23149	-6.3309	4.4002e-10	6.50178e-09	NA	NA	NA	NA	NA	NA	NA	NA	NA	NA
RUNDC1	-0.332831	7.76745	-5.55321	7.04986e-08	8.97489e-07	-0.972034	6.75818	-6.5394	7.32557e-10	9.90596e-09	-0.109909	4.87284	-4.1952	3.08311e-05	0.000130785	NA	NA	NA	NA	NA	NA	NA	NA	NA	NA
RXFP1	-0.613271	7.2271	-3.58959	0.000397331	0.00130808	NA	NA	NA	NA	NA	-0.626403	4.81637	-8.66007	3.37443e-17	5.32889e-15	NA	NA	NA	NA	NA	NA	NA	NA	NA	NA
RYR2	-0.355659	8.45261	-3.63966	0.00033064	0.0011137	-0.646189	7.96262	-3.35441	0.00098581	0.00291185	-0.269804	8.7206	-6.21603	8.83534e-10	1.19977e-08	NA	NA	NA	NA	NA	NA	NA	NA	NA	NA
SARS	-0.358324	9.96965	-6.08078	4.35608e-09	1.02513e-07	-1.38815	6.83525	-10.9573	2.31716e-21	2.57433e-18	-0.258982	6.73318	-5.99993	3.19033e-09	3.64871e-08	NA	NA	NA	NA	NA	-0.111369	6.086	-2.77299	0.00579737	0.0315964
SATB2	NA	NA	NA	NA	NA	-0.647285	6.39913	-2.69537	0.00775593	0.0177553	-0.21809	6.90635	-6.03309	2.62637e-09	3.08246e-08	NA	NA	NA	NA	NA	-0.147778	2.67644	-2.75783	0.00606808	0.0325235
SCAMP5	-0.408541	10.385	-5.54635	7.3045e-08	9.23281e-07	-0.667415	7.62578	-5.76556	3.88357e-08	3.35352e-07	-0.183404	7.48481	-4.75364	2.43374e-06	1.33186e-05	NA	NA	NA	NA	NA	-0.11479	6.58272	-2.87066	0.00429962	0.0256142
SCN8A	-0.302839	9.13314	-2.94944	0.00348012	0.00867297	-0.357947	8.53667	-2.83321	0.00518061	0.0124692	-0.412348	7.40305	-7.54934	1.3966e-13	6.49283e-12	NA	NA	NA	NA	NA	NA	NA	NA	NA	NA
SCOC	-0.313767	10.6816	-5.49689	9.38407e-08	1.13964e-06	-0.995218	7.08567	-4.74278	4.52043e-06	2.37602e-05	-0.318908	6.75504	-5.99535	3.28099e-09	3.7379e-08	-0.205668	7.17538	-3.05072	0.00266529	0.0134103	NA	NA	NA	NA	NA
SCOC-AS1	-0.104415	4.90515	-3.02426	0.00274738	0.00705685	-0.191301	4.32601	-3.30444	0.00116625	0.00337908	-0.192238	-0.247335	-4.09996	4.62552e-05	0.000187902	-0.433115	0.421417	-6.88938	1.15741e-10	2.43472e-08	-0.227713	-0.960274	-4.59895	5.60152e-06	0.000272997
SCTR	NA	NA	NA	NA	NA	NA	NA	NA	NA	NA	NA	NA	NA	NA	NA	-0.742326	-3.68037	-3.56603	0.000475854	0.00341243	-0.32375	-0.895274	-3.06854	0.00228793	0.0165408
SEC61A2	-0.366473	8.67372	-6.50375	4.12112e-10	1.66517e-08	-0.710891	6.84867	-6.3598	1.88852e-09	2.2913e-08	-0.187195	5.06541	-6.49499	1.59135e-10	2.69728e-09	-0.185332	4.8908	-3.05601	0.00262128	0.0132359	-0.124031	3.54464	-2.71987	0.0067969	0.0352135
SEC61G	-0.276737	8.82425	-5.46956	1.07746e-07	1.27286e-06	-0.958848	5.3228	-6.99101	6.36247e-11	1.14813e-09	-0.211805	3.47733	-4.91415	1.1155e-06	6.62297e-06	-0.228708	4.3481	-5.24903	4.70443e-07	1.32329e-05	NA	NA	NA	NA	NA
SEMA3E	-0.327007	5.45037	-3.41471	0.000743019	0.00225027	-0.188915	2.70296	-3.61564	0.0003972	0.00129675	-0.360435	4.39252	-5.83939	8.09016e-09	8.24967e-08	NA	NA	NA	NA	NA	NA	NA	NA	NA	NA
SEMA5B	-0.285926	8.52801	-6.90185	4.06646e-11	3.07601e-09	-0.361202	6.21792	-2.98042	0.00331185	0.00844123	-0.12434	3.69767	-3.25173	0.00120297	0.00343261	NA	NA	NA	NA	NA	-0.211689	2.58501	-4.59599	5.67786e-06	0.000275334
2019-09-06	-0.309111	8.75537	-3.38097	0.000835994	0.00249621	-1.00098	7.57828	-7.2898	1.20722e-11	2.70205e-10	-0.202055	4.78209	-5.55128	4.05066e-08	3.43616e-07	NA	NA	NA	NA	NA	NA	NA	NA	NA	NA
SEZ6L	-0.326171	9.02261	-3.51141	0.000527234	0.00167581	-0.649681	9.10168	-3.20112	0.00164103	0.00457291	-0.227152	7.11515	-5.70481	1.7302e-08	1.6183e-07	NA	NA	NA	NA	NA	-0.116058	3.74488	-2.61952	0.00911855	0.0431291
SGIP1	-0.45603	8.39699	-7.19126	7.1534e-12	9.49699e-10	-1.36863	6.19217	-7.56493	2.53744e-12	7.04656e-11	-0.267784	6.99175	-7.83983	1.71918e-14	1.11551e-12	NA	NA	NA	NA	NA	NA	NA	NA	NA	NA
SGSM1	-0.263822	9.05096	-3.61236	0.000365579	0.00121627	-0.387185	7.29461	-2.64827	0.00887203	0.0199796	-0.174896	6.06257	-5.59414	3.20076e-08	2.79772e-07	NA	NA	NA	NA	NA	-0.145691	2.74875	-3.0194	0.00268447	0.0185729
SH3GL3	NA	NA	NA	NA	NA	-0.699784	7.57879	-4.86728	2.61859e-06	1.46445e-05	NA	NA	NA	NA	NA	-0.389776	5.81161	-4.43753	1.66857e-05	0.000235788	NA	NA	NA	NA	NA
SHANK2	-0.33843	9.2973	-4.14951	4.5476e-05	0.000197884	-0.463813	8.85453	-3.7801	0.000218423	0.00076555	-0.0891322	6.50156	-2.9597	0.0031852	0.00810657	NA	NA	NA	NA	NA	-0.21342	2.43302	-3.97654	8.20985e-05	0.00175769
SHC3	-0.318857	10.0372	-3.58566	0.00040307	0.00132452	NA	NA	NA	NA	NA	-0.323102	6.42322	-9.43433	5.92148e-20	2.43566e-17	NA	NA	NA	NA	NA	NA	NA	NA	NA	NA
SHD	-0.196161	6.90288	-2.45563	0.0147338	0.030879	-0.348315	4.25002	-3.88449	0.00014793	0.000543503	-0.345703	1.87699	-5.6832	1.95271e-08	1.804e-07	-0.366408	2.6969	-3.36582	0.000951647	0.00592831	-0.194157	2.79554	-3.57229	0.000394118	0.00510493
SLC10A4	-0.3443	3.85389	-4.30832	2.35236e-05	0.000111945	NA	NA	NA	NA	NA	-0.270431	0.466516	-4.80349	1.91469e-06	1.07423e-05	-0.40251	-0.0876918	-2.7165	0.00730942	0.0296382	NA	NA	NA	NA	NA
SLC16A8	NA	NA	NA	NA	NA	-0.14214	4.08458	-2.69406	0.00778507	0.017816	0.146418	2.17061	2.69273	0.00725946	0.0166935	-0.486318	1.13956	-4.2949	2.99223e-05	0.000374766	-0.343307	-0.063272	-4.17885	3.55438e-05	0.0010214
SLC1A1	-0.301147	9.38889	-4.8943	1.75318e-06	1.24237e-05	-0.842831	6.53685	-4.92488	2.02752e-06	1.16091e-05	-0.189486	5.34857	-5.69889	1.78857e-08	1.66497e-07	0.238095	4.89278	2.83477	0.00516606	0.0225719	NA	NA	NA	NA	NA
SLC22A10	NA	NA	NA	NA	NA	NA	NA	NA	NA	NA	-0.326918	2.9958	-7.50353	1.92515e-13	8.68628e-12	NA	NA	NA	NA	NA	-0.289796	-1.2293	-3.24998	0.00124533	0.0110149
SLC25A11	-0.33055	9.44592	-7.76337	2.01742e-13	8.37701e-11	-0.802348	6.1139	-6.03579	1.0035e-08	1.01046e-07	-0.168275	5.12523	-4.46456	9.37391e-06	4.48887e-05	-0.167302	5.75691	-3.81499	0.000192925	0.00166004	-0.0752008	5.15381	-3.18591	0.00154874	0.0128545
SLC25A32	-0.326224	7.54736	-4.41684	1.48278e-05	7.54376e-05	-0.887944	5.37821	-5.5108	1.34285e-07	1.00896e-06	-0.16243	4.91552	-4.83159	1.67086e-06	9.51159e-06	NA	NA	NA	NA	NA	NA	NA	NA	NA	NA
SLC25A4	-0.347709	9.63762	-5.07857	7.36086e-07	6.03084e-06	-1.00357	7.03486	-7.23001	1.68819e-11	3.61814e-10	-0.316068	6.08697	-5.55052	4.07259e-08	3.45228e-07	NA	NA	NA	NA	NA	NA	NA	NA	NA	NA
SLC25A40	-0.306395	8.46269	-4.14308	4.6688e-05	0.000202239	-0.601165	4.57941	-3.84271	0.000173062	0.000625035	-0.19787	4.872	-5.22763	2.2796e-07	1.59554e-06	NA	NA	NA	NA	NA	NA	NA	NA	NA	NA
SLC25A45	-0.123719	7.23845	-3.33175	0.000991123	0.00289605	NA	NA	NA	NA	NA	NA	NA	NA	NA	NA	-0.441599	2.72695	-6.0209	1.11083e-08	7.32656e-07	-0.145598	1.81572	-2.76187	0.00599489	0.032256
SLC26A4	NA	NA	NA	NA	NA	NA	NA	NA	NA	NA	-0.361483	4.04527	-8.13184	1.9696e-15	1.74618e-13	NA	NA	NA	NA	NA	-0.150327	0.710724	-3.01913	0.00268678	0.0185729
SLC30A9	-0.352556	9.22563	-6.31765	1.17868e-09	3.7042e-08	-0.684629	7.26545	-4.58007	9.09209e-06	4.43382e-05	-0.280463	6.74179	-6.51357	1.41651e-10	2.43477e-09	NA	NA	NA	NA	NA	NA	NA	NA	NA	NA
SLC35F3	-0.332846	7.85257	-3.276	0.0011994	0.00342865	-0.679636	6.21006	-4.60253	8.2645e-06	4.06758e-05	-0.227979	4.58848	-5.78243	1.11696e-08	1.09754e-07	NA	NA	NA	NA	NA	NA	NA	NA	NA	NA
SLC39A5	NA	NA	NA	NA	NA	NA	NA	NA	NA	NA	NA	NA	NA	NA	NA	-0.404283	-3.10139	-2.60231	0.0101123	0.0381148	-0.1957	-1.73775	-2.66813	0.00791752	0.039068
SLC3A1	-0.414825	6.67591	-4.23796	3.1578e-05	0.000144259	-0.639358	3.86095	-5.35279	2.84735e-07	1.97475e-06	-0.301534	7.14224	-4.97058	8.44196e-07	5.17101e-06	NA	NA	NA	NA	NA	NA	NA	NA	NA	NA
SLC4A10	-0.0609096	3.34855	-3.07928	0.00230234	0.00604988	NA	NA	NA	NA	NA	-0.403185	7.79148	-6.86593	1.4812e-11	3.50241e-10	NA	NA	NA	NA	NA	-0.172185	3.23153	-2.91774	0.00371171	0.0230314
SLC4A3	-0.3254	8.48257	-5.4766	1.04008e-07	1.23543e-06	-0.604484	6.56263	-4.44766	1.58547e-05	7.30468e-05	NA	NA	NA	NA	NA	NA	NA	NA	NA	NA	NA	NA	NA	NA	NA
SLC6A15	-0.388101	7.53618	-3.40035	0.000781345	0.0023532	-0.661948	6.24161	-4.22773	3.89146e-05	0.000163438	-0.318557	6.15166	-5.32172	1.39398e-07	1.02967e-06	NA	NA	NA	NA	NA	NA	NA	NA	NA	NA
SLC6A17	-0.538256	9.33666	-6.38516	8.08197e-10	2.82161e-08	-0.531939	6.79495	-6.57382	6.09742e-10	8.43156e-09	-0.286852	7.11059	-5.43744	7.51965e-08	5.95078e-07	NA	NA	NA	NA	NA	-0.245947	4.47777	-3.72961	0.000217616	0.00332815
SLC7A14	-0.384471	8.40723	-4.4679	1.18972e-05	6.25164e-05	-1.34595	6.02798	-6.57668	6.00727e-10	8.33545e-09	-0.279237	6.07583	-5.04084	5.93665e-07	3.76687e-06	NA	NA	NA	NA	NA	NA	NA	NA	NA	NA
SLC8A2	-0.570103	8.90156	-7.3192	3.27175e-12	5.65057e-10	-0.419818	6.84796	-4.20119	4.32734e-05	0.000179911	-0.27676	5.89573	-6.1543	1.28014e-09	1.65752e-08	NA	NA	NA	NA	NA	-0.238556	4.1499	-4.08094	5.35294e-05	0.00132826
SLC9A6	-0.218029	10.9805	-3.87132	0.000137649	0.000517504	-1.33863	8.87323	-7.05741	4.41064e-11	8.35333e-10	-0.354941	7.05136	-6.34711	3.98695e-10	5.97097e-09	NA	NA	NA	NA	NA	NA	NA	NA	NA	NA
SLIT3	-0.349758	7.64155	-6.77646	8.51631e-11	5.18499e-09	-0.658767	5.4165	-7.59063	2.19047e-12	6.22866e-11	-0.19033	5.09137	-4.96867	8.51476e-07	5.21061e-06	NA	NA	NA	NA	NA	NA	NA	NA	NA	NA
SLITRK3	-0.39369	7.92266	-4.87205	1.94455e-06	1.3539e-05	-0.750968	4.91276	-5.09687	9.33182e-07	5.77435e-06	-0.24788	4.91745	-6.30065	5.28828e-10	7.63229e-09	NA	NA	NA	NA	NA	NA	NA	NA	NA	NA
SMAP1	-0.368991	9.44047	-5.5895	5.85648e-08	7.76989e-07	-0.879062	6.49521	-5.07484	1.03174e-06	6.32162e-06	-0.134448	6.29472	-4.6416	4.14014e-06	2.14725e-05	NA	NA	NA	NA	NA	NA	NA	NA	NA	NA
SMIM18	NA	NA	NA	NA	NA	NA	NA	NA	NA	NA	-0.47101	0.71616	-8.38896	2.77502e-16	3.16657e-14	-0.537598	0.246021	-3.82787	0.000183903	0.00159533	NA	NA	NA	NA	NA
SMPD3	-0.336177	7.56713	-5.91361	1.0732e-08	2.03564e-07	NA	NA	NA	NA	NA	NA	NA	NA	NA	NA	-0.194817	4.23446	-2.79	0.00589906	0.0250462	-0.150145	1.8797	-3.02081	0.0026723	0.0185322
SMYD3	-0.372997	8.25875	-4.83272	2.33154e-06	1.57556e-05	-1.25059	6.15644	-9.09033	2.92653e-16	2.86814e-14	-0.207501	4.5173	-7.3722	4.83011e-13	1.90268e-11	NA	NA	NA	NA	NA	-0.111083	3.44927	-2.71243	0.00694881	0.0358032
SNCG	-0.398173	8.7568	-5.60308	5.46408e-08	7.34415e-07	-0.251425	4.46508	-3.47395	0.000654439	0.00202894	-0.475232	5.47832	-7.72187	4.07334e-14	2.29443e-12	NA	NA	NA	NA	NA	NA	NA	NA	NA	NA
SNRPN	-0.216126	12.4826	-4.23343	3.21668e-05	0.000146572	-0.965654	10.3944	-5.76108	3.9703e-08	3.41818e-07	-0.275599	8.34894	-6.07002	2.11256e-09	2.55225e-08	NA	NA	NA	NA	NA	-0.184223	6.11539	-3.89885	0.000112189	0.00217396
SORBS2	-0.316581	9.51792	-4.61849	6.14357e-06	3.58761e-05	-0.62787	8.40116	-4.66762	6.25573e-06	3.16931e-05	-0.103808	6.85152	-4.15417	3.6755e-05	0.000153088	NA	NA	NA	NA	NA	NA	NA	NA	NA	NA
SOSTDC1	NA	NA	NA	NA	NA	-0.910101	4.62882	-5.88057	2.19318e-08	2.01447e-07	-0.444083	2.21644	-4.90244	1.18321e-06	6.97231e-06	NA	NA	NA	NA	NA	NA	NA	NA	NA	NA
SOWAHB	NA	NA	NA	NA	NA	NA	NA	NA	NA	NA	-0.609897	3.06308	-8.34646	3.87953e-16	4.23563e-14	NA	NA	NA	NA	NA	-0.405378	-0.292404	-3.18231	0.00156768	0.0129492
SPATA31C2	NA	NA	NA	NA	NA	NA	NA	NA	NA	NA	-0.334341	-1.82745	-4.06823	5.28569e-05	0.000211775	-0.435025	-4.10343	-2.493	0.0136646	0.0482682	NA	NA	NA	NA	NA
SPINT2	-0.356743	9.28947	-5.22756	3.58506e-07	3.34765e-06	-0.923657	7.03308	-8.50096	1.04764e-14	6.31366e-13	-0.269924	5.37428	-5.63742	2.52061e-08	2.26707e-07	NA	NA	NA	NA	NA	-0.136243	5.63482	-3.5721	0.000394408	0.00510493
SPRN	-0.297755	6.99293	-6.93815	3.27777e-11	2.67653e-09	NA	NA	NA	NA	NA	NA	NA	NA	NA	NA	-0.202933	4.40708	-2.90698	0.00415723	0.0190043	-0.239341	2.90015	-4.21942	2.99265e-05	0.000907005
SPRR2G	NA	NA	NA	NA	NA	NA	NA	NA	NA	NA	NA	NA	NA	NA	NA	-0.931179	-4.69717	-4.51243	1.22126e-05	0.000181456	-0.291081	-2.3227	-3.2567	0.00121695	0.0108479
SPRYD7	-0.347109	7.81814	-6.04606	5.26201e-09	1.17903e-07	-0.800671	5.22759	-5.49887	1.42196e-07	1.05894e-06	-0.215711	4.67344	-6.48994	1.64243e-10	2.77456e-09	NA	NA	NA	NA	NA	-0.113347	3	-2.8494	0.00459185	0.0269007
SPTBN2	-0.32926	8.72087	-5.13311	5.66592e-07	4.85521e-06	-0.419512	4.70164	-4.13727	5.57704e-05	0.000226094	-0.167985	8.16712	-4.39533	1.28073e-05	5.92294e-05	NA	NA	NA	NA	NA	-0.151283	5.40684	-3.27166	0.00115584	0.0104863
SPTSSB	NA	NA	NA	NA	NA	-0.239422	4.65148	-3.90608	0.000136343	0.000505441	-0.536217	3.28871	-6.80601	2.1947e-11	4.8522e-10	NA	NA	NA	NA	NA	-0.19163	1.94594	-2.73754	0.00644834	0.0338874
SRSF12	-0.324661	6.93054	-6.04688	5.23742e-09	1.17543e-07	-0.520176	4.58145	-7.87172	4.32272e-13	1.54054e-11	-0.225382	3.88211	-6.38617	3.1293e-10	4.84233e-09	NA	NA	NA	NA	NA	-0.168191	1.45315	-3.48621	0.000540607	0.00630388
SSSCA1	-0.356673	7.34857	-7.75581	2.11703e-13	8.43184e-11	-0.678114	4.29326	-8.31533	3.17584e-14	1.63982e-12	NA	NA	NA	NA	NA	NA	NA	NA	NA	NA	NA	NA	NA	NA	NA
ST8SIA5	-0.305532	8.992	-3.74816	0.000220526	0.000783227	NA	NA	NA	NA	NA	-0.14627	4.49524	-3.84866	0.000129813	0.000469532	NA	NA	NA	NA	NA	-0.186042	2.54685	-4.02553	6.72476e-05	0.00154696
STAM	-0.298802	8.8854	-4.94339	1.39449e-06	1.03009e-05	-0.844231	6.65207	-4.20565	4.25091e-05	0.000177171	-0.140992	5.07611	-4.3385	1.64954e-05	7.45603e-05	NA	NA	NA	NA	NA	NA	NA	NA	NA	NA
STAMBPL1	-0.201652	8.65015	-2.67415	0.00797738	0.0179735	-0.710641	7.77728	-3.96431	0.00010924	0.000415183	-0.26297	5.39819	-7.49367	2.06376e-13	9.19438e-12	NA	NA	NA	NA	NA	-0.164982	2.11159	-3.05761	0.00237118	0.0169719
STAR	-0.181817	6.41074	-2.65844	0.00834837	0.0187294	-0.646777	4.69408	-8.0715	1.34349e-13	5.66257e-12	-0.266074	2.43305	-5.7466	1.36788e-08	1.31345e-07	NA	NA	NA	NA	NA	-0.208734	1.65101	-3.13164	0.00185772	0.0143418
STARD6	NA	NA	NA	NA	NA	NA	NA	NA	NA	NA	-0.327569	-2.04444	-3.55168	0.000408883	0.00131179	-0.811682	-3.37004	-3.7806	0.000219136	0.00183747	NA	NA	NA	NA	NA
STMN1	-0.313536	9.00221	-4.82497	2.41576e-06	1.62629e-05	-0.872729	7.36001	-6.37503	1.74382e-09	2.14018e-08	-0.239355	7.80571	-4.22673	2.69191e-05	0.000115802	-0.295115	9.1754	-3.38219	0.000900232	0.00566377	NA	NA	NA	NA	NA
STMN4	-0.460496	10.4706	-5.81054	1.85602e-08	3.12798e-07	-0.954632	9.01186	-6.25194	3.31154e-09	3.76869e-08	-0.186507	6.02976	-4.08073	5.01573e-05	0.000201827	-0.264511	7.15468	-2.63713	0.00916955	0.0352127	NA	NA	NA	NA	NA
STRIP2	-0.323006	6.64821	-3.66925	0.00029634	0.00101232	-0.29281	4.21565	-3.26173	0.00134438	0.00383249	-0.183279	4.47704	-4.54435	6.50792e-06	3.23194e-05	NA	NA	NA	NA	NA	-0.153092	1.32609	-3.62534	0.000323351	0.00442327
STS	-0.233144	8.25327	-2.71871	0.00700495	0.0160362	-0.944033	6.85638	-8.00498	1.98517e-13	7.96792e-12	-0.237831	5.3859	-5.01757	6.67017e-07	4.18278e-06	NA	NA	NA	NA	NA	-0.163793	1.82269	-2.62815	0.00889416	0.0424048
STX1B	-0.407116	9.63066	-4.67799	4.7102e-06	2.87174e-05	NA	NA	NA	NA	NA	-0.117941	7.01385	-2.3363	0.0197621	0.039894	NA	NA	NA	NA	NA	-0.160681	6.00745	-3.16998	0.00163414	0.0132903
SUCNR1	-0.153235	4.00211	-4.34325	2.02907e-05	9.86686e-05	0.120991	2.82997	2.74087	0.00679988	0.0158324	-0.680777	-2.43703	-7.23859	1.21473e-12	4.16376e-11	-0.893452	-3.16258	-3.68576	0.00030999	0.00242401	NA	NA	NA	NA	NA
SUN3	NA	NA	NA	NA	NA	NA	NA	NA	NA	NA	-0.379535	-1.8407	-4.70625	3.05115e-06	1.63285e-05	-0.598044	-3.67565	-3.46454	0.000678677	0.00452441	NA	NA	NA	NA	NA
SUSD1	-0.324747	6.74761	-5.30532	2.44721e-07	2.45804e-06	-0.778408	4.06409	-7.68308	1.28819e-12	3.94049e-11	-0.250039	4.33941	-7.409	3.7378e-13	1.5111e-11	NA	NA	NA	NA	NA	NA	NA	NA	NA	NA
SV2A	-0.365593	11.1874	-4.83153	2.34435e-06	1.58258e-05	NA	NA	NA	NA	NA	-0.331833	7.41352	-5.82962	8.5506e-09	8.65681e-08	NA	NA	NA	NA	NA	-0.12747	6.11238	-3.01358	0.00273543	0.0187224
SYCE1	-0.212357	5.63988	-4.80383	2.66084e-06	1.76629e-05	-0.299163	3.2645	-4.36343	2.2447e-05	9.9732e-05	-0.190707	2.61269	-3.79399	0.000161289	0.000570314	-0.433204	2.85322	-3.05997	0.00258869	0.0131158	-0.280561	3.42045	-4.20336	3.20415e-05	0.000951774
SYN1	-0.508835	11.0563	-5.07774	7.39101e-07	6.04792e-06	-0.86243	7.59863	-6.01097	1.13807e-08	1.12409e-07	-0.211773	6.71151	-3.98178	7.56944e-05	0.00029114	NA	NA	NA	NA	NA	NA	NA	NA	NA	NA
SYNGR1	-0.460957	10.4309	-6.4261	6.41478e-10	2.35401e-08	-0.48964	7.22896	-5.5437	1.14631e-07	8.7762e-07	-0.244173	8.00178	-6.44094	2.22922e-10	3.61369e-09	NA	NA	NA	NA	NA	-0.162079	5.92062	-3.21126	0.00142136	0.0120922
SYNGR3	-0.634305	10.2973	-5.60015	5.54673e-08	7.42455e-07	-0.792271	9.68122	-4.91287	2.13892e-06	1.21744e-05	-0.303638	5.71537	-6.7529	3.0843e-11	6.49582e-10	NA	NA	NA	NA	NA	-0.136749	6.06034	-2.7971	0.0053891	0.0300742
SYT16	-0.248786	9.08107	-3.09115	0.00221573	0.00585698	-0.609867	9.39751	-3.90205	0.000138438	0.000511891	-0.45047	5.69016	-7.61508	8.76248e-14	4.37185e-12	NA	NA	NA	NA	NA	-0.113323	-0.527356	-2.76802	0.00588484	0.0318316
SYT5	-0.83147	8.29177	-7.65096	4.1303e-13	1.30011e-10	-0.44181	4.91029	-6.27524	2.93463e-09	3.37976e-08	-0.319723	4.92925	-6.58103	9.26824e-11	1.68736e-09	NA	NA	NA	NA	NA	-0.265533	5.34374	-4.36938	1.56577e-05	0.000582536
TBC1D24	-0.319802	9.04233	-5.57511	6.30097e-08	8.23724e-07	NA	NA	NA	NA	NA	NA	NA	NA	NA	NA	NA	NA	NA	NA	NA	-0.141444	3.52316	-4.88897	1.43685e-06	0.000107194
TBC1D26	NA	NA	NA	NA	NA	NA	NA	NA	NA	NA	-0.1533	1.31647	-2.51211	0.0122288	0.0263319	-0.512538	-0.469757	-3.83194	0.000181131	0.00157819	-0.195422	0.0525123	-2.73073	0.00658078	0.0344588
TBC1D30	-0.286931	7.59664	-3.28301	0.00117117	0.00335683	-0.530853	7.91409	-2.64276	0.00901167	0.0202692	-0.286074	5.12877	-6.39801	2.90903e-10	4.54323e-09	NA	NA	NA	NA	NA	-0.164348	1.36855	-3.10807	0.00200887	0.0150975
TBC1D7	-0.482922	7.18883	-6.49311	4.38546e-10	1.73468e-08	-1.3472	5.47143	-9.05588	3.61518e-16	3.39474e-14	-0.102154	3.41198	-4.29215	2.02334e-05	8.95454e-05	-0.19459	3.17713	-3.06438	0.00255291	0.0129677	NA	NA	NA	NA	NA
TCEB1	-0.269299	9.52809	-5.73948	2.69244e-08	4.25471e-07	-0.606051	7.61457	-3.28555	0.00124213	0.00357256	NA	NA	NA	NA	NA	NA	NA	NA	NA	NA	NA	NA	NA	NA	NA
TCERG1L	-0.554485	6.73258	-4.87936	1.87983e-06	1.31825e-05	NA	NA	NA	NA	NA	-0.267062	3.05014	-5.96871	3.8283e-09	4.26523e-08	NA	NA	NA	NA	NA	-0.202277	2.04795	-3.83948	0.000141935	0.00251995
TENM3	-0.29519	7.83817	-4.55182	8.24867e-06	4.57723e-05	-0.369554	5.78041	-2.48857	0.0138132	0.0293769	-0.28565	6.31829	-6.66291	5.50054e-11	1.06442e-09	NA	NA	NA	NA	NA	-0.165073	0.830019	-3.35145	0.000875331	0.00874513
TESPA1	NA	NA	NA	NA	NA	-0.545833	6.21568	-2.61842	0.00965224	0.0215135	-0.484349	5.73688	-6.59357	8.58911e-11	1.57752e-09	NA	NA	NA	NA	NA	-0.179244	5.12119	-2.78219	0.00563837	0.0309567
TFAP2E	NA	NA	NA	NA	NA	0.179504	5.4051	2.77816	0.00609743	0.0143726	0.100104	1.91924	2.55293	0.0108968	0.0238176	-0.388554	2.36713	-4.37417	2.1664e-05	0.000287687	-0.149193	1.76941	-3.56865	0.000399482	0.00515553
TGFBR3L	NA	NA	NA	NA	NA	NA	NA	NA	NA	NA	-0.361594	1.15616	-5.91614	5.1942e-09	5.56786e-08	-0.354525	2.04056	-2.56286	0.0112854	0.0415003	-0.265455	5.27808	-2.6136	0.00927542	0.0437695
THAP9-AS1	NA	NA	NA	NA	NA	-0.718587	6.52302	-4.32981	2.57547e-05	0.00011279	-0.203557	4.60122	-4.96742	8.56785e-07	5.23905e-06	-0.285452	4.73094	-4.32475	2.65095e-05	0.000338724	-0.154158	3.2249	-3.0675	0.00229577	0.0165851
THOC3	NA	NA	NA	NA	NA	NA	NA	NA	NA	NA	-0.35223	3.38287	-7.55469	1.34051e-13	6.27237e-12	NA	NA	NA	NA	NA	-0.164776	3.32667	-2.57277	0.0104252	0.0473797
THY1	-0.641322	11.0712	-5.89632	1.17796e-08	2.1978e-07	-0.441499	8.96489	-3.44568	0.000721715	0.00221271	-0.321385	7.63493	-5.87114	6.73972e-09	7.02035e-08	NA	NA	NA	NA	NA	-0.197822	7.34826	-3.31414	0.000997521	0.00949025
TIMM17A	-0.324345	9.6434	-5.53103	7.89057e-08	9.83348e-07	-0.803619	8.76402	-4.52044	1.16956e-05	5.56718e-05	-0.310376	4.79451	-6.42624	2.44414e-10	3.90863e-09	NA	NA	NA	NA	NA	NA	NA	NA	NA	NA
TIMM50	-0.372004	8.25945	-7.27027	4.40847e-12	7.11039e-10	-1.14122	4.95903	-10.4773	4.96579e-20	2.00508e-17	NA	NA	NA	NA	NA	NA	NA	NA	NA	NA	NA	NA	NA	NA	NA
TLN2	-0.172513	9.50113	-3.43911	0.000681765	0.00209236	-0.954772	8.03957	-7.43918	5.19355e-12	1.30739e-10	-0.225719	7.96357	-6.78807	2.45541e-11	5.33197e-10	NA	NA	NA	NA	NA	-0.170088	3.22549	-4.16177	3.8198e-05	0.00106302
TM2D2	-0.343693	8.82356	-6.60747	2.27392e-10	1.0541e-08	-1.18324	6.51606	-8.24369	4.86024e-14	2.38743e-12	-0.200599	4.38643	-5.43667	7.54486e-08	5.96673e-07	NA	NA	NA	NA	NA	-0.133609	3.03229	-3.49231	0.000528744	0.00624987
TMC3-AS1	NA	NA	NA	NA	NA	NA	NA	NA	NA	NA	-0.155798	-0.424069	-2.77149	0.00573082	0.0135982	-0.392041	-2.28896	-3.70314	0.000291041	0.00230135	-0.221216	-1.22787	-2.55976	0.0108174	0.048526
TMED3	-0.272076	7.64201	-5.56369	6.67985e-08	8.62766e-07	-0.715547	5.46167	-6.21857	3.9355e-09	4.38003e-08	-0.160552	3.7892	-4.20365	2.97299e-05	0.000126631	NA	NA	NA	NA	NA	NA	NA	NA	NA	NA
TMEFF2	-0.317104	9.64547	-4.63023	5.83097e-06	3.43383e-05	-0.88223	8.70187	-4.9678	1.67337e-06	9.77253e-06	-0.195027	5.52316	-4.89432	1.22986e-06	7.21236e-06	NA	NA	NA	NA	NA	NA	NA	NA	NA	NA
TMEM132B	-0.303662	8.61621	-4.00612	8.11018e-05	0.00032581	-0.875086	7.19102	-6.07181	8.35523e-09	8.54527e-08	-0.256943	7.7836	-7.78573	2.55037e-14	1.54217e-12	NA	NA	NA	NA	NA	-0.0756888	2.51534	-2.63658	0.00867953	0.0416313
TMEM158	-0.639746	9.2813	-6.25137	1.70745e-09	4.98097e-08	-0.531543	6.00792	-3.78841	0.000211813	0.000745387	-0.249467	1.81953	-4.27419	2.18893e-05	9.61757e-05	NA	NA	NA	NA	NA	-0.150685	2.64348	-3.43639	0.000647215	0.00706076
TMEM169	-0.348381	6.11613	-6.99854	2.28606e-11	2.11444e-09	-0.287563	4.31815	-3.02977	0.0028399	0.00738278	-0.305047	2.61848	-7.37897	4.60798e-13	1.82534e-11	-0.280304	2.22895	-3.17107	0.00181464	0.00988431	-0.154993	0.394483	-3.02777	0.00261276	0.0182301
TMEM178A	-0.23786	10.3147	-3.98151	8.94011e-05	0.000354497	-1.04549	7.82534	-5.16142	6.94222e-07	4.43533e-06	-0.310589	5.18254	-9.06745	1.25409e-18	3.19154e-16	-0.34122	5.73464	-3.78172	0.000218227	0.00183372	-0.154144	5.76812	-4.17888	3.55393e-05	0.0010214
TMEM196	-0.35093	4.44905	-3.48282	0.000583983	0.00183586	-0.398213	3.07652	-4.04987	7.85363e-05	0.000307938	-0.236643	3.7925	-4.80222	1.92681e-06	1.07957e-05	NA	NA	NA	NA	NA	-0.170323	0.160538	-2.66099	0.00808434	0.0396277
TMEM198	-0.398064	8.16591	-7.52309	9.20753e-13	2.3009e-10	NA	NA	NA	NA	NA	NA	NA	NA	NA	NA	NA	NA	NA	NA	NA	-0.163269	2.98283	-3.3316	0.000938504	0.00913863
TMEM203	-0.263295	8.71221	-5.99418	6.96406e-09	1.45671e-07	-0.72797	5.90019	-5.94451	1.5916e-08	1.51143e-07	-0.0629174	4.09413	-2.34052	0.0195418	0.0395215	NA	NA	NA	NA	NA	NA	NA	NA	NA	NA
TMEM261	-0.302422	9.42963	-6.79698	7.55041e-11	4.6779e-09	-1.00535	6.77141	-10.4692	5.22756e-20	2.0694e-17	NA	NA	NA	NA	NA	NA	NA	NA	NA	NA	NA	NA	NA	NA	NA
TMEM35	-0.40484	9.16498	-3.89596	0.000125124	0.000475174	-0.77875	5.35002	-4.75831	4.22508e-06	2.2412e-05	NA	NA	NA	NA	NA	NA	NA	NA	NA	NA	NA	NA	NA	NA	NA
TMEM65	-0.269894	8.08891	-4.19375	3.79193e-05	0.000169228	-0.625103	6.57108	-3.11645	0.00215791	0.00581577	-0.174107	4.95688	-4.39166	1.30197e-05	6.01252e-05	NA	NA	NA	NA	NA	NA	NA	NA	NA	NA
TMEM70	-0.377007	9.24249	-4.75419	3.33886e-06	2.14983e-05	-1.21287	6.04082	-5.52732	1.24036e-07	9.41768e-07	-0.238284	4.03852	-4.94599	9.5319e-07	5.7628e-06	NA	NA	NA	NA	NA	NA	NA	NA	NA	NA
TMOD1	NA	NA	NA	NA	NA	-0.696232	6.5643	-4.77324	3.95877e-06	2.11438e-05	-0.0873575	5.32478	-3.37157	0.000789203	0.00235708	NA	NA	NA	NA	NA	-0.138247	3.66755	-3.0583	0.00236581	0.0169423
TNFRSF18	-0.0760062	5.09621	-2.50387	0.012911	0.0274837	NA	NA	NA	NA	NA	-0.555157	-1.40971	-7.14337	2.32381e-12	7.30688e-11	NA	NA	NA	NA	NA	-0.313243	0.590251	-3.80943	0.000159699	0.00271412
TNNI3K	NA	NA	NA	NA	NA	NA	NA	NA	NA	NA	-0.0944335	4.2515	-3.27265	0.00111865	0.00321194	-0.387465	1.92967	-5.25578	4.55929e-07	1.29286e-05	-0.158795	1.65719	-2.81396	0.00511939	0.0289852
TPBGL	-0.383288	6.3077	-7.29537	3.78052e-12	6.20005e-10	-0.173846	4.41362	-2.33764	0.0206006	0.041462	-0.174607	-0.986248	-2.3015	0.0216614	0.0431811	NA	NA	NA	NA	NA	-0.251663	0.824296	-3.40418	0.000726246	0.00762293
TPRG1L	-0.276857	9.83491	-5.0337	9.10932e-07	7.18293e-06	-0.955938	7.69008	-6.89406	1.08284e-10	1.84485e-09	-0.142454	6.53886	-4.82861	1.69523e-06	9.63794e-06	NA	NA	NA	NA	NA	-0.11863	5.64694	-3.25539	0.00122241	0.0108765
TRAF5	-0.254727	6.97652	-4.27298	2.7281e-05	0.00012722	-0.755776	5.25973	-6.60358	5.2038e-10	7.33656e-09	-0.0906132	3.64723	-3.37582	0.000777309	0.00232548	NA	NA	NA	NA	NA	-0.175171	1.23682	-4.64133	4.61127e-06	0.000239212
TRAPPC2L	-0.38109	9.09231	-6.52077	3.74019e-10	1.53995e-08	NA	NA	NA	NA	NA	-0.124065	4.38829	-4.0992	4.64055e-05	0.000188381	-0.253411	4.90903	-4.70893	5.29354e-06	9.06652e-05	-0.138961	4.9978	-4.07312	5.52884e-05	0.00135751
TRAPPC5	-0.311551	8.4107	-6.49051	4.44392e-10	1.75207e-08	-1.05707	6.40939	-9.16618	1.83618e-16	1.92076e-14	-0.243702	3.98884	-4.7971	1.97524e-06	1.104e-05	NA	NA	NA	NA	NA	NA	NA	NA	NA	NA
TRAPPC6B	-0.451314	8.22696	-5.81577	1.8055e-08	3.06668e-07	-0.826667	5.89344	-4.71466	5.1069e-06	2.64774e-05	-0.267622	5.98058	-6.85971	1.53873e-11	3.59993e-10	NA	NA	NA	NA	NA	-0.127427	3.57374	-2.89467	0.00399001	0.0242691
TRIM54	-0.117287	5.80094	-3.24464	0.00133348	0.00376242	NA	NA	NA	NA	NA	-0.282303	1.5329	-5.15794	3.26843e-07	2.21023e-06	-0.508084	1.2877	-2.60092	0.0101519	0.0382252	-0.303608	2.56756	-4.5848	5.97545e-06	0.000286187
TRNP1	-0.338755	8.43115	-3.99466	8.48833e-05	0.000339047	-0.369727	7.00376	-3.83804	0.000176108	0.000635014	-0.263234	3.93191	-5.55732	3.9191e-08	3.33657e-07	NA	NA	NA	NA	NA	-0.149324	4.1938	-3.03985	0.0025124	0.0176761
TRUB1	-0.324736	7.87247	-5.45286	1.17242e-07	1.36439e-06	-0.50773	5.75058	-3.38278	0.000895327	0.00266998	-0.375139	5.19706	-6.72571	3.68486e-11	7.56518e-10	NA	NA	NA	NA	NA	NA	NA	NA	NA	NA
TSC22D1-AS1	-0.35701	6.63737	-5.81674	1.79591e-08	3.06373e-07	-0.784604	4.98991	-6.22294	3.84766e-09	4.306e-08	NA	NA	NA	NA	NA	NA	NA	NA	NA	NA	NA	NA	NA	NA	NA
TSPAN13	-0.34887	10.0777	-3.70369	0.000260641	0.000905909	-0.558527	10.0488	-3.15244	0.0019221	0.00525034	-0.371428	5.50529	-5.74929	1.34997e-08	1.29837e-07	NA	NA	NA	NA	NA	NA	NA	NA	NA	NA
TSPYL1	-0.208974	11.0484	-3.29505	0.00112399	0.00324159	-0.54214	9.56363	-2.83488	0.0051549	0.0124147	-0.334309	8.25228	-6.03657	2.57629e-09	3.0388e-08	NA	NA	NA	NA	NA	-0.154318	6.47251	-3.48548	0.000542041	0.00630388
TSPYL5	-0.418923	9.01699	-6.04753	5.22505e-09	1.17543e-07	-1.08684	6.31525	-7.66953	1.39271e-12	4.20289e-11	-0.285026	5.39267	-6.75596	3.02348e-11	6.38904e-10	NA	NA	NA	NA	NA	-0.126742	2.5556	-3.08356	0.00217795	0.0159418
TSTD1	-0.355296	8.1801	-4.98977	1.12195e-06	8.58661e-06	-0.689581	5.95122	-6.1556	5.4431e-09	5.84836e-08	-0.313908	2.42917	-6.287	5.74712e-10	8.23117e-09	NA	NA	NA	NA	NA	NA	NA	NA	NA	NA
TTC9	-0.300475	7.50478	-4.37496	1.77369e-05	8.78116e-05	-0.535678	5.68504	-3.74074	0.000252477	0.000872812	-0.212969	4.39118	-5.74441	1.38484e-08	1.32721e-07	NA	NA	NA	NA	NA	-0.162793	2.21141	-3.33225	0.00093635	0.00912271
TUBA3C	-0.285475	8.26181	-5.98161	7.45219e-09	1.53739e-07	-0.981534	6.28916	-8.16716	7.64517e-14	3.532e-12	NA	NA	NA	NA	NA	NA	NA	NA	NA	NA	NA	NA	NA	NA	NA
TUBB	-0.391769	11.7352	-6.35502	9.56557e-10	3.18391e-08	-1.50805	7.71727	-9.71851	5.96093e-18	1.05566e-15	-0.182255	7.21974	-3.84586	0.000131281	0.000474258	NA	NA	NA	NA	NA	NA	NA	NA	NA	NA
TUBB4B	-0.414184	11.9107	-7.47583	1.23699e-12	2.74331e-10	-1.2903	8.77345	-9.00964	4.79869e-16	4.26787e-14	-0.232695	6.5222	-5.50783	5.13461e-08	4.23779e-07	NA	NA	NA	NA	NA	-0.10592	7.17799	-2.66083	0.00808816	0.0396277
TUBG1	-0.374385	8.23698	-6.01534	6.21647e-09	1.33676e-07	-1.00344	5.5866	-7.0845	3.79644e-11	7.36275e-10	-0.143251	3.83783	-3.12017	0.00188296	0.00510131	NA	NA	NA	NA	NA	-0.106989	4.11972	-2.83916	0.00473902	0.0274889
TXN	-0.259194	9.40881	-5.90433	1.1275e-08	2.11988e-07	-1.15489	7.41615	-7.01456	5.58824e-11	1.02751e-09	-0.344134	4.84012	-7.54312	1.45572e-13	6.74015e-12	NA	NA	NA	NA	NA	NA	NA	NA	NA	NA
TXNDC9	-0.285384	8.03347	-5.54092	7.50293e-08	9.40302e-07	-0.999298	5.25037	-7.87413	4.26249e-13	1.5258e-11	-0.223945	4.06994	-5.71281	1.6543e-08	1.55636e-07	-0.141591	3.65362	-2.48017	0.0141471	0.0496131	NA	NA	NA	NA	NA
UBQLN1	-0.284242	10.1014	-4.95753	1.30487e-06	9.71982e-06	-0.868585	7.96982	-5.06292	1.08916e-06	6.62722e-06	-0.160645	7.69122	-5.2709	1.81877e-07	1.30634e-06	NA	NA	NA	NA	NA	NA	NA	NA	NA	NA
UCHL5	-0.359911	8.143	-4.55459	8.14928e-06	4.5298e-05	-0.282545	5.57297	-3.44106	0.000733308	0.00224314	-0.181713	5.10289	-5.87792	6.47465e-09	6.77216e-08	NA	NA	NA	NA	NA	-0.153694	3.23428	-2.94915	0.00336137	0.0216325
UNC13C	-0.294807	8.80867	-2.88555	0.00424265	0.0103474	-0.466039	7.65773	-2.75615	0.00650364	0.0152252	-0.352792	7.45688	-9.71962	5.1791e-21	3.00337e-18	NA	NA	NA	NA	NA	NA	NA	NA	NA	NA
UNC79	-0.226185	8.09166	-4.3972	1.61237e-05	8.08923e-05	-0.720493	6.25391	-7.75165	8.67329e-13	2.79721e-11	-0.224434	6.89663	-8.10502	2.40973e-15	2.07401e-13	NA	NA	NA	NA	NA	-0.165724	1.99981	-3.91731	0.000104214	0.00206691
UPK2	NA	NA	NA	NA	NA	NA	NA	NA	NA	NA	0.169793	-0.858137	2.23721	0.0255921	0.0499418	-0.791368	-2.89683	-4.8909	2.38856e-06	4.84322e-05	-0.261509	-1.39747	-3.31642	0.00098963	0.00945608
UQCRC1	-0.268754	10.4663	-4.72964	3.7301e-06	2.36242e-05	-1.09874	8.36564	-7.04243	4.79135e-11	8.94843e-10	-0.213262	6.22035	-4.90483	1.1679e-06	6.89588e-06	NA	NA	NA	NA	NA	NA	NA	NA	NA	NA
UQCRC2	-0.27885	10.4697	-5.731	2.81435e-08	4.38347e-07	-1.07362	8.66493	-7.05325	4.51322e-11	8.51564e-10	-0.265902	6.7613	-7.17488	1.87631e-12	6.06695e-11	NA	NA	NA	NA	NA	-0.105332	5.98382	-2.67173	0.0078345	0.0387875
UQCRFS1	-0.360846	10.9848	-5.6533	4.21571e-08	6.04954e-07	-1.31702	7.15071	-7.66726	1.41097e-12	4.24533e-11	-0.268134	5.04995	-6.1138	1.62966e-09	2.04062e-08	NA	NA	NA	NA	NA	NA	NA	NA	NA	NA
UQCRH	-0.21686	11.2539	-3.9115	0.000117736	0.000450358	-0.877368	9.16838	-4.81137	3.35016e-06	1.82259e-05	-0.391715	5.95562	-6.86624	1.47848e-11	3.49831e-10	-0.195871	6.64727	-3.09181	0.00234037	0.0121326	NA	NA	NA	NA	NA
USP11	-0.275054	11.7588	-5.48158	1.014e-07	1.21481e-06	-0.799699	9.09292	-5.08719	9.75276e-07	6.00667e-06	-0.270184	7.64418	-6.07997	1.99182e-09	2.42615e-08	NA	NA	NA	NA	NA	-0.123882	6.66038	-3.44958	0.000617223	0.00685492
USP2-AS1	NA	NA	NA	NA	NA	0.216088	3.74519	5.18139	6.33121e-07	4.08896e-06	-0.111634	0.808059	-2.26486	0.0238316	0.0469334	-0.383099	-1.13619	-3.52821	0.000543646	0.00378808	-0.248976	-1.18731	-3.31135	0.00100725	0.00956199
USP9Y	NA	NA	NA	NA	NA	-0.767168	4.785	-2.80663	0.00560628	0.0133332	-1.70815	1.36629	-4.44756	1.01428e-05	4.81858e-05	NA	NA	NA	NA	NA	NA	NA	NA	NA	NA
VLDLR	-0.407117	7.1568	-5.69422	3.41201e-08	5.13406e-07	-0.895153	4.38844	-6.61635	4.86071e-10	6.92052e-09	-0.18495	4.3326	-5.50854	5.11465e-08	4.22526e-07	-0.205743	4.38131	-3.3013	0.00118229	0.00702246	NA	NA	NA	NA	NA
VSTM2L	-0.498825	9.52172	-5.62035	4.99961e-08	6.90321e-07	-0.275324	7.0038	-3.18587	0.0017247	0.00477378	-0.233747	4.71642	-4.7263	2.77432e-06	1.49853e-05	NA	NA	NA	NA	NA	-0.250024	5.90982	-4.79584	2.24077e-06	0.000145853
VTA1	-0.293197	8.84291	-5.90586	1.11832e-08	2.10668e-07	-0.973989	6.99981	-7.47108	4.33289e-12	1.1215e-10	-0.264163	5.13823	-6.25103	7.15025e-10	9.99735e-09	NA	NA	NA	NA	NA	-0.119267	2.73795	-2.55005	0.0111187	0.0494314
VWC2	-0.0930256	3.23997	-2.92855	0.00371432	0.00918624	-0.284086	2.90955	-3.71813	0.000274253	0.000937028	-0.439513	2.23532	-8.10942	2.33141e-15	2.0115e-13	-0.584272	3.05358	-4.40024	1.94639e-05	0.000264855	NA	NA	NA	NA	NA
VWC2L	NA	NA	NA	NA	NA	NA	NA	NA	NA	NA	-0.415535	3.37766	-6.54876	1.1381e-10	2.02307e-09	NA	NA	NA	NA	NA	-0.176981	-0.158169	-2.77839	0.00570349	0.0312075
WBSCR17	-0.554987	9.39989	-5.86934	1.3597e-08	2.44797e-07	-0.790736	7.17005	-6.4146	1.41682e-09	1.78553e-08	NA	NA	NA	NA	NA	NA	NA	NA	NA	NA	NA	NA	NA	NA	NA
WDR17	-0.288466	6.81801	-4.17595	4.08042e-05	0.000180248	NA	NA	NA	NA	NA	-0.225115	6.75722	-7.35632	5.39352e-13	2.08971e-11	NA	NA	NA	NA	NA	-0.171836	1.47729	-2.80278	0.00529685	0.0296602
WIF1	-0.482849	8.41844	-3.3776	0.000845852	0.00252333	NA	NA	NA	NA	NA	-0.480632	4.06687	-6.65832	5.68661e-11	1.09563e-09	NA	NA	NA	NA	NA	NA	NA	NA	NA	NA
YPEL4	-0.199461	8.64907	-3.1956	0.00157169	0.00432687	-0.782574	6.70499	-5.11268	8.68162e-07	5.403e-06	-0.199434	4.4375	-5.41153	8.63517e-08	6.73562e-07	-0.33724	5.2634	-5.09068	9.74049e-07	2.36138e-05	-0.189797	4.72004	-4.6566	4.29765e-06	0.00022909
ZDHHC3	-0.275623	7.66084	-5.08557	7.11472e-07	5.86611e-06	-0.66729	5.75627	-6.86843	1.24543e-10	2.06436e-09	0.0567742	5.05563	2.81682	0.00498912	0.0120369	0.101628	5.10306	2.76707	0.00630997	0.0263662	NA	NA	NA	NA	NA
ZFAND2A	-0.26669	8.88467	-5.27539	2.83436e-07	2.76162e-06	-0.739956	6.96574	-4.72876	4.80429e-06	2.50825e-05	-0.135922	3.66508	-3.49576	0.000503043	0.0015774	NA	NA	NA	NA	NA	-0.096105	4.72893	-2.86914	0.00431997	0.0256802
ZFP69B	-0.26645	3.94205	-4.81478	2.53191e-06	1.68933e-05	NA	NA	NA	NA	NA	-0.256333	3.28864	-7.71028	4.40427e-14	2.43813e-12	NA	NA	NA	NA	NA	-0.184623	0.125803	-4.02322	6.78841e-05	0.0015546
ZMAT2	-0.337798	9.87873	-6.38833	7.92754e-10	2.78764e-08	-0.862898	7.08214	-7.51161	3.44024e-12	9.11482e-11	-0.227444	5.13023	-4.95852	8.95663e-07	5.44385e-06	-0.126412	6.12721	-2.64503	0.00896677	0.0346037	-0.0613311	5.73887	-2.65938	0.00812254	0.039766
ZNF334	-0.169597	5.92615	-4.3979	1.60756e-05	8.07128e-05	-0.679408	4.41573	-7.10296	3.42711e-11	6.76343e-10	NA	NA	NA	NA	NA	-0.3311	3.49005	-5.6173	8.19534e-08	3.49253e-06	-0.228605	1.63353	-5.42402	9.77097e-08	1.85591e-05
ZNF365	-0.226566	10.6772	-2.36466	0.0187985	0.0381918	-1.24308	9.10883	-5.65062	6.82644e-08	5.55498e-07	-0.319603	7.21736	-5.9647	3.92315e-09	4.35449e-08	NA	NA	NA	NA	NA	-0.1787	4.36213	-2.61824	0.00915235	0.0432574
ZNF382	-0.253263	5.80986	-5.84677	1.53097e-08	2.68208e-07	-0.63638	4.35875	-5.52958	1.22695e-07	9.33343e-07	-0.195529	5.19824	-5.70031	1.77438e-08	1.65481e-07	NA	NA	NA	NA	NA	-0.175608	1.63133	-2.94466	0.00340947	0.0218479
ZNF385B	-0.284694	7.99419	-2.78196	0.005808	0.0135894	-0.364504	7.56734	-2.35768	0.0195562	0.0396884	-0.239743	4.37768	-6.23263	7.9926e-10	1.10055e-08	NA	NA	NA	NA	NA	-0.168874	2.38991	-2.96088	0.00323844	0.021065
ZNF596	-0.18073	5.29004	-4.21509	3.47092e-05	0.000156766	-0.391403	3.00323	-7.07177	4.07368e-11	7.8104e-10	-0.237295	2.92293	-6.03117	2.65616e-09	3.11432e-08	-0.402032	2.23405	-4.96577	1.71143e-06	3.71864e-05	-0.173215	1.07975	-3.10791	0.0020099	0.0150975
ZNHIT3	-0.265624	9.06505	-5.28833	2.65963e-07	2.62656e-06	-1.20768	5.59486	-7.41142	6.07839e-12	1.49654e-10	NA	NA	NA	NA	NA	NA	NA	NA	NA	NA	NA	NA	NA	NA	NA
ZRANB3	-0.306598	6.96669	-7.80365	1.55983e-13	6.91856e-11	-0.454085	3.87497	-5.71109	5.07803e-08	4.25926e-07	-0.232412	4.56569	-7.59075	1.03742e-13	4.99287e-12	-0.193326	2.24903	-3.01045	0.00302369	0.0148396	-0.200118	-0.132029	-4.6641	4.15117e-06	0.000226069
ZWILCH	-0.35788	7.41218	-5.36199	1.8485e-07	1.96918e-06	-0.802517	5.88898	-5.61621	8.07118e-08	6.44322e-07	-0.294168	3.00468	-6.72603	3.66799e-11	7.5393e-10	NA	NA	NA	NA	NA	NA	NA	NA	NA	NA

## Sheet: Table 6
Table 6. Genes up expressed (AD vs normal) in at least two datasets
	GSE48350_logFC	GSE48350_AveExpr	GSE48350_t	GSE48350_P.Value	GSE48350_adj.P.Val	GSE5281_logFC	GSE5281_AveExpr	GSE5281_t	GSE5281_P.Value	GSE5281_adj.P.Val	MSBB_logFC	MSBB_AveExpr	MSBB_t	MSBB_P.Value	MSBB_adj.P.Val	Mayo_logFC	Mayo_AveExpr	Mayo_t	Mayo_P.Value	Mayo_adj.P.Val	ROSMAP_logFC	ROSMAP_AveExpr	ROSMAP_t	ROSMAP_P.Value	ROSMAP_adj.P.Val
AEBP1	0.701402	8.03655	5.97854	7.58471e-09	1.55487e-07	0.785596	5.37097	6.16774	5.11409e-09	5.51835e-08	0.718951	4.86255	8.53108	9.31837e-17	1.27763e-14	1.12911	5.16095	7.34336	9.39327e-12	3.77584e-09	0.306535	4.30737	3.59303	0.000364887	0.00483516
AHNAK	0.702971	9.73723	6.37897	8.36854e-10	2.91124e-08	1.22813	6.73738	8.0262	1.75302e-13	7.20811e-12	0.555928	9.70341	9.50818	3.18634e-20	1.37455e-17	0.92717	8.60526	6.63984	4.44476e-10	6.51299e-08	0.299725	3.67387	4.32227	1.92303e-05	0.00067209
ANGPT2	0.643228	6.48469	4.49138	1.07443e-05	5.72444e-05	0.649887	3.45785	7.78493	7.1542e-13	2.35238e-11	0.355131	4.08977	5.05875	5.42614e-07	3.48103e-06	1.20512	3.44872	5.49772	1.45739e-07	5.392e-06	0.429238	0.845552	3.48393	0.000545101	0.00632376
ANLN	0.63724	9.80718	4.30994	2.33633e-05	0.000111291	1.28037	5.37209	7.33332	9.45009e-12	2.18543e-10	0.435441	6.96246	7.30207	7.88124e-13	2.88603e-11	0.403696	7.38087	2.52469	0.012535	0.0450947	0.47788	3.39139	5.98749	4.51952e-09	2.50472e-06
ANO6	0.597602	7.93862	7.26495	4.56495e-12	7.21943e-10	0.843734	7.38035	7.60409	2.02784e-12	5.80711e-11	0.371288	5.42395	10.9227	1.00653e-25	2.37367e-22	0.913171	4.80237	8.66696	4.20133e-15	1.87637e-11	0.197496	1.15571	3.78797	0.000173646	0.00284718
ARHGAP31	0.351381	6.40561	5.57231	6.39737e-08	8.33452e-07	0.63743	3.79714	7.32244	1.00473e-11	2.30507e-10	0.397982	5.5214	6.98963	6.54482e-12	1.76058e-10	0.724163	5.06183	6.63488	4.56396e-10	6.58797e-08	0.238056	1.37977	4.70604	3.41652e-06	0.000197821
ARHGEF40	0.410791	7.53861	5.7139	3.07988e-08	4.71797e-07	1.31979	6.06244	9.48575	2.54449e-17	3.40203e-15	0.3863	5.19128	7.85982	1.48824e-14	1.00853e-12	0.37929	5.29951	4.8116	3.38724e-06	6.39311e-05	0.246598	3.13661	5.11313	4.79067e-07	5.24998e-05
BCL6	0.605434	9.52417	7.00334	2.22574e-11	2.07744e-09	0.989525	9.04241	8.10064	1.13181e-13	4.87209e-12	0.388723	5.59945	6.92452	1.00747e-11	2.51504e-10	0.450951	6.46334	4.08845	6.80224e-05	0.000720325	0.15636	4.50615	2.55449	0.0109798	0.0489936
C1QTNF5	0.353836	7.95341	4.74634	3.45999e-06	2.21612e-05	0.670661	5.18512	6.92533	9.12533e-11	1.57463e-09	0.388954	2.27304	7.40523	3.83745e-13	1.54961e-11	0.51115	1.88662	4.74431	4.54201e-06	8.01345e-05	0.241154	3.0277	4.14621	4.07796e-05	0.00110642
CAV1	0.337792	7.82545	4.44237	1.32852e-05	6.87613e-05	0.874914	4.5321	4.79857	3.54362e-06	1.91391e-05	0.375596	3.37147	6.65217	5.89939e-11	1.13231e-09	0.483179	3.6753	4.00652	9.34718e-05	0.000930288	0.220599	1.52707	3.31125	0.00100762	0.00956199
CD44	0.791663	8.11757	5.27923	2.78341e-07	2.72013e-06	0.888142	4.04114	4.78244	3.80291e-06	2.03923e-05	0.717819	5.10302	8.79571	1.14938e-17	2.08504e-15	1.31844	4.51755	6.05983	9.12098e-09	6.41401e-07	0.320724	1.15849	2.60118	0.00961257	0.0448533
CDC42EP4	0.458274	9.59714	5.81172	1.84452e-08	3.11398e-07	0.921031	6.58519	7.80174	6.49032e-13	2.17302e-11	0.383701	6.11117	6.31666	4.80711e-10	7.02382e-09	0.521377	6.5509	5.59545	9.10978e-08	3.78463e-06	0.197652	5.0521	3.50595	0.000503094	0.00606495
CGNL1	0.515038	8.61048	5.95691	8.51951e-09	1.69314e-07	0.605882	5.73865	4.64828	6.79722e-06	3.41079e-05	0.475944	5.50475	7.29843	8.09075e-13	2.94144e-11	0.512898	5.62715	4.56892	9.62793e-06	0.000148775	0.240996	2.69413	4.30025	2.11562e-05	0.000720234
CHST6	0.539317	7.08437	5.33931	2.06892e-07	2.14657e-06	0.599275	4.2848	6.46335	1.09592e-09	1.42379e-08	0.534689	3.67453	8.46804	1.51396e-16	1.93339e-14	0.572012	5.17756	4.57505	9.38132e-06	0.000145718	0.368135	0.923562	5.22483	2.72997e-07	3.70303e-05
COL27A1	0.447854	8.08209	6.39263	7.74886e-10	2.73738e-08	1.68626	6.41323	12.0056	2.70881e-24	1.3672e-20	0.500275	3.50636	7.15707	2.12672e-12	6.76536e-11	0.505102	3.95782	3.98534	0.000101399	0.000991363	0.306462	1.74353	5.07429	5.81157e-07	5.90194e-05
COLEC12	0.468194	7.5853	4.99204	1.11001e-06	8.50866e-06	0.883373	4.80036	6.48939	9.54983e-10	1.25604e-08	0.566084	4.34697	9.55203	2.20323e-20	9.99192e-18	0.813916	4.25375	6.40192	1.56385e-09	1.59857e-07	0.194475	2.43017	2.9807	0.0030401	0.020181
CRB2	0.340343	6.48404	5.06971	7.67971e-07	6.24489e-06	0.59589	3.43045	7.26936	1.35405e-11	2.97217e-10	0.431115	5.58981	7.35239	5.56524e-13	2.13057e-11	0.533622	5.10214	5.27374	4.19385e-07	1.21849e-05	0.313135	2.54666	5.19002	3.25625e-07	4.13764e-05
CSRP1	0.478802	11.6268	5.89224	1.20381e-08	2.22982e-07	0.812111	9.27688	5.98362	1.30689e-08	1.26973e-07	0.35412	8.53536	8.10174	2.46975e-15	2.11537e-13	0.428679	9.35805	4.65904	6.56059e-06	0.000107699	0.35848	8.05938	6.4202	3.62435e-10	7.03014e-07
CXCR4	0.760994	7.05724	7.26416	4.58705e-12	7.21943e-10	1.58113	4.70126	8.60614	5.56607e-15	3.67234e-13	0.540003	2.11744	6.16602	1.19641e-09	1.56342e-08	0.718774	2.92416	4.07541	7.15741e-05	0.00075125	0.484184	1.21995	5.18012	3.42324e-07	4.22933e-05
DDIT4L	0.438483	6.70303	4.82328	2.43499e-06	1.63584e-05	1.00142	5.85565	6.10614	7.01273e-09	7.30924e-08	0.376384	2.98402	6.44699	2.1494e-10	3.50233e-09	0.962736	3.44574	6.59939	5.51429e-10	7.52422e-08	0.378443	1.35189	4.41508	1.28047e-05	0.000500651
DDR1	0.41803	10.9539	5.14816	5.27068e-07	4.58594e-06	1.02182	8.51488	10.5302	3.54697e-20	1.55674e-17	0.401561	6.99766	6.54646	1.15497e-10	2.04287e-09	0.420887	7.53016	4.53991	1.0881e-05	0.0001648	0.191113	5.31521	3.52898	0.000462414	0.00571666
DTNA	0.669877	10.9645	7.74511	2.27287e-13	8.87147e-11	1.39779	10.3421	9.73494	5.37869e-18	9.69558e-16	0.364976	8.81976	8.8106	1.00612e-17	1.87318e-15	0.586267	8.73683	6.26072	3.25988e-09	2.89458e-07	0.238665	6.75822	3.85157	0.000135335	0.00244878
DTX3L	0.486676	7.19733	5.9146	1.06852e-08	2.0305e-07	0.685972	5.33098	8.17012	7.51219e-14	3.49456e-12	0.482711	4.3272	9.78983	2.82928e-21	1.96241e-18	0.538914	3.89535	4.72306	4.98003e-06	8.62259e-05	0.161757	0.669979	2.59307	0.00983852	0.04555
DUSP1	0.450513	10.3794	4.86242	2.03312e-06	1.40107e-05	0.858101	7.94299	4.73025	4.77335e-06	2.49661e-05	0.416617	5.53389	5.83362	8.36757e-09	8.48688e-08	0.587025	5.89466	4.67309	6.17682e-06	0.000102876	0.328665	4.7077	4.69469	3.60192e-06	0.000203633
ELF1	0.358296	7.91261	6.09955	3.93381e-09	9.5251e-08	0.671347	5.11632	8.44017	1.50789e-14	8.68347e-13	0.377306	4.15553	9.07059	1.22227e-18	3.15454e-16	0.590801	3.97955	6.10135	7.38558e-09	5.42874e-07	0.245431	1.23071	4.51596	8.16321e-06	0.000362338
EMX2	0.675478	8.48018	6.44136	5.88395e-10	2.18726e-08	1.28851	6.66499	7.17527	2.29211e-11	4.7462e-10	0.397564	2.98424	4.03326	6.12086e-05	0.000241113	0.618924	5.15064	5.37227	2.6435e-07	8.53784e-06	0.26539	4.19489	3.92964	9.9189e-05	0.0019965
FAM107A	0.495086	12.6114	6.29517	1.33819e-09	4.0553e-08	0.686086	9.87385	3.81488	0.000191991	0.000683858	0.605683	9.54755	7.32503	6.74028e-13	2.51244e-11	0.465031	10.7089	4.12167	5.9719e-05	0.00065189	0.271307	8.87629	4.01707	6.9613e-05	0.00158484
FKBP5	1.02021	9.41705	6.40199	7.35054e-10	2.63217e-08	0.597501	8.32165	3.55295	0.000496296	0.0015859	0.422617	6.02423	6.24665	7.36404e-10	1.02436e-08	0.785965	6.16669	5.37772	2.57647e-07	8.3851e-06	0.285414	3.54167	3.70555	0.000238635	0.00355788
FLT1	0.314795	8.18065	3.66928	0.000296305	0.00101232	0.923554	6.33635	6.61548	4.88333e-10	6.94782e-09	0.397763	6.08757	6.43178	2.36617e-10	3.7994e-09	0.808174	6.61393	5.30686	3.59343e-07	1.0885e-05	0.281897	2.44943	3.46968	0.000574006	0.00655326
FOXF1	0.341827	5.9898	4.36685	1.83606e-05	9.04407e-05	0.600216	3.92479	7.24854	1.52175e-11	3.29641e-10	0.563978	0.95274	5.50301	5.27917e-08	4.34696e-07	0.584513	2.04233	4.5429	1.07453e-05	0.000163242	0.204428	0.871443	2.92529	0.00362461	0.0227308
FOXO1	0.457287	8.49129	6.06776	4.68169e-09	1.0815e-07	1.13097	6.56107	9.0536	3.66606e-16	3.41079e-14	0.354143	4.93156	8.57198	6.67918e-17	9.30194e-15	0.535637	4.60491	6.06485	8.89179e-09	6.3089e-07	0.180209	1.38169	3.64787	0.000297074	0.00415155
FYCO1	0.393979	6.62734	5.57032	6.46312e-08	8.41457e-07	0.992249	4.9759	7.94878	2.75819e-13	1.05664e-11	0.37884	4.68892	8.04938	3.65933e-15	2.95097e-13	0.440731	4.70624	5.18009	6.46981e-07	1.6986e-05	0.219153	1.16829	4.42667	1.21646e-05	0.000479585
GALNT15	0.646072	9.76787	5.519	8.39552e-08	1.03373e-06	0.774328	5.9881	7.62312	1.81818e-12	5.27963e-11	0.57206	6.26295	9.51405	3.04621e-20	1.34696e-17	0.573187	5.99841	4.06665	7.40589e-05	0.00077191	0.193919	2.64607	2.92674	0.00360805	0.022671
GEM	0.88029	7.36538	6.71947	1.19028e-10	6.67514e-09	0.861117	4.03911	6.02794	1.04427e-08	1.0437e-07	0.485545	3.27226	7.60658	9.3036e-14	4.56611e-12	1.32168	2.98086	8.61529	5.72959e-15	2.0617e-11	0.407854	1.60917	4.79201	2.28176e-06	0.000147041
GFAP	0.735546	13.1628	7.04773	1.7055e-11	1.72458e-09	1.66936	10.4414	7.8633	4.53973e-13	1.60363e-11	0.774382	12.3375	12.8969	3.05989e-34	5.41202e-30	0.803987	12.4588	5.58996	9.35449e-08	3.87008e-06	0.399081	10.9641	4.66664	4.1027e-06	0.000225149
GJA1	0.605053	11.9803	5.60936	5.29038e-08	7.16993e-07	1.03494	10.5451	6.06878	8.48529e-09	8.65637e-08	0.396733	8.66015	6.7645	2.86742e-11	6.11406e-10	0.825845	9.11288	6.28844	2.8242e-09	2.57695e-07	0.316829	6.65799	3.54757	0.000431841	0.00544985
GNA12	0.327483	9.64066	4.78266	2.9325e-06	1.92566e-05	0.612021	6.72907	5.88964	2.09599e-08	1.93401e-07	0.410527	5.99741	7.4392	3.03629e-13	1.27409e-11	0.411415	7.01962	5.00186	1.45563e-06	3.25558e-05	0.22025	4.5981	3.99221	7.70387e-05	0.00169829
GOLIM4	0.453072	8.66694	5.99472	6.95208e-09	1.45576e-07	0.743442	7.55355	4.36959	2.18874e-05	9.74819e-05	0.333483	6.3112	6.4157	2.61114e-10	4.13534e-09	0.486623	6.39511	5.24237	4.85213e-07	1.35395e-05	0.139855	3.99878	2.61081	0.00935015	0.0439583
GPNMB	0.62756	8.41634	4.7028	4.21294e-06	2.61982e-05	0.781591	4.62474	4.52985	1.12417e-05	5.38071e-05	0.393314	4.46259	6.0168	2.89671e-09	3.36293e-08	0.617458	5.08664	4.336	2.53221e-05	0.000325792	0.267831	3.07424	3.45562	0.000603928	0.00678071
GPRC5B	0.390756	12.0986	4.88833	1.80317e-06	1.27318e-05	0.905004	8.73671	5.97747	1.34808e-08	1.3066e-07	0.383753	8.51962	7.05459	4.23496e-12	1.21302e-10	0.384394	9.5374	4.28555	3.10761e-05	0.000385832	0.255416	6.87333	4.48028	9.58163e-06	0.000406136
HIGD1B	0.443876	7.81635	6.09091	4.12728e-09	9.85899e-08	1.02192	5.87527	6.0927	7.51106e-09	7.78443e-08	0.328934	2.21451	5.83999	8.04817e-09	8.2116e-08	0.508301	2.79496	3.74196	0.000252591	0.00206077	0.340191	4.69294	4.03928	6.35599e-05	0.0014902
ID3	0.701068	7.85944	6.39757	7.53626e-10	2.68881e-08	1.12166	5.20249	7.88034	4.11133e-13	1.48221e-11	0.557642	4.37537	8.07998	2.92934e-15	2.42676e-13	0.835114	4.59282	6.19235	4.63676e-09	3.74797e-07	0.283135	4.51705	3.68211	0.00026094	0.00378523
IL13RA1	0.626363	8.18018	6.73588	1.08165e-10	6.20864e-09	0.781153	6.1306	6.00822	1.15404e-08	1.1382e-07	0.437832	4.88049	9.62933	1.12715e-20	6.04117e-18	0.42632	4.95307	4.03925	8.23731e-05	0.000839134	0.169902	2.0793	2.97519	0.00309409	0.0204457
INHBB	0.296013	7.31344	4.74649	3.45699e-06	2.21492e-05	0.731755	5.22418	7.03173	5.08315e-11	9.4497e-10	0.369852	2.31922	7.01453	5.52741e-12	1.52636e-10	0.477955	2.9608	4.69133	5.71102e-06	9.64132e-05	0.148499	1.56286	2.97469	0.00309898	0.0204575
IQGAP1	0.497161	8.49364	6.08783	4.19718e-09	9.96497e-08	0.935153	5.29697	6.62678	4.59686e-10	6.59133e-09	0.3267	6.6761	8.85932	6.80227e-18	1.32941e-15	0.558734	6.19255	5.68517	5.89104e-08	2.64306e-06	0.227286	3.35218	4.81034	2.09202e-06	0.000140183
ITGB5	0.405712	8.42075	6.60823	2.26566e-10	1.0541e-08	1.10263	7.55459	8.43913	1.51734e-14	8.70273e-13	0.396075	4.85884	7.75777	3.13261e-14	1.83124e-12	0.486136	5.02219	5.13916	7.80688e-07	1.98143e-05	0.282847	3.14496	5.02881	7.2758e-07	6.73334e-05
ITPKB	0.849903	10.7054	7.96925	5.38962e-14	3.18739e-11	1.44803	6.38663	9.87557	2.2275e-18	4.4971e-16	0.591512	7.86401	9.7611	3.65634e-21	2.30963e-18	0.790367	8.36351	7.56597	2.66711e-12	1.58313e-09	0.405363	5.3889	5.91734	6.7147e-09	3.25612e-06
ITPRIP	0.35883	7.06168	5.3741	1.7404e-07	1.87863e-06	0.807743	5.13959	8.60822	5.49675e-15	3.65046e-13	0.525848	2.64438	8.0151	4.73759e-15	3.63531e-13	0.64271	3.02921	5.57443	1.00828e-07	4.08058e-06	0.280618	0.446991	4.6541	4.34754e-06	0.00022978
ITPRIPL2	0.4272	7.65485	5.80712	1.88972e-08	3.1711e-07	0.756288	6.23228	5.46024	1.71053e-07	1.2477e-06	0.36653	4.6895	7.88776	1.2109e-14	8.42664e-13	0.549247	3.90697	5.47104	1.65537e-07	5.89707e-06	0.196538	0.911985	3.84835	0.000137061	0.00246467
KANK2	0.568225	7.92306	7.17697	7.8091e-12	1.02283e-09	1.26435	5.86682	7.85007	4.90261e-13	1.70948e-11	0.554654	4.54773	7.30462	7.76308e-13	2.84866e-11	0.949283	4.8904	8.55901	8.02686e-15	2.17061e-11	0.318831	3.48256	5.30697	1.79385e-07	2.83936e-05
KCNE4	0.410615	6.0336	4.279	2.66065e-05	0.000124611	0.987816	3.63923	8.27893	3.94307e-14	1.97535e-12	0.644223	2.64809	7.2092	1.49348e-12	4.95265e-11	1.16997	3.09936	6.09022	7.81604e-09	5.65683e-07	0.437144	0.857837	4.06071	5.81967e-05	0.00140753
KCNJ10	0.480462	10.0098	5.61919	5.02959e-08	6.92713e-07	1.21568	7.54358	8.18985	6.68546e-14	3.14622e-12	0.361411	6.78921	6.18695	1.05457e-09	1.39978e-08	0.51511	7.88218	5.45577	1.78025e-07	6.23005e-06	0.383879	4.62723	5.77986	1.44305e-08	5.17535e-06
KLF15	0.580411	8.61452	7.00839	2.1594e-11	2.05575e-09	1.15514	6.87131	10.4103	7.59926e-20	2.57447e-17	0.382101	4.64633	6.43851	2.2687e-10	3.66619e-09	0.432307	5.2978	3.92466	0.000127809	0.00119067	0.268013	3.63882	3.86921	0.000126214	0.00233604
KLF2	0.294646	8.35128	3.63399	0.000337632	0.00113451	0.901997	5.36853	7.26021	1.42536e-11	3.11097e-10	0.461946	1.77703	5.95786	4.0837e-09	4.51005e-08	0.540997	3.51904	3.74151	0.00025301	0.00206249	0.251183	3.03328	2.79194	0.0054743	0.0303757
KLF4	0.411222	7.19453	3.5408	0.000474326	0.00152881	1.18445	4.48533	6.59141	5.5532e-10	7.79649e-09	0.55368	2.51049	6.44483	2.18305e-10	3.5505e-09	0.877403	2.82546	5.73665	4.57867e-08	2.18264e-06	0.285637	1.11846	3.26025	0.00120215	0.0107608
LAMB2	0.364482	7.1735	5.55338	7.04713e-08	8.97489e-07	0.980979	5.37951	7.25125	1.4988e-11	3.25019e-10	0.437433	5.68713	7.50126	1.96449e-13	8.84119e-12	0.631912	5.33636	5.97484	1.40127e-08	8.59425e-07	0.233939	5.62511	3.61837	0.000331924	0.00451179
LATS2	0.563373	7.56747	4.69284	4.40616e-06	2.71693e-05	1.04886	6.14902	4.26619	3.33383e-05	0.000142538	0.472987	2.77094	7.42721	3.30015e-13	1.37058e-11	0.654701	2.97708	6.37112	1.83702e-09	1.82147e-07	0.169032	-0.0928431	3.30097	0.00104432	0.00976495
LDLRAD3	0.40668	7.54698	5.65085	4.27185e-08	6.10764e-07	0.74568	5.96728	5.67671	6.00988e-08	4.95238e-07	0.328803	3.69682	6.01309	2.95653e-09	3.42227e-08	0.527561	4.38016	6.30178	2.63544e-09	2.45749e-07	0.238101	1.71092	5.28389	2.01965e-07	3.03684e-05
LRIG1	0.452233	9.9422	5.20271	4.04666e-07	3.69905e-06	0.847327	7.18294	4.26575	3.33977e-05	0.000142702	0.33313	7.45376	7.7675	2.9115e-14	1.72515e-12	0.597096	7.45428	5.98678	1.31952e-08	8.21136e-07	0.200816	4.78384	3.13394	0.00184358	0.0142613
LRP4	0.530414	9.57127	6.16833	2.70137e-09	7.09555e-08	1.38202	7.38788	8.25938	4.42837e-14	2.19666e-12	0.35305	7.29965	5.8518	7.53436e-09	7.74094e-08	0.710193	7.42189	6.53375	7.81283e-10	9.80593e-08	0.218812	4.96717	3.14444	0.0017801	0.0140246
LRRC32	0.354227	7.49633	4.96254	1.27531e-06	9.53596e-06	0.810601	4.93152	8.52914	8.84553e-15	5.5118e-13	0.623239	3.49914	6.10373	1.73726e-09	2.16047e-08	0.70724	4.35467	5.1065	9.06328e-07	2.22688e-05	0.255727	2.87399	3.08745	0.00215029	0.0158049
MAFF	0.919797	7.07997	4.82478	2.41824e-06	1.62733e-05	2.38341	6.63949	10.5812	2.56236e-20	1.26175e-17	0.423635	3.13215	5.22356	2.33198e-07	1.62995e-06	0.891906	3.9397	5.0459	1.19344e-06	2.7648e-05	0.429077	2.61323	4.38531	1.46004e-05	0.00054991
MAML2	0.588866	7.34482	5.86293	1.40675e-08	2.51312e-07	1.13888	6.19359	8.15463	8.23223e-14	3.74664e-12	0.33465	4.56554	7.46648	2.49893e-13	1.08065e-11	0.558043	3.93048	5.94573	1.62197e-08	9.64944e-07	0.166311	0.242708	2.61937	0.00912248	0.0431372
MID1IP1	0.526437	9.57656	5.93384	9.64096e-09	1.87031e-07	0.816451	4.78427	10.8922	3.51721e-21	3.08734e-18	0.324455	6.1358	5.90092	5.67922e-09	6.02932e-08	0.404675	7.08259	3.32055	0.0011085	0.00668835	0.336809	5.44741	5.51131	6.16767e-08	1.42422e-05
MSX1	0.356106	7.72373	3.81933	0.000168222	0.000618166	1.33633	5.8654	8.5754	6.69814e-15	4.33426e-13	0.428843	2.01055	6.85856	1.55102e-11	3.62629e-10	0.740217	2.83591	5.24245	4.8504e-07	1.35395e-05	0.204735	2.15798	2.67976	0.00765197	0.0381752
MT1F	0.574174	11.3109	5.61535	5.12996e-08	7.04327e-07	0.880545	8.97285	6.1294	6.22596e-09	6.56718e-08	0.327179	3.54519	4.47834	8.81217e-06	4.24979e-05	0.626632	4.76278	3.74507	0.000249733	0.00203913	0.526054	6.72491	4.96923	9.74151e-07	8.28754e-05
MT2A	0.489032	12.3819	5.06269	7.94103e-07	6.42525e-06	1.02201	9.68695	7.96395	2.5242e-13	9.7254e-12	0.406772	5.39613	5.02207	6.53048e-07	4.10172e-06	0.520205	7.21347	4.1426	5.49952e-05	0.000610406	0.314866	8.80998	3.85806	0.000131907	0.00240864
MYOF	0.498009	6.98504	5.06829	7.73184e-07	6.27757e-06	0.73228	4.70861	5.97069	1.39499e-08	1.34689e-07	0.444178	4.03633	8.19789	1.20051e-15	1.12644e-13	0.678922	3.30087	4.89974	2.2968e-06	4.68913e-05	0.161914	0.688731	2.58379	0.010103	0.0464159
NACC2	0.530979	10.6346	7.84749	1.18011e-13	5.90537e-11	1.18675	8.21003	7.62697	1.7785e-12	5.18127e-11	0.399811	7.55964	6.53599	1.23351e-10	2.16225e-09	0.420917	7.83332	4.96702	1.70189e-06	3.71124e-05	0.272532	4.59327	5.12489	4.5172e-07	4.97842e-05
NOTCH2	0.567623	9.45282	6.03081	5.72066e-09	1.25156e-07	1.33793	7.39798	8.93114	7.75351e-16	6.44179e-14	0.371789	7.49482	8.05685	3.4566e-15	2.80444e-13	0.82285	6.35464	6.23909	3.64523e-09	3.1798e-07	0.181816	2.22783	2.90817	0.00382487	0.0235902
PBXIP1	0.501971	9.62796	5.29295	2.60168e-07	2.58431e-06	1.18001	7.68462	7.85823	4.67551e-13	1.63878e-11	0.324595	7.28773	7.03861	4.70559e-12	1.33164e-10	0.443034	7.7169	4.34291	2.4619e-05	0.000319162	0.236301	6.23116	3.52967	0.000461248	0.00570953
PDGFRB	0.330232	8.26064	5.87928	1.28839e-08	2.34937e-07	0.726878	5.44039	7.5802	2.32524e-12	6.48401e-11	0.355118	5.62937	5.36668	1.09884e-07	8.32874e-07	0.498816	5.452	5.01359	1.38081e-06	3.12347e-05	0.210317	3.70678	4.44755	1.10877e-05	0.000453731
PFKFB3	0.347942	9.97291	5.36256	1.84252e-07	1.96603e-06	0.918692	9.43536	7.34452	8.87188e-12	2.07069e-10	0.351085	6.8329	7.54613	1.42496e-13	6.60634e-12	0.456488	7.06036	5.07596	1.04143e-06	2.48421e-05	0.170804	4.62174	3.45466	0.000606014	0.00678686
PHYHD1	0.805821	7.83038	7.65862	3.93483e-13	1.27987e-10	0.885933	4.6566	7.6439	1.61379e-12	4.77723e-11	0.515909	3.59595	9.00607	2.08293e-18	4.78453e-16	0.645891	4.3666	4.95442	1.80058e-06	3.8706e-05	0.435527	4.5432	5.48361	7.14184e-08	1.53923e-05
PLCE1	0.445374	6.75879	6.67864	1.50923e-10	7.85443e-09	0.960715	5.43643	7.63699	1.67912e-12	4.9273e-11	0.424464	5.07371	10.5517	3.14203e-24	5.05209e-21	0.593244	4.27664	7.47132	4.56499e-12	2.31296e-09	0.143573	1.27357	3.31516	0.000993974	0.00947426
PRDM16	0.420199	6.1107	4.50772	1.00062e-05	5.38705e-05	1.07671	5.98478	5.52999	1.22455e-07	9.31864e-07	0.401015	3.74823	5.18015	2.9199e-07	1.99284e-06	0.458986	4.20207	4.76943	4.07226e-06	7.41722e-05	0.14304	1.4403	3.11828	0.00194201	0.0148129
PRELP	0.375553	8.17668	4.80955	2.59338e-06	1.72621e-05	0.702653	5.78814	8.95411	6.73887e-16	5.71643e-14	0.619523	4.00028	6.46233	1.96131e-10	3.22835e-09	1.04373	5.02232	8.65868	4.41559e-15	1.87637e-11	0.382449	2.73115	6.31645	6.72143e-10	1.00289e-06
PSD2	0.426427	9.96244	6.91737	3.71016e-11	2.88409e-09	0.896233	8.58792	7.36328	7.98028e-12	1.88217e-10	0.349458	6.53334	6.04191	2.49792e-09	2.96019e-08	0.624772	7.11531	6.51542	8.60833e-10	1.04944e-07	0.283052	4.612	4.48114	9.54468e-06	0.000406136
PXDC1	0.430417	8.19805	5.8979	1.16806e-08	2.1847e-07	1.28329	6.30378	10.3397	1.18953e-19	3.81197e-17	0.42302	3.57741	7.70024	4.74587e-14	2.59074e-12	0.566618	4.19281	5.49029	1.51005e-07	5.53177e-06	0.252091	3.36566	3.56697	0.000401964	0.00517372
RAB13	0.572867	9.00386	6.07593	4.47821e-09	1.04542e-07	1.35227	8.44524	8.9881	5.47486e-16	4.78493e-14	0.487066	2.62239	6.71762	3.88324e-11	7.9219e-10	0.428358	4.41379	3.69236	0.00030266	0.00237607	0.217313	4.97476	3.35429	0.000866637	0.00867693
RFX4	0.891562	8.15874	6.21521	2.08602e-09	5.77457e-08	1.58917	6.37165	9.28703	8.71651e-17	9.88639e-15	0.349899	5.3716	7.81918	1.99927e-14	1.25617e-12	0.64279	5.21204	5.85836	2.50928e-08	1.35958e-06	0.182895	3.16254	2.68136	0.00761616	0.0380847
S1PR3	0.709765	7.71453	7.09655	1.27103e-11	1.40144e-09	0.812177	4.91995	6.0017	1.19273e-08	1.17292e-07	0.438321	3.50888	7.88783	1.21252e-14	8.42664e-13	1.00022	3.49187	7.97904	2.46876e-13	2.98957e-10	0.256627	0.947503	3.75753	0.000195414	0.0030892
SAMD4A	0.443687	10.0772	7.05039	1.67591e-11	1.7117e-09	1.17264	8.09521	7.64793	1.57686e-12	4.68165e-11	0.390361	6.39851	7.90056	1.10336e-14	7.83742e-13	0.436941	6.02984	4.26315	3.40146e-05	0.000414842	0.327325	2.74563	5.8339	1.07012e-08	4.32441e-06
SLC6A12	0.442097	7.96496	6.3632	9.14453e-10	3.09298e-08	0.809714	4.30132	7.40185	6.41709e-12	1.55715e-10	0.476227	3.98572	6.59102	8.72388e-11	1.59813e-09	0.603256	4.45201	5.24447	4.80517e-07	1.34463e-05	0.431265	3.77074	6.10164	2.35442e-09	1.59863e-06
SLC7A2	0.882758	8.41215	7.24923	5.02602e-12	7.72345e-10	1.6451	6.6051	9.13588	2.2124e-16	2.23331e-14	0.45468	6.18591	7.69401	4.97593e-14	2.69967e-12	1.4809	5.54003	8.91213	9.55822e-16	7.10797e-12	0.293837	1.36628	3.77667	0.000181445	0.0029378
SLCO4A1	0.660676	8.58586	4.8494	2.15916e-06	1.47285e-05	0.951851	5.84962	7.02848	5.17511e-11	9.59415e-10	0.523672	4.50763	5.38249	1.01126e-07	7.7631e-07	1.08218	4.71311	5.86178	2.46695e-08	1.34707e-06	0.407249	4.22432	4.1089	4.7662e-05	0.00122889
SMOX	0.381927	9.20496	6.24504	1.76672e-09	5.12322e-08	0.762869	7.1839	8.02094	1.80795e-13	7.38881e-12	0.32828	4.88908	5.31696	1.42959e-07	1.05311e-06	0.417151	5.76983	4.63086	7.40067e-06	0.000119188	0.208914	4.98981	3.39382	0.000753521	0.00781902
SRGN	0.686868	9.17516	5.49327	9.56536e-08	1.15931e-06	1.46781	6.71205	7.65284	1.53292e-12	4.57811e-11	0.379726	5.10021	5.44522	7.21905e-08	5.74374e-07	0.799654	5.20146	5.13826	7.83927e-07	1.98795e-05	0.294173	3.77278	3.02325	0.00265129	0.0184261
TBL1X	0.478891	8.32166	6.32062	1.16092e-09	3.67119e-08	1.35548	7.01559	9.901	1.89873e-18	3.87206e-16	0.417286	4.49147	6.91475	1.07508e-11	2.65943e-10	0.504198	4.9972	6.39317	1.63708e-09	1.65635e-07	0.182859	2.38656	3.90963	0.000107465	0.00211195
TGFB1I1	0.296948	6.58197	3.55822	0.000445356	0.00144618	0.697745	3.77869	4.32358	2.6418e-05	0.000115419	0.537063	0.614974	5.82632	8.71329e-09	8.80136e-08	0.5284	1.21004	4.65279	6.73862e-06	0.000110075	0.278737	1.24191	4.73497	2.98462e-06	0.000179791
TJP2	0.60672	9.09852	4.68839	4.49534e-06	2.76231e-05	1.21607	6.93844	6.02903	1.03854e-08	1.03901e-07	0.376128	6.27969	8.22279	9.9065e-16	9.49681e-14	0.56418	6.41403	4.96561	1.71269e-06	3.71867e-05	0.210791	3.13856	3.83676	0.000143467	0.00253214
TNFRSF10D	0.432409	5.56664	5.03612	9.01066e-07	7.12394e-06	0.620338	3.95409	5.98135	1.32198e-08	1.28376e-07	0.560388	1.85435	6.88029	1.34846e-11	3.23831e-10	0.973676	1.94531	5.49827	1.45353e-07	5.3844e-06	0.33375	0.212344	3.71731	0.000228134	0.00343565
TNS3	0.480178	10.3153	5.03673	8.98469e-07	7.11339e-06	1.13239	8.794	6.38141	1.68651e-09	2.07813e-08	0.406476	7.02889	6.44397	2.19366e-10	3.56447e-09	0.496938	7.00168	4.36317	2.2663e-05	0.000298289	0.312671	4.30921	4.32383	1.90999e-05	0.000671162
TRIM56	0.479203	7.44473	6.24369	1.78172e-09	5.13815e-08	0.731051	4.37082	6.03283	1.0187e-08	1.02219e-07	0.52653	3.34672	7.2265	1.32567e-12	4.47893e-11	0.383991	3.09089	3.42664	0.000773387	0.00503947	0.242256	1.90481	3.21873	0.00138571	0.0118369
VIM	0.442771	11.7531	4.17873	4.03405e-05	0.000178523	0.832754	7.28085	4.4589	1.51303e-05	6.99967e-05	0.513731	7.58161	8.52404	9.78568e-17	1.33138e-14	0.770958	7.9067	6.24707	3.49814e-09	3.07857e-07	0.210764	7.05834	3.30548	0.00102806	0.00968861
WWTR1	0.813821	7.40512	6.19015	2.39557e-09	6.45745e-08	1.39385	5.18263	9.32646	6.83138e-17	7.97218e-15	0.618328	5.03808	10.0525	2.85973e-22	2.73406e-19	0.788937	5.03511	7.12957	3.09515e-11	8.85272e-09	0.282154	1.99589	4.58169	6.06067e-06	0.000289554
YAP1	0.564036	8.58824	5.96547	8.13683e-09	1.64048e-07	1.49028	6.0768	7.673	1.36516e-12	4.12728e-11	0.426	5.37563	7.88736	1.21853e-14	8.45182e-13	0.882475	5.42572	7.33889	9.63241e-12	3.82034e-09	0.211588	2.33239	3.08451	0.00217115	0.015916
ZFP36L1	0.694853	9.5902	6.9198	3.66259e-11	2.87064e-09	1.68214	7.09914	9.96043	1.30668e-18	2.90078e-16	0.550434	5.71299	9.21022	3.90151e-19	1.21063e-16	0.695949	6.49245	5.78383	3.62986e-08	1.83317e-06	0.229242	4.67802	3.61047	0.00034188	0.00459879
ZNF423	0.415517	7.98556	5.67427	3.78416e-08	5.55694e-07	0.992472	6.44563	8.35474	2.51147e-14	1.34494e-12	0.39677	4.13922	5.65331	2.31113e-08	2.09679e-07	0.453137	4.12676	5.24211	4.85802e-07	1.35431e-05	0.18113	2.37291	3.82788	0.00014856	0.00259138
ABCA8	0.423845	8.74239	2.86224	0.00455692	0.0110174	0.591044	5.47055	2.96778	0.00344393	0.00873926	0.360562	6.32685	6.66964	5.27989e-11	1.03074e-09	NA	NA	NA	NA	NA	0.20676	2.2617	3.18232	0.00156761	0.0129492
ADAM33	0.255304	8.10931	5.05311	8.30655e-07	6.67825e-06	1.08274	7.11712	10.8518	4.55438e-21	3.53648e-18	0.491216	2.7638	6.90075	1.17883e-11	2.87784e-10	0.635076	2.94612	4.34269	2.46413e-05	0.000319242	0.24085	2.55154	4.0103	7.15649e-05	0.001616
ADAMTS1	0.378173	8.19279	3.43811	0.000684294	0.00209913	0.659282	5.44143	3.80459	0.00019948	0.00070704	0.515898	5.41597	7.74371	3.48144e-14	2.00248e-12	0.712743	5.44544	4.84168	2.96825e-06	5.79355e-05	NA	NA	NA	NA	NA
AFF1	0.480177	8.81364	7.20833	6.45087e-12	9.19555e-10	1.10053	7.63927	7.7507	8.72116e-13	2.80816e-11	0.288164	6.23673	9.35989	1.10833e-19	4.21569e-17	0.463321	5.57146	7.12193	3.22898e-11	9.14755e-09	0.139972	2.27757	4.77781	2.44011e-06	0.000152189
AKR1C3	0.594339	7.73895	5.92369	1.01788e-08	1.9552e-07	0.588504	5.19791	3.95221	0.000114409	0.000432418	0.191241	3.22079	4.19011	3.15124e-05	0.000133356	0.531313	3.14439	4.71715	5.10907e-06	8.81011e-05	0.175048	2.86401	2.63281	0.00877505	0.0419923
ALOX15B	0.34606	5.87828	5.69186	3.45419e-08	5.17799e-07	0.26015	3.73035	3.50799	0.000581232	0.00182524	0.434014	0.516714	4.38229	1.35836e-05	6.2517e-05	0.725766	0.374683	3.80091	0.00020328	0.00173309	0.208167	-0.435177	2.8167	0.00507678	0.0288105
ANGPT1	0.692207	6.78526	5.75886	2.43524e-08	3.90198e-07	0.448279	3.68289	4.8547	2.76831e-06	1.53923e-05	0.481649	3.18867	8.48225	1.35056e-16	1.74999e-14	1.0069	2.06889	7.80872	6.62952e-13	5.32978e-10	0.230543	-1.16043	3.78583	0.000175099	0.00286373
ANKRD40	0.485934	9.66158	6.70208	1.31711e-10	7.18008e-09	0.627934	7.79737	5.09843	9.26547e-07	5.74157e-06	0.328052	7.36335	7.29053	8.50157e-13	3.07276e-11	NA	NA	NA	NA	NA	0.278888	4.92277	5.34525	1.47237e-07	2.50523e-05
ANP32B	0.476795	10.7766	5.61473	5.1464e-08	7.04327e-07	1.40481	8.36569	12.2825	4.5182e-25	4.97338e-21	0.415092	3.04798	4.56495	5.92397e-06	2.96819e-05	NA	NA	NA	NA	NA	0.183756	5.52151	3.85247	0.000134854	0.00244693
ANTXR1	0.5754	9.21698	4.8861	1.82198e-06	1.28321e-05	0.691647	6.04766	4.65494	6.60594e-06	3.3267e-05	0.423386	5.5015	8.00931	4.94611e-15	3.76266e-13	0.734237	5.6299	6.69928	3.2335e-10	5.31828e-08	NA	NA	NA	NA	NA
APLN	0.279616	7.92314	4.44519	1.31225e-05	6.8057e-05	NA	NA	NA	NA	NA	0.404987	3.94309	6.37229	3.41706e-10	5.2331e-09	0.607022	4.88602	5.55237	1.12133e-07	4.47118e-06	0.523143	2.93995	7.39126	7.7191e-13	7.48637e-09
APLNR	0.788332	9.02533	5.00469	1.04571e-06	8.09523e-06	1.03292	5.159	6.40641	1.47908e-09	1.85358e-08	0.731618	4.69714	9.2837	2.13091e-19	7.24795e-17	1.02192	5.70145	5.38557	2.48286e-07	8.16982e-06	NA	NA	NA	NA	NA
AQP1	1.09401	8.65948	4.94569	1.38011e-06	1.02217e-05	0.626839	4.57303	3.73363	0.000259148	0.000891453	0.375498	6.69604	5.20497	2.56823e-07	1.7782e-06	NA	NA	NA	NA	NA	0.274155	3.77886	2.61159	0.00932921	0.0439433
ARHGEF26	0.514634	8.1551	5.29444	2.58266e-07	2.57195e-06	1.20445	6.68042	6.87288	1.2156e-10	2.0249e-09	0.263743	5.31992	6.35965	3.68471e-10	5.56546e-09	0.485848	5.05151	5.16921	6.80169e-07	1.77011e-05	0.177889	3.15253	2.93455	0.00352023	0.022329
ASCL1	0.579783	8.53578	6.8247	6.42701e-11	4.25185e-09	1.16365	6.47036	6.6455	4.15831e-10	6.03972e-09	0.30907	3.45872	5.49152	5.61425e-08	4.59612e-07	0.423909	4.22778	4.17507	4.83671e-05	0.000550183	0.261294	3.32306	3.85789	0.000131999	0.00240864
ATP11C	0.526332	6.71021	6.2224	2.00479e-09	5.61342e-08	0.709884	4.46604	6.17524	4.9205e-09	5.32369e-08	0.283665	4.00267	8.26096	7.40593e-16	7.27715e-14	0.507037	3.21388	5.31437	3.46948e-07	1.06031e-05	0.1762	0.156133	3.26817	0.00116983	0.0105737
AZGP1	0.331288	6.66772	4.62172	6.05627e-06	3.54618e-05	NA	NA	NA	NA	NA	0.492183	2.86599	5.85931	7.22238e-09	7.47467e-08	0.658562	3.96162	3.7084	0.000285522	0.00226786	0.416387	3.17251	4.1118	4.70899e-05	0.00121787
BACE2	0.31158	7.18387	5.0036	1.0509e-06	8.12117e-06	0.737857	5.01907	7.90872	3.48461e-13	1.28848e-11	0.363347	2.71954	7.84121	1.70186e-14	1.10665e-12	0.668067	3.16392	5.64724	7.08668e-08	3.09545e-06	NA	NA	NA	NA	NA
BAG3	0.597387	9.49697	4.30423	2.39318e-05	0.000113528	1.08405	6.49779	7.12911	2.96385e-11	5.9897e-10	0.640115	4.45757	6.87224	1.42642e-11	3.40016e-10	0.717445	5.55512	4.90526	2.24122e-06	4.60092e-05	NA	NA	NA	NA	NA
BGN	0.251145	8.06995	4.93975	1.41822e-06	1.04406e-05	0.824271	6.32989	6.38575	1.64849e-09	2.03805e-08	0.5873	3.35302	5.6206	2.77396e-08	2.46858e-07	0.446006	5.16978	3.60089	0.000420479	0.003086	0.165397	4.43757	2.65145	0.00831254	0.0403904
C1orf87	0.420533	4.82409	5.46932	1.07968e-07	1.27422e-06	0.118803	2.97221	2.3877	0.0180792	0.0370899	0.833499	-0.381236	8.44331	1.82632e-16	2.23987e-14	1.20183	-1.30714	5.38612	2.47637e-07	8.15749e-06	0.297476	-1.9386	3.5185	0.000480527	0.00585919
C4A	1.20693	9.28519	6.81764	6.69937e-11	4.3293e-09	1.33832	7.46796	8.74556	2.39693e-15	1.74699e-13	0.741391	6.40302	10.5275	4.00518e-24	5.9033e-21	1.19139	1.9072	4.64997	6.82031e-06	0.000111226	NA	NA	NA	NA	NA
CALD1	0.44154	9.32384	6.67156	1.57164e-10	8.0929e-09	0.895826	7.99285	6.24488	3.43494e-09	3.89158e-08	0.273151	6.18407	6.49643	1.57708e-10	2.67823e-09	0.530481	6.26816	6.29312	2.75643e-09	2.53847e-07	0.212339	4.29176	3.85891	0.000131463	0.00240338
CASP7	0.293112	6.81202	6.29879	1.30962e-09	3.98622e-08	0.706007	4.62889	6.65915	3.86463e-10	5.64158e-09	0.31632	3.28513	7.25819	1.06196e-12	3.70106e-11	0.534162	3.32264	5.09148	9.70508e-07	2.35663e-05	0.215426	1.91975	3.30901	0.00101552	0.00960877
CCDC152	0.284313	9.59081	5.14361	5.38408e-07	4.66588e-06	1.15774	9.09959	10.7399	9.31235e-21	6.06474e-18	0.361053	6.92321	6.40845	2.73224e-10	4.29365e-09	0.390721	6.40522	2.94226	0.00373311	0.0175537	-0.123098	-0.00543553	-2.91952	0.00369102	0.0229617
CCDC160	0.265718	4.14313	5.51341	8.63693e-08	1.06145e-06	0.105016	2.57859	3.62476	0.00038444	0.00125814	0.32542	0.857409	6.94693	8.66294e-12	2.22649e-10	0.623629	1.08045	6.28464	2.88034e-09	2.61215e-07	0.253392	-0.111943	4.41467	1.28279e-05	0.000500651
CCL2	0.678098	6.75664	4.57095	7.58303e-06	4.26978e-05	0.344103	3.26473	4.1715	4.87019e-05	0.000200009	0.638391	1.03597	5.10823	4.22261e-07	2.7791e-06	1.44179	1.63818	5.73711	4.56822e-08	2.18116e-06	0.511766	1.72863	3.14633	0.00176891	0.0139921
CDA	0.317753	5.68125	5.39509	1.56739e-07	1.72918e-06	NA	NA	NA	NA	NA	0.612426	-1.05003	5.24	2.13884e-07	1.50686e-06	0.855162	0.530068	5.37562	2.60219e-07	8.42273e-06	0.2485	1.32457	2.70793	0.00704194	0.0361165
CFH	0.524751	6.74364	4.86893	1.97282e-06	1.37163e-05	0.663401	4.43563	3.67597	0.000319682	0.00107192	0.335091	5.05495	5.56649	3.73196e-08	3.19493e-07	0.935438	4.48649	5.83303	2.84571e-08	1.52072e-06	NA	NA	NA	NA	NA
CHI3L1	0.911523	8.89566	4.77281	3.06755e-06	2.00155e-05	1.09119	6.47774	4.62624	7.46955e-06	3.7107e-05	0.473165	5.05738	5.1314	3.753e-07	2.50299e-06	0.994327	5.77579	4.66666	6.34973e-06	0.000105103	NA	NA	NA	NA	NA
CHST3	0.353598	8.18897	4.97052	1.22836e-06	9.24159e-06	0.365717	5.34755	5.30799	3.51469e-07	2.38434e-06	0.366615	5.24436	6.02132	2.8201e-09	3.28368e-08	0.466337	5.31647	3.84444	0.000172874	0.00151691	0.169267	1.5304	2.70272	0.00715143	0.0364851
CLEC5A	0.434694	4.06599	4.5276	9.17385e-06	5.00943e-05	NA	NA	NA	NA	NA	0.506481	1.02818	6.13471	1.44067e-09	1.83507e-08	0.987084	0.148151	4.80343	3.51064e-06	6.57604e-05	0.316762	-1.37105	3.03784	0.00252885	0.017767
CLIC1	0.455121	8.0995	5.34165	2.0451e-07	2.12751e-06	0.545098	5.58121	5.09685	9.33266e-07	5.77435e-06	0.456097	3.735	7.16114	2.06762e-12	6.60109e-11	0.590778	4.30566	4.83863	3.00824e-06	5.86006e-05	0.207804	3.87208	2.8429	0.00468467	0.0272557
CLMN	0.484123	8.47732	4.03511	7.22441e-05	0.000295023	0.909648	6.60926	6.84169	1.4408e-10	2.33881e-09	0.320218	5.91016	6.72193	3.76914e-11	7.71583e-10	0.446671	6.40314	3.37375	0.000926415	0.00579297	0.280079	2.26343	4.97915	9.28165e-07	8.07337e-05
COL1A2	NA	NA	NA	NA	NA	0.705131	4.45324	5.84919	2.56495e-08	2.31178e-07	0.488317	3.71035	5.77368	1.17694e-08	1.1493e-07	1.21616	2.98465	6.62476	4.81714e-10	6.79102e-08	0.277409	1.08519	3.84326	0.000139839	0.00249247
CSRNP1	0.275125	7.95772	3.81932	0.000168225	0.000618166	0.992901	5.58917	9.68855	7.18915e-18	1.25122e-15	0.295956	4.33993	5.5532	4.0118e-08	3.4081e-07	0.461718	4.5102	5.24599	4.77129e-07	1.33767e-05	0.227465	2.82792	4.38279	1.47627e-05	0.00055174
CTDSP2	0.337252	9.94994	5.81395	1.82105e-08	3.08237e-07	0.867855	7.55879	9.67059	8.03712e-18	1.341e-15	0.361204	6.41907	7.07701	3.64337e-12	1.06284e-10	0.34465	7.1252	4.7279	4.87678e-06	8.46846e-05	0.146135	4.41705	3.27216	0.00115386	0.0104766
CYYR1	0.224442	7.00897	3.57576	0.00041786	0.00136851	0.781012	4.17349	6.40039	1.52664e-09	1.9049e-08	0.42978	2.49084	6.93399	9.44911e-12	2.39141e-10	0.692395	3.1499	5.8939	2.10215e-08	1.18983e-06	0.210488	0.899424	3.15771	0.00170282	0.0136486
DAAM2	0.353043	10.5166	3.31122	0.00106366	0.00308399	0.783189	6.60975	5.71442	4.99557e-08	4.19358e-07	0.338672	7.57592	6.13268	1.45841e-09	1.85109e-08	NA	NA	NA	NA	NA	0.209197	4.60027	3.56216	0.000409187	0.00523549
DDAH2	0.268305	8.01374	5.40307	1.50489e-07	1.67156e-06	0.367711	4.9661	3.70831	0.000284255	0.000967272	0.347248	3.87839	7.6009	9.65052e-14	4.70865e-12	0.400659	5.00066	4.67963	6.00563e-06	0.000100701	0.232275	5.0392	4.16825	3.71688e-05	0.00104488
DDIT4	0.685127	9.15371	5.47592	1.04426e-07	1.23964e-06	1.31971	7.50333	7.8212	5.79772e-13	1.98054e-11	0.281817	5.81236	4.82919	1.69188e-06	9.62039e-06	0.385414	5.98567	2.76695	0.00631218	0.0263711	0.406885	5.62812	4.91032	1.29642e-06	0.000101808
DOCK6	0.147786	6.84914	4.56089	7.92325e-06	4.43198e-05	0.62134	4.18022	6.79485	1.85841e-10	2.94501e-09	0.460901	3.56514	5.93499	4.66914e-09	5.07267e-08	0.508184	3.8993	4.6788	6.02721e-06	0.000100986	0.226627	3.11131	3.53955	0.000444791	0.00556621
DOK3	0.397216	6.29828	4.89927	1.71389e-06	1.22074e-05	0.596547	4.63586	6.33359	2.1658e-09	2.58576e-08	0.361217	2.01543	6.07147	2.09453e-09	2.53392e-08	0.262729	2.16888	2.86792	0.00467805	0.0208751	0.143225	2.04502	2.82561	0.0049402	0.0282337
EFHD1	0.509301	11.021	5.05311	8.31188e-07	6.67825e-06	0.938615	8.20624	7.48119	4.09086e-12	1.06431e-10	0.425935	5.28288	5.85773	7.28993e-09	7.52477e-08	NA	NA	NA	NA	NA	0.245266	5.82128	4.17477	3.61611e-05	0.00102998
EGFR	0.598285	8.66964	7.04574	1.72599e-11	1.73503e-09	1.06142	6.09621	6.23976	3.5271e-09	3.97814e-08	0.228599	6.21074	4.85858	1.46537e-06	8.44177e-06	0.628907	5.47863	5.13985	7.78224e-07	1.97686e-05	0.173737	1.53559	2.74695	0.00626948	0.0331993
EMP1	0.420932	6.84142	4.25191	2.97955e-05	0.000137363	1.1628	4.50797	6.36213	1.86562e-09	2.27034e-08	0.632307	4.11144	8.47364	1.45462e-16	1.86434e-14	1.17106	4.53431	6.767	2.24639e-10	3.95391e-08	NA	NA	NA	NA	NA
EMP3	0.567867	7.72488	6.90007	4.11742e-11	3.10253e-09	NA	NA	NA	NA	NA	0.518145	1.86295	9.93169	8.17654e-22	6.70303e-19	0.938163	3.07775	7.50894	3.68827e-12	1.99475e-09	0.380438	3.76061	5.67935	2.5016e-08	6.73939e-06
EMX2OS	0.45212	9.00555	5.03298	9.14598e-07	7.20242e-06	0.95308	7.31424	7.88406	4.0232e-13	1.45906e-11	0.404077	4.4174	6.39904	2.89804e-10	4.52806e-09	0.665292	6.77858	5.25888	4.4941e-07	1.28392e-05	NA	NA	NA	NA	NA
EYA2	0.345227	6.10072	4.94858	1.36154e-06	1.01033e-05	0.36394	3.90471	4.35581	2.31588e-05	0.000102354	0.43299	2.1444	6.83109	1.85695e-11	4.22701e-10	0.563873	3.0524	5.15671	7.20354e-07	1.85108e-05	0.21155	2.01382	3.45871	0.000597214	0.00673498
EZR	0.560164	8.9626	5.91536	1.06419e-08	2.02424e-07	1.59001	6.23131	9.84444	2.70818e-18	5.41342e-16	0.23681	6.70343	6.27979	6.00479e-10	8.55471e-09	0.667496	7.03643	6.1315	6.33287e-09	4.75701e-07	0.339718	5.34741	5.76008	1.60911e-08	5.37981e-06
FAM181B	0.468802	7.70808	6.70341	1.30693e-10	7.14456e-09	1.04463	5.40258	8.79395	1.78716e-15	1.33633e-13	0.254828	4.36889	5.73421	1.46677e-08	1.3961e-07	0.433505	5.21791	4.94883	1.84609e-06	3.94779e-05	0.266758	4.42833	3.71705	0.00022836	0.00343639
FAM189A2	0.389497	7.83287	4.02575	7.49978e-05	0.000304295	0.605899	6.04755	4.81978	3.22874e-06	1.76319e-05	0.340798	3.93544	6.43869	2.26335e-10	3.65921e-09	0.397889	3.95697	3.28637	0.00124262	0.00732231	NA	NA	NA	NA	NA
FAM89A	0.365932	7.79472	5.11718	6.11848e-07	5.1804e-06	0.766891	5.42447	6.53616	7.45255e-10	1.00575e-08	0.270588	2.88592	5.30502	1.52044e-07	1.11124e-06	0.694212	3.29808	6.01111	1.16714e-08	7.59687e-07	0.210646	2.17143	3.07755	0.00222136	0.016162
FAT1	0.309884	8.72218	4.00403	8.17807e-05	0.000328132	1.07147	7.21595	7.10961	3.30293e-11	6.55682e-10	0.134165	7.52365	4.27353	2.19521e-05	9.64039e-05	0.607846	5.73068	5.49201	1.49771e-07	5.50706e-06	0.17111	3.04965	3.34445	0.000897153	0.00887408
FCGR2B	0.27023	4.69823	5.32757	2.19283e-07	2.25239e-06	0.12511	3.31981	2.41791	0.0166937	0.0346452	0.450343	0.751307	5.56224	3.81618e-08	3.25914e-07	1.19636	-1.20565	4.49393	1.31956e-05	0.000194123	0.261495	-2.18634	3.18376	0.00156	0.0129111
FGF1	0.453277	10.6171	4.38895	1.67095e-05	8.34663e-05	0.604953	7.74262	3.83185	0.000180228	0.000648134	0.341146	7.34047	6.81249	2.09665e-11	4.68521e-10	NA	NA	NA	NA	NA	0.203351	4.91943	3.17874	0.00158663	0.0130351
FGR	0.381444	6.35505	5.39673	1.55456e-07	1.71697e-06	0.569745	3.81414	7.30223	1.12577e-11	2.54801e-10	0.561357	2.35309	7.91206	1.0162e-14	7.23278e-13	0.699023	2.90566	5.52393	1.28547e-07	4.90882e-06	0.22551	2.15167	3.35841	0.000854148	0.00860224
FOXJ1	0.271388	6.90888	4.75367	3.34541e-06	2.15294e-05	0.244463	4.6036	2.92929	0.00387614	0.00966236	0.851515	1.46254	8.64551	3.77802e-17	5.7605e-15	0.769627	1.94526	3.78353	0.000216774	0.00182357	0.405992	0.925695	3.83789	0.00014283	0.00252696
FXYD5	0.391821	7.61441	5.88611	1.24374e-08	2.28558e-07	NA	NA	NA	NA	NA	0.522881	1.46215	7.08299	3.4988e-12	1.03053e-10	0.392037	2.31441	3.45648	0.00069786	0.00462844	0.182111	3.58573	2.61065	0.00935464	0.043967
FZD7	0.472983	6.72683	3.32406	0.00101782	0.00296694	0.559799	4.82155	2.40937	0.0170756	0.0353071	0.375817	2.55422	6.9291	9.74713e-12	2.44809e-10	0.730499	2.67371	5.29911	3.72593e-07	1.11613e-05	0.205171	0.272932	3.87982	0.000121013	0.00227011
GAS1	0.292578	7.12034	3.39494	0.000796241	0.00239117	0.779472	5.68915	5.4425	1.86152e-07	1.34414e-06	0.182794	2.25696	3.57925	0.000368777	0.00119494	0.744261	2.86339	5.4315	1.99782e-07	6.85433e-06	0.1757	0.296106	3.6611	0.000282583	0.00399218
GATA2	NA	NA	NA	NA	NA	0.661915	4.89758	5.54723	1.12699e-07	8.64524e-07	0.548038	1.09653	5.3545	1.17219e-07	8.81485e-07	0.452468	2.18127	3.45487	0.000701768	0.00465021	0.167085	1.07563	2.70631	0.00707594	0.0362143
GBP1	0.425346	6.58385	3.53668	0.000481423	0.00154781	0.6113	3.6022	6.80807	1.72977e-10	2.7498e-09	0.526529	2.93544	7.61829	8.5616e-14	4.28977e-12	0.565071	2.72412	3.71525	0.000278488	0.00222506	NA	NA	NA	NA	NA
GBP2	0.408217	6.49938	4.09397	5.70068e-05	0.000239669	0.641411	5.11477	5.65393	6.71725e-08	5.47948e-07	0.480375	3.37012	8.34952	3.77418e-16	4.14621e-14	0.783593	3.02287	5.08406	1.00382e-06	2.40998e-05	NA	NA	NA	NA	NA
GBP3	0.686006	5.69214	4.9341	1.45704e-06	1.067e-05	0.342291	3.051	3.73133	0.000261336	0.000898063	0.408846	2.58902	6.79088	2.41315e-11	5.26282e-10	0.641324	2.1703	3.5896	0.000437708	0.00318729	0.21499	0.146329	2.58305	0.0101244	0.0464623
GIMAP4	0.342902	7.39706	5.83069	1.66757e-08	2.87493e-07	0.176093	3.52446	2.96007	0.00352678	0.00892257	0.393332	3.3766	7.99515	5.47338e-15	4.13708e-13	0.401325	3.7109	4.02301	8.7714e-05	0.000884155	0.221964	2.43335	3.73542	0.000212803	0.0032812
GIMAP6	0.283265	6.584	3.8292	0.000161972	0.000598568	0.267497	3.29384	4.03917	8.18675e-05	0.000319819	0.439356	3.54816	8.35039	3.74166e-16	4.12329e-14	0.725611	3.37119	5.48566	1.54385e-07	5.61439e-06	0.234387	1.06111	3.4992	0.000515631	0.00614733
GMPR	0.76222	7.36234	6.81264	6.89919e-11	4.41458e-09	0.413375	5.22328	3.3644	0.000953027	0.00282411	0.564286	3.00993	9.1942	4.43929e-19	1.35376e-16	0.737324	3.63324	5.4613	1.734e-07	6.09688e-06	0.255191	3.72514	3.09939	0.00206728	0.0153853
GNG12	0.494658	8.61914	5.96605	8.11163e-09	1.63709e-07	0.649755	4.94318	7.55846	2.63307e-12	7.28206e-11	0.283837	5.46524	7.37231	4.82651e-13	1.90268e-11	0.721549	5.02859	7.14336	2.86752e-11	8.6159e-09	0.185818	1.88621	3.39372	0.000753805	0.00781902
GPER1	0.16798	7.10102	2.60727	0.00966608	0.0213036	0.978952	5.83336	8.51683	9.52466e-15	5.85944e-13	0.433017	2.79131	5.0961	4.4906e-07	2.93732e-06	0.521086	3.06398	3.9942	9.80093e-05	0.000965999	0.366009	2.6443	4.8996	1.36518e-06	0.000105922
GPR37	0.322875	10.3614	2.69914	0.00741791	0.0168865	0.759189	7.52548	6.20524	4.21579e-09	4.64842e-08	0.233354	6.10148	3.68694	0.000244921	0.000828956	0.43564	6.52948	2.89408	0.00432311	0.0196419	0.2869	3.23066	4.24988	2.62768e-05	0.000830117
GRAMD1C	0.552258	7.22003	5.68414	3.59543e-08	5.3482e-07	0.963796	6.72237	6.23678	3.58192e-09	4.03321e-08	0.104441	5.06364	2.79849	0.00527782	0.0126489	0.508407	4.82915	4.9997	1.46983e-06	3.27747e-05	0.186939	2.38161	2.72921	0.00661068	0.0345813
GYG2	0.34237	6.81592	4.09246	5.73571e-05	0.000240882	NA	NA	NA	NA	NA	0.330138	3.0129	6.63856	6.42572e-11	1.2214e-09	0.424722	3.26958	3.98574	0.000101244	0.000990756	0.17032	1.66688	3.48195	0.000549039	0.00634667
HEG1	0.259806	8.35027	3.86918	0.000138829	0.000521436	0.703039	5.53077	4.66992	6.19432e-06	3.14409e-05	0.42101	5.4529	7.59753	9.92195e-14	4.80863e-12	0.519374	5.26541	5.01072	1.39873e-06	3.15201e-05	0.158833	1.65552	2.99264	0.00292597	0.0196249
HEPH	0.409275	7.90955	4.39432	1.63297e-05	8.17995e-05	0.998923	7.0697	5.75568	4.07758e-08	3.50457e-07	0.196497	5.10097	5.78264	1.11564e-08	1.09664e-07	0.400096	5.05274	4.26457	3.3821e-05	0.000413157	0.166496	2.43031	2.8329	0.00483098	0.0278889
HERC2P3	0.321718	6.52463	3.69384	0.00027042	0.00093573	0.521594	3.41343	6.31637	2.36926e-09	2.79561e-08	0.406307	6.38243	6.24479	7.44567e-10	1.03207e-08	0.700424	5.49037	4.1306	5.76577e-05	0.000634982	0.391222	6.03693	3.47481	0.000563436	0.00647834
HIF3A	0.707776	7.8411	6.021	6.03241e-09	1.30872e-07	0.752176	5.02618	7.80418	6.39907e-13	2.15318e-11	0.52548	4.62509	5.87217	6.71536e-09	7.00529e-08	NA	NA	NA	NA	NA	0.308374	4.45875	3.50499	0.000504862	0.00607826
HIP1	0.354809	8.1332	3.5611	0.000440724	0.00143346	0.668368	5.60516	6.83696	1.4784e-10	2.39353e-09	0.369421	5.89525	7.25599	1.08035e-12	3.75406e-11	0.26061	6.31635	2.48324	0.0140303	0.0492909	0.239697	2.87192	4.22419	2.93249e-05	0.00089156
HIPK2	0.402263	11.6029	5.63801	4.56472e-08	6.44144e-07	1.68159	9.44939	8.92141	8.22734e-16	6.77966e-14	0.512778	8.95676	6.47737	1.78328e-10	2.97024e-09	NA	NA	NA	NA	NA	0.280571	4.89971	3.70492	0.00023921	0.00356372
HLA-E	0.395192	10.3159	5.26703	2.95537e-07	2.86523e-06	0.778244	6.96208	7.3061	1.10149e-11	2.49865e-10	0.407276	7.05238	7.12399	2.65753e-12	8.18167e-11	0.359541	7.44822	3.39026	0.000875831	0.00553719	0.158207	6.199	2.6159	0.00921424	0.0435181
HSPA2	0.498023	11.0162	4.19733	3.73658e-05	0.000167101	1.11736	6.80863	6.18822	4.60251e-09	5.01187e-08	0.378026	6.54412	5.37711	1.0396e-07	7.94785e-07	NA	NA	NA	NA	NA	0.376808	5.0243	6.12818	2.02033e-09	1.46572e-06
HVCN1	0.257732	8.28602	3.94655	0.00010265	0.000400742	0.628136	5.25037	7.68824	1.25049e-12	3.86028e-11	0.361151	3.24637	9.03026	1.7003e-18	4.04005e-16	0.622977	3.25604	5.37894	2.56173e-07	8.34626e-06	0.218449	2.66214	3.35449	0.000866031	0.00867686
ICAM2	0.320781	8.50841	3.81762	0.000169323	0.000621617	0.42866	5.26662	2.80388	0.00565211	0.0134248	0.337822	3.25503	5.52154	4.77025e-08	3.97697e-07	0.651046	3.26803	5.78602	3.5908e-08	1.82273e-06	0.232906	4.01451	3.41047	0.000710146	0.00751895
ID4	0.697228	9.62304	6.23885	1.83018e-09	5.21429e-08	1.42835	7.97995	8.37307	2.25153e-14	1.22386e-12	0.224356	5.92378	5.05514	5.51886e-07	3.53155e-06	0.59426	6.01729	5.49287	1.49158e-07	5.49795e-06	0.219186	4.38978	3.44586	0.000625534	0.0069058
IFI16	0.627218	7.55047	6.26787	1.5579e-09	4.62769e-08	0.762144	4.83561	8.5541	7.61345e-15	4.86417e-13	0.400042	4.41145	7.52299	1.68261e-13	7.66033e-12	0.338493	4.38089	3.28807	0.0012356	0.00728961	0.199285	2.72647	2.54736	0.0112034	0.0497054
IFIH1	0.384166	5.16095	7.20227	6.69485e-12	9.20463e-10	0.248176	3.92799	2.81869	0.00540947	0.0129413	0.42271	2.97343	10.5751	2.53496e-24	4.27008e-21	0.53531	2.57262	5.27828	4.10611e-07	1.20217e-05	0.154314	0.342196	2.71754	0.00684425	0.035403
IFITM1	0.469134	9.70042	4.67648	4.74214e-06	2.8867e-05	0.983565	6.41368	5.87902	2.21031e-08	2.02744e-07	0.462256	4.43713	6.29162	5.60631e-10	8.05187e-09	0.522203	4.79347	3.814	0.000193638	0.00166521	NA	NA	NA	NA	NA
IFITM3	0.562486	11.7023	5.55689	6.92208e-08	8.86426e-07	0.626954	8.59549	4.39169	1.99857e-05	8.98445e-05	0.551705	4.78704	5.57317	3.60421e-08	3.09981e-07	0.489783	6.69229	3.54262	0.000516809	0.00363758	NA	NA	NA	NA	NA
IGFBP5	0.306796	10.3969	2.89541	0.00411582	0.010069	1.02711	6.51212	5.91276	1.86684e-08	1.74732e-07	0.388607	6.7546	7.31574	7.16231e-13	2.65298e-11	0.919003	6.62742	5.61062	8.46479e-08	3.57154e-06	NA	NA	NA	NA	NA
IL17RB	0.555874	8.71438	6.23555	1.86398e-09	5.28742e-08	0.977268	6.93484	6.26955	3.02255e-09	3.4731e-08	0.178533	4.81258	4.78601	2.08322e-06	1.15686e-05	0.738264	4.92618	6.36335	1.91306e-09	1.87809e-07	0.29179	3.42692	3.76613	0.000189017	0.00301759
IL1R1	0.420849	6.63979	3.46217	0.000628454	0.00195146	0.841164	4.15843	5.77372	3.73011e-08	3.23484e-07	0.423878	3.24136	6.04217	2.49507e-09	2.9578e-08	0.995105	3.43481	6.40304	1.55468e-09	1.59857e-07	NA	NA	NA	NA	NA
INPP5D	0.387746	8.13413	6.04299	5.35375e-09	1.19461e-07	0.628883	4.43359	7.3836	7.11508e-12	1.69394e-10	0.498084	4.10181	8.92433	4.04884e-18	8.57626e-16	NA	NA	NA	NA	NA	0.260639	2.57548	4.72332	3.15179e-06	0.000186388
INPPL1	0.287698	8.37774	6.42225	6.54624e-10	2.39693e-08	0.568523	5.34889	7.18414	2.1815e-11	4.56871e-10	0.337496	5.3235	5.34319	1.24457e-07	9.30773e-07	0.390876	5.91003	4.58711	8.91442e-06	0.000139489	0.214078	4.34043	5.18957	3.2637e-07	4.13764e-05
IP6K3	0.622389	7.2138	4.84662	2.18696e-06	1.49025e-05	0.424359	3.7577	5.04771	1.167e-06	7.02879e-06	0.402719	2.54452	5.36475	1.10981e-07	8.39033e-07	0.587303	2.8211	3.42162	0.000786823	0.00509706	0.405944	0.0671639	5.59612	3.92221e-08	1.00104e-05
ITGA10	0.286241	6.92231	5.64073	4.49699e-08	6.36888e-07	0.474361	4.6751	5.89671	2.02313e-08	1.87105e-07	0.465897	2.62611	7.10908	2.93751e-12	8.87126e-11	0.922321	2.07957	6.66415	3.90328e-10	5.98671e-08	0.278158	1.369	4.47123	9.97712e-06	0.000418888
ITGB1	0.416483	10.0988	6.20911	2.15653e-09	5.91938e-08	0.779646	7.53111	5.67998	5.91446e-08	4.88773e-07	0.273476	6.45883	8.02612	4.34733e-15	3.37242e-13	0.534098	5.9951	5.5061	1.40012e-07	5.25194e-06	0.217109	3.9319	3.60342	0.00035101	0.00469231
ITGB8	0.651176	9.4552	7.13486	1.00821e-11	1.2375e-09	1.11182	7.15021	7.92525	3.16436e-13	1.18526e-11	0.249301	7.43438	7.87569	1.32212e-14	9.08131e-13	0.594152	7.06627	6.2375	3.67522e-09	3.19658e-07	0.200206	0.994422	3.09232	0.00211605	0.0156362
KCNJ16	0.583001	8.01155	5.66831	3.90301e-08	5.69291e-07	1.07744	5.00691	6.528	7.78286e-10	1.04474e-08	NA	NA	NA	NA	NA	0.570054	4.05896	4.66366	6.43201e-06	0.000105998	0.405538	1.67773	5.22608	2.71258e-07	3.70303e-05
KCNN3	0.474205	8.88213	4.75716	3.29404e-06	2.12447e-05	0.953018	5.72754	7.45188	4.83233e-12	1.22871e-10	0.307802	4.60982	5.31241	1.46398e-07	1.07464e-06	0.758709	6.16055	6.48752	9.9742e-10	1.1727e-07	0.208334	2.27663	2.78073	0.00566329	0.0310576
KIAA1958	0.387503	8.25434	7.17281	7.99164e-12	1.03977e-09	0.601251	6.37403	6.13672	5.99688e-09	6.36211e-08	0.222052	5.41473	8.39107	2.7301e-16	3.12539e-14	0.411996	4.72999	4.95418	1.80247e-06	3.8706e-05	0.146623	0.319872	3.99763	7.53584e-05	0.00167573
KLHL6	0.322208	3.77013	5.42713	1.33503e-07	1.52219e-06	NA	NA	NA	NA	NA	0.660999	1.78928	9.57313	1.82852e-20	8.5108e-18	0.422578	0.829342	2.60587	0.0100121	0.0377847	0.199724	-1.94677	3.18173	0.00157073	0.012956
LIMK2	0.310042	7.69795	4.44837	1.29455e-05	6.73626e-05	0.694684	6.06103	5.03823	1.21823e-06	7.32207e-06	0.349195	5.11092	7.42673	3.3054e-13	1.3706e-11	0.462932	5.30585	4.52372	1.16474e-05	0.000174805	NA	NA	NA	NA	NA
LINC01094	1.2048	6.8924	6.96832	2.74388e-11	2.35901e-09	0.297418	3.15675	3.1916	0.0016928	0.00469838	0.778233	4.21824	12.5577	1.05741e-32	1.24683e-28	1.15082	2.95499	7.92686	3.34453e-13	3.31621e-10	0.383507	1.72526	5.09935	5.13121e-07	5.46869e-05
LINC01354	0.580021	4.76566	5.52133	8.29657e-08	1.02284e-06	0.496814	3.49764	4.48052	1.38258e-05	6.46579e-05	0.5891	2.07298	9.22507	3.4245e-19	1.08159e-16	0.712058	2.2669	5.492	1.49775e-07	5.50706e-06	0.278214	0.295588	3.86729	0.000127179	0.00234719
LRP10	0.387808	8.56109	4.64106	5.55663e-06	3.30016e-05	0.645351	6.05121	5.41747	2.09683e-07	1.49798e-06	0.475597	5.22191	6.36595	3.55781e-10	5.39915e-09	0.54498	5.90001	5.33393	3.16561e-07	9.84982e-06	NA	NA	NA	NA	NA
LTF	0.619254	6.10858	5.43382	1.29096e-07	1.48465e-06	0.204802	4.22308	3.68524	0.000309129	0.00103982	1.28826	0.832535	8.12076	2.16714e-15	1.89646e-13	1.4293	-0.232562	4.57192	9.50637e-06	0.000147279	0.521487	-1.40043	4.35166	1.69197e-05	0.000613443
MAP4K4	0.418989	10.1861	4.88587	1.82392e-06	1.28365e-05	0.807339	7.62594	8.28093	3.89642e-14	1.95684e-12	0.366146	7.78187	5.81791	9.14512e-09	9.19033e-08	NA	NA	NA	NA	NA	0.30383	5.81147	4.89368	1.40464e-06	0.000106189
MAPKAPK2	0.233996	8.378	5.17285	4.6744e-07	4.15669e-06	0.798593	5.91876	9.65583	8.81915e-18	1.4244e-15	0.421848	4.37627	7.46405	2.5508e-13	1.09771e-11	0.395244	5.32066	4.48709	1.35778e-05	0.000198737	0.254483	3.61246	4.45471	1.07402e-05	0.000443252
MECOM	0.342591	6.04337	4.35176	1.95765e-05	9.56574e-05	1.01209	4.97545	7.10232	3.43927e-11	6.77418e-10	0.40717	3.67364	7.54882	1.40025e-13	6.50032e-12	0.762734	3.14534	5.94308	1.64367e-08	9.75901e-07	NA	NA	NA	NA	NA
MEGF10	0.577941	9.30078	5.83673	1.61623e-08	2.81376e-07	1.13658	8.50004	7.59566	2.12828e-12	6.06034e-11	0.255808	6.73584	7.3384	6.10714e-13	2.31052e-11	0.410995	5.95203	4.26548	3.3697e-05	0.000411812	0.156601	1.47876	2.56804	0.0105664	0.0477975
MERTK	0.341958	7.61823	3.93584	0.000107065	0.000415073	0.635282	4.78176	3.79804	0.000204385	0.000722271	0.220249	5.2235	5.52818	4.59574e-08	3.84598e-07	0.544358	4.68579	4.43838	1.66269e-05	0.000235068	0.172608	2.62915	2.6036	0.00954596	0.0446391
METTL7A	0.553819	10.9088	5.6555	4.1704e-08	5.99775e-07	0.960228	9.64503	5.72703	4.69544e-08	3.97469e-07	0.2603	7.45859	5.46266	6.55969e-08	5.27969e-07	0.460455	7.62796	4.7872	3.76859e-06	6.97123e-05	0.190564	5.76682	2.64273	0.00852606	0.0411554
MRVI1	0.459365	9.93983	4.25383	2.95582e-05	0.000136452	0.90521	7.70484	5.46527	1.66995e-07	1.22199e-06	0.376526	6.9153	6.78237	2.55396e-11	5.51864e-10	0.586028	6.76338	5.20211	5.84547e-07	1.56448e-05	NA	NA	NA	NA	NA
MSN	0.539406	9.11604	6.07735	4.44355e-09	1.04106e-07	0.689908	4.74566	5.78522	3.52381e-08	3.07576e-07	0.493099	5.97797	7.41178	3.68555e-13	1.49168e-11	0.446708	6.66838	4.90227	2.27112e-06	4.64626e-05	NA	NA	NA	NA	NA
MT1E	0.458504	12.121	4.69042	4.45431e-06	2.74228e-05	0.791134	8.91161	6.70848	2.96436e-10	4.43643e-09	NA	NA	NA	NA	NA	0.42773	6.47908	3.335	0.00105599	0.00644467	0.316989	7.95563	3.97662	8.20725e-05	0.00175769
MT1G	0.599024	11.1731	5.47952	1.02543e-07	1.22625e-06	0.870945	8.46088	6.68078	3.4409e-10	5.06357e-09	0.288548	3.47997	2.90616	0.00377744	0.00942602	0.557437	4.93643	3.35652	0.000982083	0.00608351	0.359135	7.97898	3.59807	0.000358088	0.00476394
MT1H	0.51537	11.5953	5.22581	3.61583e-07	3.36994e-06	0.810283	8.64383	6.32884	2.22017e-09	2.64598e-08	NA	NA	NA	NA	NA	0.733863	0.274043	2.6653	0.00846544	0.0331507	0.556565	2.88808	3.50275	0.000509	0.00609966
MT1M	0.692244	9.68472	4.71913	3.91372e-06	2.45911e-05	1.5266	5.5061	10.4446	6.11142e-20	2.28488e-17	NA	NA	NA	NA	NA	0.612097	5.21819	4.50089	1.28172e-05	0.000189067	0.28587	6.26534	3.07199	0.00226227	0.0163919
MT1X	0.54267	12.0787	4.69996	4.26718e-06	2.64965e-05	0.669614	9.50638	5.05998	1.10384e-06	6.69834e-06	NA	NA	NA	NA	NA	0.560413	5.91989	3.70552	0.000288526	0.00228562	0.255626	7.52301	2.62651	0.0089363	0.0425159
MYBPC1	0.652171	8.99709	6.21708	2.06463e-09	5.7398e-08	0.732209	6.95247	5.05471	1.13054e-06	6.83775e-06	0.110308	5.20474	2.84229	0.0046117	0.011222	0.550156	5.49295	5.46694	1.68804e-07	5.9848e-06	0.212177	4.00204	3.08301	0.00218185	0.0159583
MYO10	0.436736	10.1524	4.96543	1.25808e-06	9.42886e-06	1.26017	8.15158	7.40911	6.15863e-12	1.50136e-10	0.379935	6.9002	6.20148	9.6655e-10	1.29904e-08	0.357996	7.31634	3.93209	0.000124255	0.00116412	0.199604	4.54387	3.58179	0.000380467	0.00498307
MYO1C	0.145392	9.12156	3.22728	0.00141365	0.00395313	0.673669	6.43482	7.74578	8.97271e-13	2.87084e-11	0.410651	4.05201	6.88896	1.2735e-11	3.08131e-10	0.5114	4.20328	5.9297	1.75763e-08	1.03121e-06	0.157687	2.59074	4.03629	6.43458e-05	0.00149873
MYRF	0.338573	9.78791	2.68208	0.00779582	0.0176194	0.653517	6.11973	5.32829	3.19521e-07	2.18672e-06	0.331989	6.49689	5.14426	3.51066e-07	2.35871e-06	NA	NA	NA	NA	NA	0.251763	4.27329	4.12264	4.50072e-05	0.00118055
NDE1	0.383931	8.60349	4.77935	2.97746e-06	1.94928e-05	0.822085	5.93815	7.29427	1.17724e-11	2.6467e-10	0.351232	4.34189	5.86015	7.18244e-09	7.43987e-08	NA	NA	NA	NA	NA	0.291756	2.17041	5.87169	8.67058e-09	3.71606e-06
NES	0.290615	8.42023	4.88838	1.80209e-06	1.27287e-05	0.598416	5.30412	5.73315	4.55631e-08	3.86827e-07	0.519869	4.81455	8.62497	4.43509e-17	6.50983e-15	0.308327	5.67692	3.85923	0.000163567	0.00145194	0.242456	3.31164	4.73564	2.97526e-06	0.000179786
NFATC2	0.409149	6.89972	6.60831	2.26577e-10	1.0541e-08	0.493642	4.56663	6.47888	1.00958e-09	1.3201e-08	0.49944	2.89402	9.57415	1.80618e-20	8.5108e-18	0.431728	2.31343	3.93947	0.000120819	0.00114106	0.229693	-0.707041	4.24609	2.67072e-05	0.000835289
NFIC	0.321846	10.5717	5.42391	1.35569e-07	1.54135e-06	1.11457	8.99827	7.89647	3.74264e-13	1.37133e-11	0.338416	5.97819	5.36836	1.08885e-07	8.26015e-07	0.131667	6.95623	2.74433	0.00674287	0.0277802	0.161854	5.31875	3.03713	0.00253467	0.0177941
NFKBIA	0.69985	10.2295	7.3577	2.5806e-12	4.75122e-10	1.41332	7.15911	10.0713	6.49826e-19	1.61967e-16	0.253246	5.36768	5.36633	1.09946e-07	8.33104e-07	0.561384	5.72438	6.24227	3.58586e-09	3.14646e-07	0.316487	5.22923	5.40855	1.05945e-07	1.92058e-05
NHSL1	0.385469	7.06977	3.6042	0.000376673	0.00124828	0.599663	5.3514	3.14642	0.00195984	0.00534114	0.395443	4.62096	6.71416	3.97039e-11	8.06248e-10	0.371087	4.15788	4.51314	1.21761e-05	0.000181096	0.152179	1.3074	3.06335	0.00232716	0.0167574
NKX2-2	0.428983	7.95063	4.59411	6.84543e-06	3.90973e-05	0.666362	4.30652	6.54148	7.2448e-10	9.80331e-09	0.370484	2.3191	5.29329	1.61868e-07	1.17623e-06	NA	NA	NA	NA	NA	0.215612	1.7171	4.12746	4.41092e-05	0.00116406
NLRC5	0.270145	6.35485	5.09283	6.87263e-07	5.70214e-06	0.846928	5.42696	7.60918	1.96951e-12	5.65612e-11	0.516743	3.29268	8.16731	1.51501e-15	1.36714e-13	0.404998	2.95886	3.60853	0.000409181	0.00301947	NA	NA	NA	NA	NA
NOTCH1	0.282534	7.52905	4.6644	5.00489e-06	3.02682e-05	0.622135	5.70843	6.12452	6.38349e-09	6.70532e-08	0.430598	5.82429	5.35152	1.19159e-07	8.94745e-07	NA	NA	NA	NA	NA	0.165353	2.23753	3.1294	0.00187162	0.0143891
NUPR1	0.681853	8.27141	5.9839	7.36915e-09	1.52834e-07	0.507512	4.51571	5.41654	2.10609e-07	1.50353e-06	0.587091	3.0053	7.23065	1.28923e-12	4.3767e-11	0.606695	4.734	3.95388	0.000114366	0.00109002	0.348388	5.17603	3.60731	0.00034595	0.00464388
NXN	0.24098	7.93687	3.38371	0.000828049	0.00247405	0.863766	6.47875	7.3866	6.9954e-12	1.67475e-10	0.395937	3.05967	6.18093	1.09309e-09	1.44172e-08	0.40212	3.66882	4.24423	3.67031e-05	0.000438815	0.211319	2.61702	4.04199	6.28564e-05	0.00148324
OR7A5	0.537032	6.60672	4.62628	5.93474e-06	3.48693e-05	NA	NA	NA	NA	NA	0.367401	-0.560601	3.19901	0.00144244	0.00402945	1.23008	-0.848514	4.25294	3.54407e-05	0.000427501	0.667344	-1.5109	5.46609	7.83384e-08	1.63227e-05
OR7E14P	0.312837	4.69351	4.54628	8.45245e-06	4.67171e-05	NA	NA	NA	NA	NA	0.381599	-0.730478	5.24006	2.13672e-07	1.50566e-06	0.553725	-1.07083	4.21998	4.04471e-05	0.000475361	0.387856	-0.609858	5.14087	4.16994e-07	4.7579e-05
PALD1	0.313358	7.99144	4.97356	1.2107e-06	9.13339e-06	0.886262	5.27355	8.89751	9.51841e-16	7.71756e-14	0.335808	4.59742	6.33874	4.19556e-10	6.24111e-09	NA	NA	NA	NA	NA	0.165723	2.40964	3.43402	0.000652731	0.00710495
PALLD	0.590392	9.32497	5.65828	4.11096e-08	5.92989e-07	1.18542	7.46463	7.67621	1.34018e-12	4.08098e-11	0.390879	6.04411	9.0634	1.29648e-18	3.24539e-16	0.563943	5.93602	5.54762	1.14724e-07	4.52597e-06	NA	NA	NA	NA	NA
PAPSS2	0.385169	7.42941	4.23824	3.15408e-05	0.000144157	0.898976	5.95701	5.69221	5.57072e-08	4.63782e-07	0.230719	3.91066	5.04785	5.72574e-07	3.64482e-06	0.631578	3.6611	5.92846	1.76864e-08	1.03563e-06	0.178217	1.12081	2.92624	0.00361375	0.0226869
PARD3	0.386118	8.01703	4.77686	3.0115e-06	1.96893e-05	0.751939	6.62858	5.52817	1.2353e-07	9.38281e-07	0.278002	5.35414	6.93244	9.53436e-12	2.40734e-10	0.730253	4.38212	6.55192	7.09583e-10	9.09796e-08	0.210485	2.88315	2.76581	0.00592409	0.0319637
PARD3B	0.455904	6.64367	5.46736	1.09039e-07	1.28271e-06	NA	NA	NA	NA	NA	0.339579	4.23223	8.18009	1.36855e-15	1.26399e-13	0.554104	3.29497	5.3548	2.87016e-07	9.14089e-06	0.159269	0.0173477	3.24962	0.00124689	0.0110236
PAX6	0.512451	9.0967	6.0916	4.11168e-09	9.84583e-08	0.84285	7.1638	6.38134	1.68708e-09	2.07813e-08	0.23708	5.0284	6.41072	2.68891e-10	4.23415e-09	0.421743	4.99749	4.64383	7.00197e-06	0.00011369	0.16809	3.96124	2.88313	0.00413609	0.0249387
PCK1	0.357662	4.99142	3.22462	0.0014265	0.0039822	0.199298	3.20019	2.43577	0.0159192	0.0332292	0.482294	0.282764	4.0601	5.47162e-05	0.000218186	1.02074	0.416421	3.45252	0.000707476	0.00468284	0.386093	-0.175982	2.99862	0.00287033	0.0193925
PDK4	0.728606	8.82742	4.49703	1.04832e-05	5.61289e-05	1.16043	6.83303	5.37173	2.60397e-07	1.81909e-06	0.279093	6.33335	4.36211	1.48643e-05	6.78204e-05	0.442902	6.55933	2.89057	0.00436924	0.0198151	0.263372	3.4889	2.83866	0.00474629	0.0275146
PDLIM4	0.290027	6.99725	4.47978	1.12995e-05	5.98266e-05	NA	NA	NA	NA	NA	0.414481	2.57996	7.04255	4.58712e-12	1.30333e-10	0.628943	3.09216	5.02283	1.32448e-06	3.01955e-05	0.200518	3.0907	2.94875	0.00336563	0.0216528
PGF	0.2314	8.91444	4.93173	1.47237e-06	1.07581e-05	0.956718	8.96367	9.90374	1.8652e-18	3.87206e-16	0.465879	1.16376	6.57899	9.3823e-11	1.70287e-09	0.458852	1.38561	3.35157	0.000998645	0.00615808	0.279725	1.24273	3.66366	0.000279857	0.00397009
PIRT	0.471924	6.42572	3.58278	0.00040732	0.00133668	NA	NA	NA	NA	NA	0.557938	1.71975	6.73433	3.48652e-11	7.22085e-10	1.09108	1.6617	5.24793	4.72846e-07	1.3275e-05	0.345851	-1.25462	3.01594	0.00271465	0.0186724
PLEKHA7	0.44652	6.16367	5.7276	2.86767e-08	4.4523e-07	0.298856	3.48267	4.22556	3.92551e-05	0.000164697	0.458479	3.25636	8.29379	5.77623e-16	5.84016e-14	0.437375	3.20543	4.35272	2.36521e-05	0.000308712	0.183619	1.57311	3.75659	0.000196123	0.00309125
PLTP	0.479332	9.24924	4.68423	4.58008e-06	2.80291e-05	0.348119	4.43329	3.58678	0.000440241	0.00142209	0.336391	5.2985	6.04301	2.48156e-09	2.94474e-08	0.448959	5.70121	4.60193	8.37077e-06	0.000132586	0.199486	5.26247	3.79311	0.000170202	0.00282171
PLXNB1	0.456077	9.45983	5.48576	9.93628e-08	1.19554e-06	0.68855	5.00785	6.48149	9.95718e-10	1.30451e-08	0.461164	7.20542	7.42705	3.30892e-13	1.3706e-11	0.251561	7.56599	2.78782	0.00593698	0.0251712	0.290034	5.62114	5.28787	1.9788e-07	3.02632e-05
PPARA	0.344424	7.72161	5.09859	6.68946e-07	5.58389e-06	0.785336	5.4143	6.0827	7.9045e-09	8.14619e-08	0.308362	5.36625	6.69593	4.45355e-11	8.90056e-10	0.474769	5.13071	5.1754	6.61084e-07	1.72794e-05	0.162165	1.65635	3.15591	0.00171313	0.0136987
PPIC	0.270192	5.9238	4.66986	4.88512e-06	2.96081e-05	0.646184	4.8065	5.26882	4.22086e-07	2.81503e-06	0.238526	1.81968	6.23579	7.84131e-10	1.08309e-08	0.634833	1.65158	5.99249	1.28209e-08	8.12015e-07	0.21394	1.08638	4.08057	5.36119e-05	0.00132826
PREX1	0.402077	10.2689	5.18406	4.43028e-07	3.98256e-06	1.04561	7.15035	8.86557	1.15629e-15	9.08343e-14	0.338285	7.61128	6.47687	1.7843e-10	2.97024e-09	0.225258	7.82406	2.51397	0.0129074	0.0461582	0.256891	4.73232	5.57956	4.28645e-08	1.06595e-05
PRIMA1	0.434344	8.18801	3.49795	0.000553269	0.00174945	0.586288	5.44852	5.7242	4.76136e-08	4.02374e-07	0.426204	2.01395	5.60858	2.95932e-08	2.60925e-07	NA	NA	NA	NA	NA	0.279263	0.603481	4.71109	3.33704e-06	0.000194965
PRKCH	0.318449	7.30195	4.70335	4.20252e-06	2.61532e-05	0.469464	4.16838	5.2643	4.31083e-07	2.8657e-06	0.442785	3.60403	8.511	1.07837e-16	1.45043e-14	0.647555	3.33045	5.80237	3.3122e-08	1.70458e-06	0.196761	1.3674	3.33087	0.000940902	0.00915618
PRKX	0.696802	6.92278	6.56077	2.97901e-10	1.29197e-08	0.577889	4.49917	4.38564	2.04903e-05	9.19695e-05	0.447713	4.27387	8.71629	2.14351e-17	3.57663e-15	0.507277	4.32039	4.20346	4.32032e-05	0.000501805	0.266288	1.89391	4.207	3.155e-05	0.000941502
PSAT1	0.403724	10.273	5.09246	6.88871e-07	5.70871e-06	1.10321	8.46757	7.51954	3.28816e-12	8.79268e-11	0.23835	5.91255	4.96089	8.85308e-07	5.38924e-06	0.381158	7.18063	4.83791	3.01785e-06	5.86725e-05	0.209859	5.26382	3.39159	0.00075953	0.00784902
PTTG1IP	0.438437	10.5478	5.34238	2.03771e-07	2.12435e-06	0.542932	8.2655	4.43152	1.69528e-05	7.74695e-05	0.386773	6.87546	9.61774	1.24401e-20	6.28649e-18	0.514237	7.18981	6.19057	4.6795e-09	3.76709e-07	0.1888	5.38703	3.41533	0.000697935	0.00743838
RAB31	0.403173	10.1664	5.77992	2.18026e-08	3.58769e-07	0.821762	8.89864	5.39653	2.3158e-07	1.63646e-06	0.193044	7.00677	5.63222	2.59316e-08	2.32346e-07	0.423849	7.46049	4.80617	3.46875e-06	6.5181e-05	0.176062	5.04423	2.89036	0.00404394	0.0245279
RAPGEF3	0.402465	8.04087	5.36458	1.82491e-07	1.95365e-06	0.808296	5.77273	6.31507	2.38541e-09	2.81139e-08	0.332473	6.16993	6.13425	1.44512e-09	1.83553e-08	NA	NA	NA	NA	NA	0.199235	5.2541	3.68296	0.0002601	0.00377997
RASSF8	0.532951	6.99038	7.73682	2.39589e-13	9.16826e-11	0.962694	5.72702	5.93896	1.63672e-08	1.54772e-07	0.238317	6.27667	7.80646	2.19322e-14	1.34927e-12	0.575697	5.33509	6.87189	1.27293e-10	2.54535e-08	0.211294	1.87239	4.10772	4.78961e-05	0.00122889
RELA	0.373794	8.68775	6.6859	1.44451e-10	7.68907e-09	0.598435	5.55085	7.33714	9.24863e-12	2.14829e-10	0.345102	4.33816	6.90015	1.18115e-11	2.88152e-10	0.341831	5.23166	4.39964	1.95117e-05	0.000265063	0.145302	3.97151	3.86588	0.000127893	0.00235141
RELL1	0.531932	8.54357	5.64254	4.45935e-08	6.33396e-07	1.25916	7.21474	7.58636	2.24466e-12	6.31162e-11	0.373542	3.92252	7.53033	1.59467e-13	7.28811e-12	1.09333	1.72739	7.35595	8.75195e-12	3.56624e-09	NA	NA	NA	NA	NA
RFX2	0.443343	6.61687	5.79018	2.06599e-08	3.42274e-07	0.23327	4.05177	3.66552	0.000332	0.00110771	0.413613	3.2587	7.49928	1.98655e-13	8.90408e-12	0.425144	3.23037	4.57844	9.24798e-06	0.000143801	0.160759	2.07018	3.13424	0.00184169	0.0142613
RGMA	0.307103	9.06108	5.66628	3.94052e-08	5.73904e-07	0.671467	5.55008	7.87938	4.13437e-13	1.48521e-11	0.329244	4.8867	3.85214	0.000128107	0.000464355	0.44484	5.99851	5.63812	7.40789e-08	3.18432e-06	NA	NA	NA	NA	NA
RHOJ	0.374074	7.45016	4.57712	7.3795e-06	4.17327e-05	0.979317	4.78679	9.32526	6.88203e-17	7.98513e-15	0.217469	3.20711	5.11862	3.99788e-07	2.64883e-06	0.579873	4.02731	5.53753	1.20426e-07	4.6527e-06	0.19028	2.42089	3.56716	0.00040169	0.00517369
RHOQ	0.52314	10.1358	9.48337	1.8299e-18	3.57123e-14	1.3667	7.81965	10.1607	3.69646e-19	1.04851e-16	0.214583	6.25611	7.57345	1.17328e-13	5.57097e-12	0.483164	6.33183	6.94088	8.7398e-11	1.9695e-08	0.257678	4.61497	4.79289	2.27229e-06	0.000146919
RIN2	0.516497	8.21203	6.25368	1.68571e-09	4.93969e-08	1.08477	6.7006	6.50825	8.64198e-10	1.1486e-08	0.299177	5.61161	8.14669	1.76112e-15	1.57318e-13	0.37992	4.95986	4.6145	7.93504e-06	0.000126425	0.215437	2.46092	3.88899	0.000116684	0.00221684
RREB1	0.159668	6.69815	4.85991	2.05569e-06	1.41563e-05	0.595053	4.27018	4.61731	7.75973e-06	3.8435e-05	0.421957	3.84565	7.66885	5.95164e-14	3.14699e-12	0.419503	2.79119	3.91774	0.00013121	0.00121474	0.150523	-0.112264	3.52112	0.000475944	0.00583251
RXRA	0.288172	9.26562	6.53422	3.46289e-10	1.4565e-08	0.681654	7.5712	7.79113	6.89792e-13	2.28299e-11	0.356021	6.02905	5.06514	5.2541e-07	3.3847e-06	0.278369	6.59865	3.68864	0.000306764	0.00240575	0.16035	4.19519	3.6577	0.000286245	0.0040351
S100A4	0.488397	6.73018	6.88989	4.3736e-11	3.25783e-09	0.190998	3.82955	3.02504	0.0028823	0.00747762	0.650668	0.974117	7.41304	3.64538e-13	1.4822e-11	1.28002	0.775104	6.51196	8.76702e-10	1.06442e-07	0.759261	1.807	6.58139	1.36689e-10	3.78765e-07
S1PR1	0.268137	8.73553	3.69893	0.000265321	0.000921189	0.670504	5.07707	6.02257	1.07313e-08	1.06726e-07	0.2951	5.62052	5.04638	5.77415e-07	3.67035e-06	0.571249	6.04528	5.53837	1.1994e-07	4.6455e-06	0.180549	4.03675	2.89939	0.00393148	0.024011
SALL1	0.437033	7.72219	4.55894	7.99507e-06	4.45933e-05	0.892249	4.47268	5.95361	1.52037e-08	1.45267e-07	0.370249	4.79575	7.66272	6.21029e-14	3.26909e-12	0.265937	5.5178	2.80644	0.00561957	0.0241289	0.225476	2.11347	4.41634	1.27338e-05	0.000498985
SASH1	0.476594	10.5273	6.54171	3.32275e-10	1.41587e-08	1.37424	8.78988	8.0143	1.87964e-13	7.64933e-12	0.318015	7.45776	7.25134	1.11307e-12	3.86017e-11	0.565829	7.25093	6.75596	2.38413e-10	4.13511e-08	0.295683	3.54842	5.36526	1.32734e-07	2.3195e-05
SCRIB	0.270806	7.83064	5.14387	5.37721e-07	4.66366e-06	0.922451	6.49617	9.15697	1.9433e-16	1.99154e-14	0.33276	5.75379	5.31322	1.45811e-07	1.07122e-06	NA	NA	NA	NA	NA	0.197251	5.10203	2.86235	0.00441181	0.0260902
SDC2	0.353764	8.63689	3.91672	0.000115389	0.000442771	0.777311	5.96869	5.24047	4.81647e-07	3.17362e-06	0.0771639	5.47617	2.27161	0.0234178	0.0462369	0.59536	5.77037	6.0067	1.19346e-08	7.73437e-07	0.162217	3.87042	2.67289	0.00780774	0.0387035
SEMA3F	NA	NA	NA	NA	NA	1.15609	6.38861	9.4139	3.97486e-17	5.02168e-15	0.516892	2.35781	6.78647	2.48843e-11	5.38384e-10	0.610515	2.91565	4.24412	3.67191e-05	0.000438829	0.215949	1.9068	2.9621	0.00322595	0.021005
SERPINA3	1.32387	9.16194	5.21981	3.72328e-07	3.45195e-06	0.957284	5.79817	3.66032	0.000338285	0.00112719	1.04719	5.54583	7.76502	3.00426e-14	1.76533e-12	1.5376	4.63881	5.31001	3.54089e-07	1.07587e-05	NA	NA	NA	NA	NA
SERPINA5	0.338653	6.4863	5.83265	1.65072e-08	2.85851e-07	0.199534	4.22968	3.74789	0.000245937	0.000852276	0.969858	-0.133742	8.04343	3.84427e-15	3.06277e-13	1.93051	0.195503	7.44449	5.31315e-12	2.49289e-09	0.469387	-1.95201	5.14565	4.07123e-07	4.72872e-05
SFT2D2	0.425133	8.40737	4.49795	1.04412e-05	5.595e-05	1.00679	6.68245	7.23915	1.60399e-11	3.45602e-10	0.277761	3.52347	7.59522	1.00487e-13	4.86267e-12	0.38159	5.7175	4.63333	7.32325e-06	0.000118133	0.255745	0.265265	3.87719	0.000122283	0.0022807
SLC12A7	0.249345	8.74791	5.16247	4.91538e-07	4.34066e-06	1.20014	6.94756	11.1268	7.81846e-22	1.12748e-18	0.390287	4.15801	6.02751	2.71994e-09	3.17751e-08	0.44757	4.42796	4.18673	4.61781e-05	0.000530477	0.248875	2.68586	3.87027	0.000125686	0.00233073
SLC16A9	0.717747	8.35509	5.24931	3.22356e-07	3.07182e-06	0.869524	5.32157	6.32007	2.32401e-09	2.75026e-08	0.35181	4.7016	7.25851	1.06079e-12	3.70063e-11	0.683585	4.31054	4.83018	3.1221e-06	6.0188e-05	NA	NA	NA	NA	NA
SLC18B1	0.405364	9.24414	5.88866	1.22699e-08	2.26333e-07	0.786081	7.563	4.82565	3.14645e-06	1.72198e-05	NA	NA	NA	NA	NA	0.409472	5.47655	5.03718	1.24139e-06	2.86029e-05	0.179632	3.96806	3.25006	0.00124501	0.0110149
SLC25A18	0.581077	10.3213	6.31068	1.22722e-09	3.79984e-08	0.960157	8.51164	5.77199	3.76207e-08	3.25557e-07	0.244868	6.34875	5.8838	6.25932e-09	6.58001e-08	0.470585	6.91345	4.82979	3.12752e-06	6.02533e-05	0.347296	6.01033	5.56116	4.73004e-08	1.16137e-05
SLC38A2	0.460159	10.8419	6.49477	4.34414e-10	1.73021e-08	0.826817	10.3705	4.90609	2.20448e-06	1.25123e-05	0.142135	7.77442	2.98095	0.00297492	0.00763123	0.865518	7.46298	8.23143	5.62216e-14	1.01491e-10	0.359897	4.13447	5.19789	3.12924e-07	4.01973e-05
SLC39A12	0.704667	8.60467	5.03721	8.96418e-07	7.10581e-06	1.4135	5.45246	6.84417	1.4215e-10	2.31254e-09	0.182003	5.56579	4.15308	3.69255e-05	0.000153725	0.986033	5.35497	6.99197	6.60742e-11	1.65163e-08	0.311898	3.42181	3.90906	0.000107708	0.0021146
SLC4A11	0.117371	6.82877	3.34674	0.000941229	0.00276767	0.80154	6.31687	5.60612	8.47629e-08	6.72408e-07	0.395597	1.18962	5.2813	1.7229e-07	1.24227e-06	0.591781	1.63574	5.37131	2.65548e-07	8.55796e-06	0.520121	0.8636	7.16793	3.36632e-12	1.63241e-08
SLC5A3	0.478973	9.77368	6.06443	4.76703e-09	1.09709e-07	1.12001	8.26616	5.81807	2.99435e-08	2.6468e-07	0.145156	7.30049	2.59163	0.00975537	0.0216083	0.85795	5.51423	6.80734	1.80655e-10	3.27668e-08	0.24013	1.46202	3.44694	0.000623123	0.00688935
SLFN11	0.28028	5.02138	4.82408	2.42604e-06	1.63095e-05	NA	NA	NA	NA	NA	0.353041	3.46628	8.01092	4.86801e-15	3.7135e-13	0.530504	3.02342	4.7488	4.45444e-06	7.92001e-05	0.167325	0.0992909	2.57161	0.0104595	0.0474913
SOX10	0.363211	9.72664	3.68161	0.000283029	0.000972292	0.745747	6.34252	6.19244	4.50343e-09	4.92524e-08	0.398777	4.84191	5.99294	3.33146e-09	3.7893e-08	NA	NA	NA	NA	NA	0.264235	4.47195	4.38416	1.46745e-05	0.000551026
SPARC	0.497609	11.0881	4.01996	7.67506e-05	0.000310696	NA	NA	NA	NA	NA	0.36637	7.57871	6.22284	8.49549e-10	1.1621e-08	0.496451	8.10191	4.15739	5.18753e-05	0.000581856	0.190192	5.70496	2.58565	0.0100495	0.0462547
SPP1	0.707722	11.3966	5.45298	1.17234e-07	1.36439e-06	1.02568	7.47799	5.44926	1.80252e-07	1.30762e-06	0.490765	7.44019	5.98129	3.56859e-09	4.01129e-08	NA	NA	NA	NA	NA	0.423749	6.09249	4.34905	1.71133e-05	0.000618151
SRGAP1	0.366124	7.67544	6.73261	1.10053e-10	6.29853e-09	0.994751	5.74694	6.89355	1.08584e-10	1.84841e-09	0.359252	4.57018	8.31629	4.85204e-16	5.07799e-14	0.383576	4.31614	4.94736	1.85824e-06	3.96807e-05	NA	NA	NA	NA	NA
STAT3	0.324105	9.90989	5.60071	5.52597e-08	7.40692e-07	0.730494	5.96636	4.67648	6.02194e-06	3.06625e-05	0.287914	6.69234	7.35147	5.5784e-13	2.1333e-11	0.500985	6.53588	6.47747	1.0517e-09	1.21838e-07	0.138456	4.31383	3.06421	0.00232056	0.0167268
STEAP3	0.417019	6.93217	6.12923	3.34781e-09	8.33366e-08	0.370906	4.51758	5.17174	6.62007e-07	4.25229e-06	0.499449	2.77942	8.65036	3.6098e-17	5.55188e-15	0.686105	2.33164	5.69169	5.70641e-08	2.57968e-06	0.188439	-0.0326608	3.11052	0.00199264	0.0150102
SYTL4	0.923975	6.657	6.45404	5.47588e-10	2.0591e-08	0.153178	4.80221	3.28271	0.00125388	0.00360043	0.327706	4.40991	5.0113	6.88934e-07	4.30116e-06	0.739664	3.77058	4.4765	1.4191e-05	0.000205715	0.407782	2.01494	3.95782	8.85559e-05	0.00184107
TAGLN2	0.306668	8.86071	3.98729	8.74001e-05	0.000347676	0.724881	4.36762	7.18238	2.20299e-11	4.60893e-10	0.461668	4.37054	6.87957	1.35612e-11	3.2523e-10	0.382641	5.51121	3.42296	0.00078323	0.00508245	NA	NA	NA	NA	NA
TBX3	0.103539	6.81395	3.92105	0.000113423	0.000436304	0.602648	4.93833	7.90178	3.62856e-13	1.33705e-11	0.49602	2.05876	5.90138	5.66784e-09	6.02033e-08	0.706231	2.51677	5.00866	1.4118e-06	3.17425e-05	0.28214	0.804593	4.00604	7.28204e-05	0.00163863
TCF7L1	0.320321	6.66762	5.20386	4.02347e-07	3.68303e-06	0.294832	3.5747	3.73908	0.000254021	0.000877105	0.332109	0.798849	4.51714	7.3749e-06	3.6178e-05	0.382539	2.29564	3.964	0.000110034	0.00105993	0.197109	1.22702	3.86774	0.00012695	0.00234519
TCIRG1	0.27526	6.70532	4.57439	7.46772e-06	4.21458e-05	0.62302	4.68144	6.49605	9.21919e-10	1.21572e-08	0.466394	2.84435	6.90247	1.16514e-11	2.85032e-10	NA	NA	NA	NA	NA	0.192429	3.00531	2.77622	0.00574109	0.0313778
TEAD1	0.420817	9.31599	6.31705	1.18393e-09	3.71348e-08	0.881192	6.83699	5.83366	2.77115e-08	2.47224e-07	0.250013	6.22802	7.28216	9.00561e-13	3.22128e-11	0.578884	5.56299	7.6682	1.48753e-12	1.05287e-09	0.186059	1.63496	4.06483	5.72147e-05	0.00139072
TGFB2	0.554049	8.83981	6.70114	1.3243e-10	7.19918e-09	1.00226	4.9726	8.2731	4.08186e-14	2.03982e-12	0.308891	5.46634	7.60899	9.10898e-14	4.48776e-12	0.791029	5.35544	6.92072	9.75708e-11	2.13407e-08	0.194281	2.48368	3.30048	0.00104607	0.00976923
TGFBR2	0.3879	7.72031	4.99962	1.07102e-06	8.24538e-06	0.47135	4.63055	3.28466	0.00124584	0.00358039	0.51789	4.89941	9.77403	3.25998e-21	2.17582e-18	0.740542	4.87064	5.5231	1.29063e-07	4.90936e-06	0.225925	1.50655	2.99489	0.00290495	0.0195447
TGFBR3	0.661452	8.37772	7.2022	6.69736e-12	9.20463e-10	0.966992	6.53002	6.19795	4.37735e-09	4.8108e-08	0.346072	5.12673	8.74954	1.63931e-17	2.87074e-15	0.778318	4.6664	7.14618	2.82304e-11	8.56878e-09	NA	NA	NA	NA	NA
TGM2	0.337987	8.58067	3.64324	0.0003263	0.00110117	0.49399	5.0399	4.24295	3.66091e-05	0.000154688	0.588935	5.21048	6.97534	7.21885e-12	1.91855e-10	0.704586	5.92731	4.6402	7.11142e-06	0.000115028	0.221686	3.99207	2.59566	0.00976575	0.0453173
TLN1	0.380334	7.74397	6.04694	5.23991e-09	1.17543e-07	NA	NA	NA	NA	NA	0.436101	7.3796	8.61027	4.95517e-17	7.15445e-15	0.454246	6.97799	5.33486	3.1519e-07	9.81743e-06	0.205836	4.23291	4.65128	4.4045e-06	0.000231529
TM4SF1	0.420212	8.46342	3.7473	0.000221241	0.000785614	0.917458	5.12638	5.77727	3.6652e-08	3.1854e-07	0.418272	4.18138	5.53237	4.50135e-08	3.77413e-07	0.744105	4.86841	5.67986	6.04583e-08	2.69823e-06	NA	NA	NA	NA	NA
TM4SF18	0.284921	6.60253	4.35782	1.90794e-05	9.35795e-05	0.437146	3.99076	6.20189	4.28927e-09	4.72428e-08	0.439434	2.77358	6.72295	3.75001e-11	7.68556e-10	1.00752	3.19806	7.48809	4.15112e-12	2.20499e-09	0.222666	0.67822	2.82123	0.00500687	0.0285222
TMX1	0.282212	8.03808	5.20222	4.05349e-07	3.7001e-06	0.735002	5.75349	5.50953	1.35107e-07	1.01401e-06	0.129383	4.53524	3.87826	0.000115294	0.000422328	0.424657	4.43262	5.55	1.13422e-07	4.49247e-06	0.159909	1.87476	2.99611	0.00289359	0.0194831
TNFRSF10B	0.503899	6.80609	5.84934	1.51193e-08	2.65587e-07	1.17458	5.28057	7.46408	4.50879e-12	1.15959e-10	0.238689	3.55769	5.42114	8.2016e-08	6.43574e-07	0.415764	3.73844	4.67856	6.03329e-06	0.000100994	0.189779	1.81605	3.34224	0.000904123	0.00891575
TNFRSF1A	0.389999	8.06112	4.84192	2.23492e-06	1.51838e-05	0.762572	6.07378	6.55187	6.85555e-10	9.32692e-09	0.437203	4.0345	7.41668	3.55514e-13	1.45344e-11	0.623146	4.7892	5.6754	6.17865e-08	2.74724e-06	NA	NA	NA	NA	NA
TNRC6C-AS1	0.281342	7.97902	5.5728	6.37588e-08	8.31207e-07	0.599094	6.29312	10.4529	5.78997e-20	2.24796e-17	0.374381	3.82497	8.46296	1.5646e-16	1.98373e-14	NA	NA	NA	NA	NA	0.212636	1.85565	3.17658	0.00159825	0.0130862
TNS1	0.482048	9.98915	5.45918	1.13632e-07	1.32963e-06	1.65316	7.9888	9.48862	2.49945e-17	3.38667e-15	0.510265	6.82535	6.5521	1.11647e-10	1.98948e-09	0.2956	6.99194	2.9151	0.00405594	0.0186704	0.29997	2.93455	4.61533	5.19676e-06	0.000261822
TOB2	0.397879	8.4772	5.16745	4.80158e-07	4.24785e-06	1.04473	6.39248	8.41876	1.71388e-14	9.61154e-13	0.373069	5.57473	6.8316	1.85378e-11	4.2236e-10	NA	NA	NA	NA	NA	0.14132	3.67666	3.24261	0.0012772	0.0111745
TPD52L1	0.608705	10.4765	6.84792	5.60497e-11	3.91091e-09	0.798471	8.99102	6.22778	3.75255e-09	4.21124e-08	0.269427	5.93596	7.01434	5.53435e-12	1.52708e-10	0.748604	6.30033	6.82205	1.66826e-10	3.08223e-08	0.25488	5.91888	3.89764	0.000112732	0.00217579
TRIP10	0.471724	6.92378	6.54974	3.1735e-10	1.37022e-08	0.552478	3.97084	7.00975	5.73838e-11	1.05416e-09	0.536177	2.10586	6.35151	3.884e-10	5.84153e-09	0.838668	3.53941	5.98984	1.29936e-08	8.17142e-07	0.420762	2.88437	5.5037	6.42188e-08	1.44541e-05
TSPAN6	0.467158	7.77951	5.12585	5.86878e-07	5.0059e-06	0.604193	4.90662	4.4044	1.89653e-05	8.56768e-05	0.182191	3.26755	5.11635	4.04442e-07	2.67565e-06	0.529058	3.58545	6.05476	9.3584e-09	6.48802e-07	0.164787	1.9195	3.37331	0.000810384	0.00823416
TTYH2	0.337574	9.55735	3.09949	0.0021565	0.00571669	0.856438	7.25455	6.76077	2.23522e-10	3.47129e-09	0.324363	6.17186	5.80832	9.65523e-09	9.64541e-08	NA	NA	NA	NA	NA	0.214237	4.35428	3.98797	7.83769e-05	0.00170962
VAC14-AS1	0.615339	5.77797	6.97239	2.67797e-11	2.35237e-09	0.825438	3.83944	7.44629	4.98795e-12	1.26193e-10	0.311811	2.88277	6.65915	5.63449e-11	1.08737e-09	0.542353	2.69977	3.97572	0.000105209	0.00102206	0.267487	1.47174	3.48549	0.000542017	0.00630388
VCAN	0.635172	9.61717	6.30742	1.24975e-09	3.85311e-08	1.37468	7.96817	8.6234	5.01594e-15	3.36434e-13	0.283883	7.86728	6.80592	2.18634e-11	4.84583e-10	0.702037	6.16485	5.7201	4.96563e-08	2.32611e-06	0.23153	2.31064	3.69232	0.000250995	0.00369109
YBX3	0.735186	8.31442	5.00817	1.02862e-06	7.98191e-06	1.30011	6.14323	7.4526	4.81261e-12	1.22679e-10	0.512682	4.07885	6.50317	1.51815e-10	2.5856e-09	0.752919	4.70372	4.79884	3.58174e-06	6.69658e-05	NA	NA	NA	NA	NA
YES1	0.372707	8.0935	5.14038	5.47229e-07	4.72345e-06	0.946738	5.99052	7.19662	2.03464e-11	4.3058e-10	0.255409	5.24988	7.0767	3.64455e-12	1.06284e-10	0.452321	5.19689	5.30465	3.63082e-07	1.09536e-05	0.27975	1.99902	4.85177	1.71735e-06	0.000123835
ZBED6	0.538391	5.70367	5.60678	5.36098e-08	7.23547e-07	1.05538	5.33957	10.1065	5.20279e-19	1.36414e-16	0.276301	5.87663	8.01084	4.87099e-15	3.7135e-13	0.875157	3.28577	6.15589	5.59005e-09	4.29128e-07	0.184484	-0.232981	2.97103	0.00313541	0.0206451
ZCCHC24	0.454957	10.9086	5.418	1.39758e-07	1.58301e-06	0.99701	7.69078	6.99275	6.30181e-11	1.14003e-09	0.390466	6.90641	5.88795	6.12503e-09	6.46766e-08	NA	NA	NA	NA	NA	0.265461	4.94458	4.05419	5.97811e-05	0.00143334
ZFP36L2	0.565926	9.05587	6.38567	8.05877e-10	2.82161e-08	1.27895	7.20453	8.41354	1.76821e-14	9.88875e-13	0.547634	4.61041	9.18047	4.99014e-19	1.50873e-16	0.32181	5.55131	3.09075	0.00234825	0.0121653	0.158452	3.03291	2.5566	0.0109147	0.0487929
ZHX2	0.364254	8.68932	4.38915	1.66953e-05	8.34528e-05	0.783163	6.72754	7.00007	6.05256e-11	1.10086e-09	0.348739	4.35343	6.06315	2.20375e-09	2.65335e-08	NA	NA	NA	NA	NA	0.152651	2.43025	3.08534	0.00216524	0.0158907
ZIC1	0.429434	9.11968	3.43572	0.000690071	0.0021132	1.75054	7.20521	7.8427	5.11714e-13	1.76901e-11	0.447551	3.84529	5.33485	1.30152e-07	9.68837e-07	0.80204	3.09752	4.42768	1.73796e-05	0.000243625	NA	NA	NA	NA	NA
ZIC2	0.466373	8.06214	4.33465	2.10488e-05	0.000101888	1.50119	6.26272	7.25977	1.42892e-11	3.11539e-10	0.433942	2.48165	5.4519	6.96148e-08	5.56887e-07	0.460491	3.82688	3.51	0.000579442	0.003989	NA	NA	NA	NA	NA
A2M	0.270272	10.2307	3.61887	0.000356948	0.00119141	0.607345	7.19111	3.42445	0.000776439	0.00235616	0.432093	7.64238	8.0733	3.06645e-15	2.53441e-13	NA	NA	NA	NA	NA	NA	NA	NA	NA	NA
A2ML1	0.275477	5.62275	5.95868	8.42958e-09	1.6804e-07	0.133248	3.62043	2.39775	0.0176075	0.036251	0.317353	3.38951	5.89821	5.76384e-09	6.11548e-08	1.15614	2.53916	7.86675	4.73969e-13	4.14667e-10	0.498447	0.672229	6.04546	3.24933e-09	1.97911e-06
A4GALT	NA	NA	NA	NA	NA	NA	NA	NA	NA	NA	0.707448	1.48779	7.50898	1.86198e-13	8.42271e-12	0.929684	2.37857	6.765	2.27068e-10	3.97316e-08	0.243887	2.09759	2.96753	0.00317057	0.0207853
ABCA1	0.507398	7.58629	4.78769	2.86616e-06	1.88591e-05	0.935761	7.20682	7.43671	5.26688e-12	1.32255e-10	0.300165	6.2485	7.07983	3.56854e-12	1.04671e-10	0.527667	4.81599	4.46487	1.48955e-05	0.00021374	NA	NA	NA	NA	NA
AC084880.1	NA	NA	NA	NA	NA	NA	NA	NA	NA	NA	0.326314	0.203463	4.95993	8.89305e-07	5.40985e-06	0.901365	0.406855	6.94551	8.52163e-11	1.935e-08	0.21328	1.13337	2.68564	0.00752099	0.0377842
ACACB	0.0685078	8.18281	2.45546	0.0147397	0.0308811	1.99353	7.55377	10.8403	4.90296e-21	3.66614e-18	0.347688	5.72188	5.63842	2.50973e-08	2.25844e-07	NA	NA	NA	NA	NA	0.206043	2.98381	3.32066	0.000975081	0.00935393
ACKR3	0.287496	7.06939	3.24751	0.00132082	0.00372985	1.04231	5.75192	5.99395	1.24042e-08	1.21272e-07	0.239167	2.88245	4.436	1.06679e-05	5.03325e-05	0.634415	3.36218	5.4954	1.47361e-07	5.44522e-06	NA	NA	NA	NA	NA
ACP5	0.0729147	5.87979	2.5102	0.0126874	0.0270549	NA	NA	NA	NA	NA	0.365862	0.147369	6.34461	4.04119e-10	6.04241e-09	0.468122	-0.366056	3.55255	0.000499037	0.00353689	0.224629	-1.16597	3.14854	0.00175588	0.0139243
ACSS3	0.613334	7.06483	6.36339	9.13433e-10	3.09298e-08	1.08847	4.73993	6.99097	6.36368e-11	1.14813e-09	0.218737	4.92282	6.00812	3.0409e-09	3.50501e-08	0.589705	5.05596	5.89696	2.07034e-08	1.18109e-06	NA	NA	NA	NA	NA
ACVRL1	NA	NA	NA	NA	NA	0.571232	4.09444	5.6429	7.08838e-08	5.74498e-07	0.413995	3.59171	5.53733	4.38e-08	3.67937e-07	0.491428	3.9034	4.03025	8.52916e-05	0.000863541	0.169756	2.50565	2.79291	0.00545813	0.0303421
ADAMTS2	NA	NA	NA	NA	NA	0.258044	4.24309	3.92241	0.000128156	0.000477898	0.461188	2.79166	6.95319	8.33278e-12	2.15471e-10	1.10896	1.77984	10.3989	9.4675e-20	1.4081e-15	0.313022	1.02058	3.79477	0.000169106	0.00280835
ADCYAP1R1	0.287506	10.0931	4.34414	2.02158e-05	9.84269e-05	0.474997	7.82264	4.0411	8.12563e-05	0.000317616	0.257721	7.70551	6.75796	2.98459e-11	6.32196e-10	0.472507	7.50584	5.69849	5.51989e-08	2.51447e-06	0.149913	4.38525	3.56819	0.000400158	0.00516081
ADH1B	0.387891	4.79649	4.04587	6.9195e-05	0.000284057	NA	NA	NA	NA	NA	0.350124	1.96943	4.08913	4.84414e-05	0.000195568	1.26324	1.3563	6.46679	1.11253e-09	1.25354e-07	NA	NA	NA	NA	NA
ADORA2A	0.235971	6.35461	3.66313	0.000303149	0.00103269	0.61226	5.30339	7.82619	5.63212e-13	1.93379e-11	0.37868	2.49908	5.48455	5.83259e-08	4.74958e-07	NA	NA	NA	NA	NA	0.302295	2.45776	4.47371	9.86726e-06	0.000415174
AJUBA	0.222959	4.28525	3.89273	0.000126706	0.000480248	0.312922	2.93901	3.83321	0.000179312	0.000644953	0.369066	0.931804	5.47062	6.28268e-08	5.07869e-07	0.556549	0.793543	4.30988	2.81603e-05	0.000355995	0.154867	-0.868067	2.57368	0.0103984	0.0472801
AK4	0.234272	9.84788	3.79844	0.000182179	0.000662827	0.859554	8.34385	6.33916	2.10365e-09	2.5235e-08	0.109607	6.3088	3.3392	0.00088549	0.0026105	0.443508	6.27707	5.72052	4.9556e-08	2.32507e-06	0.227049	3.15011	4.89681	1.38364e-06	0.000106189
AL031056.1	NA	NA	NA	NA	NA	NA	NA	NA	NA	NA	0.438512	2.76041	5.32059	1.40279e-07	1.03531e-06	0.945162	1.52741	4.39324	2.00326e-05	0.000271105	0.482003	1.33059	3.62727	0.000321015	0.00440051
AL356017.1	NA	NA	NA	NA	NA	NA	NA	NA	NA	NA	0.363252	1.83653	6.16297	1.21528e-09	1.58457e-08	0.736066	-1.11271	4.36478	2.25139e-05	0.000296853	0.263766	-0.716379	2.57278	0.0104249	0.0473797
AL590226.1	NA	NA	NA	NA	NA	NA	NA	NA	NA	NA	0.342056	-3.36218	3.53585	0.000433706	0.00138153	0.656278	-3.41721	3.39733	0.000854989	0.0054401	0.427438	-1.52784	4.17785	3.5695e-05	0.00102423
AMER2	0.433404	10.8031	5.40756	1.47258e-07	1.64222e-06	1.16203	10.1889	9.48335	2.5826e-17	3.43027e-15	0.18065	8.59121	5.35179	1.18736e-07	8.92138e-07	0.272176	8.27417	2.58058	0.0107443	0.0399651	0.168144	3.77569	3.73283	0.00021494	0.00330102
ANO2	NA	NA	NA	NA	NA	NA	NA	NA	NA	NA	0.360277	2.53309	6.95464	8.23169e-12	2.13637e-10	0.603028	0.969816	4.72359	4.96859e-06	8.61061e-05	0.157984	-0.320131	2.55843	0.0108583	0.0486418
ANPEP	NA	NA	NA	NA	NA	0.128347	2.86543	2.60617	0.00998992	0.0221623	0.50051	0.0934076	4.79954	1.95288e-06	1.09244e-05	0.663074	0.688095	4.49118	1.33477e-05	0.000195818	0.231322	0.329652	3.3168	0.000988317	0.00944819
ANTXR2	0.373246	6.14832	5.85202	1.4906e-08	2.62787e-07	NA	NA	NA	NA	NA	0.276821	3.34901	8.16883	1.49019e-15	1.35861e-13	0.743833	2.60442	7.65078	1.64352e-12	1.11109e-09	0.138378	0.0419497	2.99396	0.00291361	0.019569
ANXA3	0.462692	5.89308	4.48732	1.09356e-05	5.81365e-05	0.542988	3.77111	4.13249	5.68315e-05	0.000229888	0.237314	3.2442	4.57277	5.70752e-06	2.87031e-05	0.773723	3.51786	6.57303	6.34396e-10	8.46221e-08	0.248241	2.79684	3.40612	0.000721259	0.00757869
ANXA5	0.389428	9.59442	5.83617	1.62049e-08	2.81867e-07	0.549716	6.42585	3.7721	0.000224971	0.000786891	0.250779	5.78368	6.55333	1.10306e-10	1.9687e-09	0.39339	6.47228	5.18946	6.19659e-07	1.63698e-05	0.158624	5.02912	2.81599	0.00508776	0.0288512
APOD	0.414983	11.9837	4.85668	2.08777e-06	1.43317e-05	NA	NA	NA	NA	NA	0.355925	6.43272	6.52505	1.32062e-10	2.28885e-09	NA	NA	NA	NA	NA	0.23054	7.42725	4.2504	2.62181e-05	0.000829612
APOL3	0.14811	6.8715	3.6437	0.000325689	0.00109946	0.24246	4.24938	3.09004	0.00234767	0.00625952	0.462855	2.79217	7.95841	7.19855e-15	5.32723e-13	0.455002	3.13533	4.2931	3.0141e-05	0.000377029	0.186655	2.22824	3.0767	0.00222754	0.0161947
APOLD1	NA	NA	NA	NA	NA	-0.497657	8.27223	-3.53294	0.00053255	0.00168998	0.412078	6.36919	5.16913	3.09115e-07	2.09757e-06	0.767535	6.25813	4.8528	2.82644e-06	5.56421e-05	0.299445	3.52747	3.19762	0.00148864	0.0124784
AQP4	0.502947	11.6041	5.29412	2.58665e-07	2.57425e-06	1.08745	9.64492	6.1268	6.3093e-09	6.63429e-08	0.220347	10.2947	4.85749	1.47287e-06	8.47864e-06	0.970242	9.71677	6.22791	3.86149e-09	3.31976e-07	NA	NA	NA	NA	NA
ARHGAP29	0.205258	8.12125	3.43081	0.000702049	0.00214416	0.775032	6.18845	4.52015	1.17101e-05	5.57188e-05	0.137204	5.68502	3.76094	0.000183672	0.000640751	0.772702	4.9994	7.56288	2.7143e-12	1.58313e-09	0.155287	1.96419	2.96074	0.00323993	0.0210677
ARHGAP30	0.333666	5.79437	4.86775	1.98366e-06	1.37769e-05	NA	NA	NA	NA	NA	0.395558	2.67959	9.22221	3.49868e-19	1.09524e-16	NA	NA	NA	NA	NA	0.193472	0.0608458	2.92334	0.00364691	0.0228394
ARHGEF26-AS1	0.447025	8.16706	5.47177	1.06637e-07	1.26205e-06	0.744472	5.80467	4.79061	3.6693e-06	1.97756e-05	0.110015	3.77254	3.10832	0.00195904	0.00528476	0.310578	4.3008	3.75857	0.000237654	0.00195607	0.160261	2.87766	2.952	0.00333115	0.0214837
ARHGEF5	NA	NA	NA	NA	NA	0.214183	3.82257	3.26377	0.00133532	0.00381044	0.423568	0.188238	5.23455	2.19891e-07	1.54426e-06	0.392416	-0.305008	2.6388	0.00912618	0.035096	0.243617	-1.38756	3.673	0.000270124	0.00387831
ARHGEF6	0.460814	8.63643	6.94385	3.17405e-11	2.62478e-09	NA	NA	NA	NA	NA	0.238501	5.81544	8.87865	5.82116e-18	1.16999e-15	0.492217	5.55777	6.06147	9.04536e-09	6.39105e-07	0.16436	2.75048	3.99789	7.52776e-05	0.00167573
ARPC1B	0.284416	8.04669	4.65588	5.19943e-06	3.11934e-05	0.412228	5.78369	4.53097	1.11888e-05	5.35796e-05	0.373461	3.88903	7.44838	2.84045e-13	1.20622e-11	NA	NA	NA	NA	NA	0.159325	3.83533	2.61082	0.00935012	0.0439583
ATOH8	NA	NA	NA	NA	NA	0.490227	4.97401	4.63133	7.30898e-06	3.6363e-05	0.506767	3.44374	7.38558	4.42062e-13	1.76098e-11	0.577473	3.84762	4.33024	2.59238e-05	0.000332097	0.285753	2.85104	3.28661	0.00109764	0.0101241
ATP1A2	0.294384	11.6793	4.21714	3.44272e-05	0.000155853	0.962473	10.8643	6.43755	1.25562e-09	1.60644e-08	0.288947	9.64908	5.34909	1.20487e-07	9.03567e-07	0.563748	9.98992	4.72245	4.99326e-06	8.64046e-05	NA	NA	NA	NA	NA
BBOX1	0.688535	7.69994	5.55282	7.0673e-08	8.98594e-07	NA	NA	NA	NA	NA	0.0993463	4.15821	2.44161	0.0148726	0.0311653	0.558101	4.23431	4.93877	1.93083e-06	4.09111e-05	0.207122	3.0245	2.95746	0.00327385	0.0212266
BCL2A1	0.287931	3.85916	3.53806	0.000479034	0.00154144	-0.115476	2.64633	-2.86773	0.00467176	0.0113642	0.349558	-0.422226	2.97004	0.00308158	0.00787174	0.927369	-0.582496	4.5387	1.0937e-05	0.000165394	NA	NA	NA	NA	NA
BCL6B	NA	NA	NA	NA	NA	NA	NA	NA	NA	NA	0.738788	1.55443	8.3817	2.95438e-16	3.34963e-14	0.60196	1.91738	3.68116	0.000315192	0.00245695	0.290631	0.504935	3.35419	0.000866933	0.00867693
BDH2	0.439054	8.96776	5.77369	2.25302e-08	3.6795e-07	NA	NA	NA	NA	NA	NA	NA	NA	NA	NA	0.430655	4.9921	5.23566	5.00552e-07	1.38249e-05	0.203635	4.30006	3.223	0.00136571	0.0117112
BEND7	0.273221	6.3521	4.65638	5.18816e-06	3.11449e-05	0.268989	5.68885	2.36578	0.0191478	0.0389615	0.160763	3.0128	5.31445	1.44675e-07	1.06353e-06	0.404411	2.77257	5.94104	1.66059e-08	9.82028e-07	0.197563	1.04314	4.70469	3.43808e-06	0.000198478
BMP7	0.275126	8.60112	3.60136	0.000380603	0.0012596	0.609857	6.23412	4.32823	2.59217e-05	0.000113497	0.252318	5.15384	4.84578	1.5603e-06	8.94267e-06	0.273019	5.60871	3.0563	0.00261888	0.013226	0.16861	3.34427	3.08406	0.00217434	0.0159274
BMPR1B	0.536798	8.42714	4.82415	2.42529e-06	1.63095e-05	1.22439	6.68812	8.41896	1.71183e-14	9.61154e-13	0.141859	5.90669	3.94372	8.84428e-05	0.000334535	0.38101	4.98177	3.55246	0.000499197	0.00353719	NA	NA	NA	NA	NA
BOK	0.348556	9.62389	3.01522	0.0028279	0.00723604	0.479787	6.04245	4.06547	7.39104e-05	0.000291612	0.404668	5.47786	6.72794	3.63378e-11	7.48202e-10	NA	NA	NA	NA	NA	0.204807	4.15091	3.22816	0.00134187	0.0115578
C1R	0.447281	7.49763	4.55048	8.29782e-06	4.60188e-05	NA	NA	NA	NA	NA	0.400296	4.00572	6.7382	3.39971e-11	7.06588e-10	0.804729	4.62017	6.39987	1.58072e-09	1.61028e-07	NA	NA	NA	NA	NA
C21orf62	0.221693	6.42731	4.73706	3.60697e-06	2.29669e-05	0.200298	4.57083	2.93862	0.00376703	0.00943112	0.52252	2.10973	10.0809	2.19217e-22	2.2156e-19	1.07521	0.71435	6.81204	1.76114e-10	3.23377e-08	0.407522	-1.40503	4.65458	4.33791e-06	0.00022978
C22orf34	NA	NA	NA	NA	NA	NA	NA	NA	NA	NA	0.370985	0.763916	5.34697	1.21811e-07	9.11754e-07	0.429235	-0.0964282	3.29981	0.00118819	0.00705043	0.290513	-0.451363	3.71528	0.000229915	0.0034571
C3AR1	0.548359	7.86061	6.74616	1.01864e-10	5.89906e-09	0.235437	4.56236	2.60044	0.0101515	0.0224701	0.527992	2.13114	6.67677	5.04793e-11	9.91479e-10	NA	NA	NA	NA	NA	0.264967	0.386314	2.82482	0.00495219	0.0282772
C4B	NA	NA	NA	NA	NA	NA	NA	NA	NA	NA	0.85889	6.09338	11.9338	5.881e-30	4.78388e-26	1.15018	1.6928	5.91202	1.92029e-08	1.12002e-06	0.25848	4.99909	2.73582	0.00648164	0.0340155
C5AR1	0.541784	5.36278	5.59737	5.62648e-08	7.50556e-07	0.136401	2.69089	3.37511	0.000919005	0.00273252	0.547307	1.44178	6.87474	1.39743e-11	3.34004e-10	0.471618	1.52497	2.68018	0.0081134	0.0320634	NA	NA	NA	NA	NA
C6orf118	0.138681	4.17425	2.77604	0.00591171	0.0138022	NA	NA	NA	NA	NA	0.548927	0.0244677	6.91275	1.0858e-11	2.68219e-10	0.477821	-1.23136	3.31503	0.00112923	0.0067886	0.261785	-1.32212	2.70824	0.00703546	0.0361024
[truncated: 1,469 more rows]
