# Supplementary material for: Combinatorial analyses reveal cellular composition changes have different impacts on transcriptomic changes of cell type specific genes in Alzheimer’s Disease
Source: Sci Rep. 2021 Jan 11;11:353. doi: 10.1038/s41598-020-79740-x (PMC7801680; doi:10.1038/s41598-020-79740-x)
Supplement: Supplementary file 7 — Supplementary Tables 8, 9, 10. [file 41598_2020_79740_MOESM7_ESM.xlsx]

## Sheet: inter.AD1_N1
Table 8. Enriched pathway/GO terms in overlapping genes of AD1 and N1
Category	ID	Name	q.value.FDR.B.H	Hit.Count.in.Query.List	Hit.Count.in.Genome	Hit.in.Query.List	GOMF.top10.down.len	GOMF.top10.up.len	GOMF.top10.ADrisk.len	GOMF.top10.down.join	GOMF.top10.up.join	GOMF.top10.ADrisk.join
Pathway	BioSystems: REACTOME	The citric acid (TCA) cycle and respiratory electron transport	1.385e-09	31	171	PDHB,PDK3,MDH2,COX5A,UQCRC1,UQCRC2,UQCRH,FH,SDHB,MPC2,NDUFAF5,COX6C,COX7B,COX7C,IDH3B,NDUFAF4,PDP1,TMEM126B,NDUFA4,NDUFA5,NDUFA8,NDUFAB1,SUCLA2,NDUFB6,NDUFC2,NDUFA12,GLO1,DLAT,SLC25A14,PDHX,CYCS	19	0	1	PDK3,MDH2,COX5A,UQCRC2,UQCRH,FH,MPC2,NDUFAF5,COX6C,NDUFAF4,PDP1,TMEM126B,NDUFA4,NDUFA5,NDUFAB1,SUCLA2,NDUFC2,NDUFA12,SLC25A14		SDHB
Pathway	BioSystems: REACTOME	Membrane Trafficking	8.272e-08	59	614	RAB9B,EPS15,TBC1D7,CHM,COPS2,TRAPPC13,AP2M1,AP2S1,AP2A2,SCOC,CLTC,SEC23A,AMPH,UBQLN1,CHMP5,SH3GL2,VTA1,ALS2,COPS3,RAB6B,YWHAG,YWHAH,ARCN1,MADD,NECAP1,KIFAP3,RAB18,NAPB,CLINT1,MYO5A,RAB11A,NAPG,DNAJC6,C2CD5,COPS7A,SYNJ1,SNAP91,COPS8,TRAPPC6B,AP1M1,KIF3C,RAB1A,RAB6A,RAB27B,DYNC1I1,KLC1,WASL,CALM1,VPS36,OCRL,STAM,ARPC3,EXOC8,PAFAH1B1,COPS4,DYNC1LI1,NAA30,REPS2,DCTN3	33	0	7	RAB9B,TBC1D7,TRAPPC13,AP2M1,AP2S1,AP2A2,SCOC,CLTC,AMPH,UBQLN1,SH3GL2,VTA1,COPS3,RAB6B,YWHAH,NECAP1,KIFAP3,NAPB,NAPG,COPS7A,SYNJ1,SNAP91,TRAPPC6B,KIF3C,RAB27B,DYNC1I1,KLC1,STAM,PAFAH1B1,COPS4,DYNC1LI1,REPS2,DCTN3		EPS15,TBC1D7,COPS2,AP2A2,AMPH,MADD,VPS36
Pathway	BioSystems: KEGG	Alzheimer's disease	2.883e-07	27	171	RTN3,COX5A,UQCRC1,UQCRC2,UQCRH,SDHB,COX6C,COX7B,COX7C,PPP3CB,MAPK1,SNCA,ATP2A2,NDUFA4,NDUFA5,NDUFA8,NDUFAB1,NDUFB6,NDUFC2,ITPR1,NDUFA12,CALM1,RTN4,GRIN2A,GSK3B,CYCS,CDK5	16	0	4	RTN3,COX5A,UQCRC2,UQCRH,COX6C,PPP3CB,SNCA,ATP2A2,NDUFA4,NDUFA5,NDUFAB1,NDUFC2,NDUFA12,GRIN2A,GSK3B,CDK5		SDHB,MAPK1,RTN4,GRIN2A
Pathway	BioSystems: REACTOME	Gluconeogenesis	5.173e-07	12	32	MDH1,MDH2,PGAM1,PGK1,ALDOA,SLC25A12,PRKACB,GOT1,GOT2,GPI,ENO2,TPI1	9	0	1	MDH1,MDH2,PGAM1,PGK1,SLC25A12,GOT1,GPI,ENO2,TPI1		MDH1
Pathway	BioSystems: KEGG	Oxidative phosphorylation	5.173e-07	23	133	COX5A,ATP6V1D,UQCRC1,UQCRC2,UQCRH,SDHB,COX6C,COX7B,COX7C,ATP6V1A,ATP6V1B2,ATP6V1C1,ATP6V1E1,ATP6V1G2,ATP6AP1,NDUFA4,NDUFA5,NDUFA8,NDUFAB1,NDUFB6,NDUFC2,NDUFA12,ATP6V0D1	17	0	2	COX5A,ATP6V1D,UQCRC2,UQCRH,COX6C,ATP6V1A,ATP6V1B2,ATP6V1C1,ATP6V1E1,ATP6V1G2,ATP6AP1,NDUFA4,NDUFA5,NDUFAB1,NDUFC2,NDUFA12,ATP6V0D1		SDHB,ATP6V1A
Pathway	BioSystems: REACTOME	Transmission across Chemical Synapses	5.173e-07	30	218	NCALD,GNG2,AP2M1,AP2S1,AP2A2,NPTN,PRKACB,DNAJC5,PRKCB,SNAP25,MAPK1,CACNA2D3,GABRA1,GABRG2,GAD1,LIN7B,STXBP1,KCNJ3,GLS,ARHGEF9,SLC17A7,SYN2,DLG3,GNG3,CACNA2D1,CACNB4,CALM1,CAMK4,GRIA4,GRIN2A	25	0	7	NCALD,GNG2,AP2M1,AP2S1,AP2A2,PRKCB,SNAP25,CACNA2D3,GABRA1,GABRG2,GAD1,LIN7B,STXBP1,KCNJ3,GLS,ARHGEF9,SLC17A7,SYN2,DLG3,GNG3,CACNA2D1,CACNB4,CAMK4,GRIA4,GRIN2A		AP2A2,PRKCB,MAPK1,GABRA1,CAMK4,GRIA4,GRIN2A
Pathway	BioSystems: REACTOME	Vesicle-mediated transport	5.173e-07	59	660	RAB9B,EPS15,TBC1D7,CHM,COPS2,TRAPPC13,AP2M1,AP2S1,AP2A2,SCOC,CLTC,SEC23A,AMPH,UBQLN1,CHMP5,SH3GL2,VTA1,ALS2,COPS3,RAB6B,YWHAG,YWHAH,ARCN1,MADD,NECAP1,KIFAP3,RAB18,NAPB,CLINT1,MYO5A,RAB11A,NAPG,DNAJC6,C2CD5,COPS7A,SYNJ1,SNAP91,COPS8,TRAPPC6B,AP1M1,KIF3C,RAB1A,RAB6A,RAB27B,DYNC1I1,KLC1,WASL,CALM1,VPS36,OCRL,STAM,ARPC3,EXOC8,PAFAH1B1,COPS4,DYNC1LI1,NAA30,REPS2,DCTN3	33	0	7	RAB9B,TBC1D7,TRAPPC13,AP2M1,AP2S1,AP2A2,SCOC,CLTC,AMPH,UBQLN1,SH3GL2,VTA1,COPS3,RAB6B,YWHAH,NECAP1,KIFAP3,NAPB,NAPG,COPS7A,SYNJ1,SNAP91,TRAPPC6B,KIF3C,RAB27B,DYNC1I1,KLC1,STAM,PAFAH1B1,COPS4,DYNC1LI1,REPS2,DCTN3		EPS15,TBC1D7,COPS2,AP2A2,AMPH,MADD,VPS36
Pathway	BioSystems: KEGG	Huntington's disease	1.756e-06	27	193	AP2M1,AP2S1,AP2A2,COX5A,CLTC,UQCRC1,UQCRC2,UQCRH,SDHB,VDAC1,VDAC2,SLC25A4,POLR2B,COX6C,COX7B,COX7C,SOD1,NDUFA4,NDUFA5,NDUFA8,NDUFAB1,NDUFB6,NDUFC2,ITPR1,NDUFA12,GRM5,CYCS	16	0	2	AP2M1,AP2S1,AP2A2,COX5A,CLTC,UQCRC2,UQCRH,VDAC1,SLC25A4,COX6C,NDUFA4,NDUFA5,NDUFAB1,NDUFC2,NDUFA12,GRM5		AP2A2,SDHB
Pathway	BioSystems: REACTOME	Glucose metabolism	2.121e-06	17	81	PFKM,MDH1,MDH2,PGAM1,PGK1,UGP2,PKM,ALDOA,PPP2CA,SLC25A12,PRKACB,GOT1,GOT2,GPI,CALM1,ENO2,TPI1	10	0	1	PFKM,MDH1,MDH2,PGAM1,PGK1,SLC25A12,GOT1,GPI,ENO2,TPI1		MDH1
Pathway	BioSystems: REACTOME	Neuronal System	2.121e-06	38	351	DLGAP1,NCALD,GNG2,RTN3,AP2M1,AP2S1,AP2A2,APBA2,NPTN,PRKACB,DNAJC5,PRKCB,SNAP25,MAPK1,CACNA2D3,GABRA1,GABRG2,GAD1,LIN7B,STXBP1,KCND2,KCND3,KCNJ3,GLS,ARHGEF9,SLC17A7,SYN2,KCNAB1,DLG3,GNG3,CACNA2D1,CACNB4,CALM1,CAMK4,HCN1,GRIA4,GRIN2A,GRM5	29	0	7	DLGAP1,NCALD,GNG2,RTN3,AP2M1,AP2S1,AP2A2,PRKCB,SNAP25,CACNA2D3,GABRA1,GABRG2,GAD1,LIN7B,STXBP1,KCNJ3,GLS,ARHGEF9,SLC17A7,SYN2,DLG3,GNG3,CACNA2D1,CACNB4,CAMK4,HCN1,GRIA4,GRIN2A,GRM5		AP2A2,PRKCB,MAPK1,GABRA1,CAMK4,GRIA4,GRIN2A
Pathway	BioSystems: KEGG	Synaptic vesicle cycle	2.121e-06	15	63	AP2M1,AP2S1,AP2A2,ATP6V1D,CLTC,SNAP25,UNC13A,ATP6V1A,ATP6V1B2,ATP6V1C1,ATP6V1E1,ATP6V1G2,STXBP1,SLC17A7,ATP6V0D1	15	0	2	AP2M1,AP2S1,AP2A2,ATP6V1D,CLTC,SNAP25,UNC13A,ATP6V1A,ATP6V1B2,ATP6V1C1,ATP6V1E1,ATP6V1G2,STXBP1,SLC17A7,ATP6V0D1		AP2A2,ATP6V1A
Pathway	BioSystems: REACTOME	Respiratory electron transport	2.121e-06	19	103	COX5A,UQCRC1,UQCRC2,UQCRH,SDHB,NDUFAF5,COX6C,COX7B,COX7C,NDUFAF4,TMEM126B,NDUFA4,NDUFA5,NDUFA8,NDUFAB1,NDUFB6,NDUFC2,NDUFA12,CYCS	12	0	1	COX5A,UQCRC2,UQCRH,NDUFAF5,COX6C,NDUFAF4,TMEM126B,NDUFA4,NDUFA5,NDUFAB1,NDUFC2,NDUFA12		SDHB
Pathway	BioSystems: KEGG	Carbon metabolism	2.121e-06	20	114	PDHB,PFKM,MDH1,MDH2,PGAM1,PGK1,PKM,FH,ALDOA,SDHB,IDH3B,OGDHL,PRPS2,SUCLA2,DLAT,GOT1,GOT2,GPI,ENO2,TPI1	12	0	2	PFKM,MDH1,MDH2,PGAM1,PGK1,FH,PRPS2,SUCLA2,GOT1,GPI,ENO2,TPI1		MDH1,SDHB
Pathway	BioSystems: REACTOME	Clathrin-mediated endocytosis	2.121e-06	22	137	EPS15,COPS2,AP2M1,AP2S1,AP2A2,CLTC,AMPH,UBQLN1,SH3GL2,COPS3,NECAP1,DNAJC6,COPS7A,SYNJ1,SNAP91,COPS8,WASL,OCRL,STAM,ARPC3,COPS4,REPS2	15	0	4	AP2M1,AP2S1,AP2A2,CLTC,AMPH,UBQLN1,SH3GL2,COPS3,NECAP1,COPS7A,SYNJ1,SNAP91,STAM,COPS4,REPS2		EPS15,COPS2,AP2A2,AMPH
Pathway	BioSystems: KEGG	Parkinson's disease	3.91e-06	22	142	COX5A,UCHL1,UQCRC1,UQCRC2,UQCRH,SDHB,VDAC1,VDAC2,SLC25A4,COX6C,COX7B,COX7C,PRKACB,SNCA,NDUFA4,NDUFA5,NDUFA8,NDUFAB1,NDUFB6,NDUFC2,NDUFA12,CYCS	13	0	1	COX5A,UCHL1,UQCRC2,UQCRH,VDAC1,SLC25A4,COX6C,SNCA,NDUFA4,NDUFA5,NDUFAB1,NDUFC2,NDUFA12		SDHB
Pathway	BioSystems: REACTOME	Respiratory electron transport, ATP synthesis by chemiosmotic coupling, and heat production by uncoupling proteins.	9.823e-06	20	126	COX5A,UQCRC1,UQCRC2,UQCRH,SDHB,NDUFAF5,COX6C,COX7B,COX7C,NDUFAF4,TMEM126B,NDUFA4,NDUFA5,NDUFA8,NDUFAB1,NDUFB6,NDUFC2,NDUFA12,SLC25A14,CYCS	13	0	1	COX5A,UQCRC2,UQCRH,NDUFAF5,COX6C,NDUFAF4,TMEM126B,NDUFA4,NDUFA5,NDUFAB1,NDUFC2,NDUFA12,SLC25A14		SDHB
Pathway	BioSystems: REACTOME	Pyruvate metabolism and Citric Acid (TCA) cycle	2.46e-05	12	49	PDHB,PDK3,MDH2,FH,SDHB,MPC2,IDH3B,PDP1,SUCLA2,GLO1,DLAT,PDHX	6	0	1	PDK3,MDH2,FH,MPC2,PDP1,SUCLA2		SDHB
Pathway	BioSystems: REACTOME	Infectious disease	5.627e-05	37	393	SEH1L,EPS15,AP2M1,AP2S1,AP2A2,CLTC,MAP2K4,RAE1,SLC25A4,CHMP5,POLR2B,SH3GL2,VTA1,SKP1,PPIA,SNAP25,MAP2K1,XRCC6,RNMT,PSMA1,PSMA5,PSMC2,PSMC6,PSMD8,PSMD10,SV2B,SV2A,AP1M1,BTRC,KPNA4,IPO5,RAN,CALM1,STAM,GTF2B,GTF2H1,PSMD14	18	0	5	SEH1L,AP2M1,AP2S1,AP2A2,CLTC,MAP2K4,SLC25A4,SH3GL2,VTA1,PPIA,SNAP25,MAP2K1,PSMA5,PSMD8,SV2B,SV2A,RAN,STAM		EPS15,AP2A2,PSMA1,PSMC6,SV2A
Pathway	BioSystems: REACTOME	Cargo recognition for clathrin-mediated endocytosis	9.966e-05	16	99	EPS15,COPS2,AP2M1,AP2S1,AP2A2,CLTC,UBQLN1,SH3GL2,COPS3,NECAP1,COPS7A,SNAP91,COPS8,STAM,COPS4,REPS2	13	0	3	AP2M1,AP2S1,AP2A2,CLTC,UBQLN1,SH3GL2,COPS3,NECAP1,COPS7A,SNAP91,STAM,COPS4,REPS2		EPS15,COPS2,AP2A2
Pathway	BioSystems: KEGG	Citrate cycle (TCA cycle)	9.966e-05	9	30	PDHB,MDH1,MDH2,FH,SDHB,IDH3B,OGDHL,SUCLA2,DLAT	4	0	2	MDH1,MDH2,FH,SUCLA2		MDH1,SDHB
GO: Biological Process	GO:0098916	anterograde trans-synaptic signaling	1.924e-12	73	678	DLGAP1,PAIP2,TMOD2,RTN3,PFN2,CHRM3,SLC12A5,CLCN3,SCN2B,FGF12,SYT13,CNR1,VDAC1,AMPH,APBA2,ALS2,CLSTN1,YWHAG,YWHAH,SYDE1,NPTN,PPP3CB,NAPB,CADPS,STAU2,DNAJC5,PRKCE,SNAP25,MAPK1,SNCB,RAPGEF2,SNCA,CADPS2,ATP2A2,ATP2B2,UNC13A,GABRA1,GABRD,GABRG2,GAD1,PLK2,MYO5A,RAB11A,NCDN,LIN7B,STXBP1,SYNJ1,SNAP91,PTPRN2,KCND2,SV2B,SV2A,GLRB,GLS,PLCL2,SLC17A7,SYN2,SYT4,DLG3,KRAS,CACNB4,CAMK4,GRIA4,GRIN2A,GRM5,GRM7,GSK…	49	1	14	DLGAP1,RTN3,PFN2,CHRM3,SCN2B,FGF12,SYT13,CNR1,VDAC1,AMPH,YWHAH,PPP3CB,NAPB,CADPS,PRKCE,SNAP25,SNCA,ATP2A2,UNC13A,GABRA1,GABRD,GABRG2,GAD1,PLK2,LIN7B,STXBP1,SYNJ1,SNAP91,PTPRN2,SV2B,SV2A,GLRB,GLS,PLCL2,SLC17A7,SYN2,SYT4,DLG3,CACNB4,CAMK4,GRIA4,GRIN2A,GRM5,GSK3B,CCKBR,NETO1,PAFAH1B1,PAK1,CDK5	SYDE1	CHRM3,SCN2B,AMPH,CADPS,MAPK1,RAPGEF2,GABRA1,PTPRN2,SV2A,PLCL2,CAMK4,GRIA4,GRIN2A,PAK1
GO: Biological Process	GO:0007268	chemical synaptic transmission	1.924e-12	73	678	DLGAP1,PAIP2,TMOD2,RTN3,PFN2,CHRM3,SLC12A5,CLCN3,SCN2B,FGF12,SYT13,CNR1,VDAC1,AMPH,APBA2,ALS2,CLSTN1,YWHAG,YWHAH,SYDE1,NPTN,PPP3CB,NAPB,CADPS,STAU2,DNAJC5,PRKCE,SNAP25,MAPK1,SNCB,RAPGEF2,SNCA,CADPS2,ATP2A2,ATP2B2,UNC13A,GABRA1,GABRD,GABRG2,GAD1,PLK2,MYO5A,RAB11A,NCDN,LIN7B,STXBP1,SYNJ1,SNAP91,PTPRN2,KCND2,SV2B,SV2A,GLRB,GLS,PLCL2,SLC17A7,SYN2,SYT4,DLG3,KRAS,CACNB4,CAMK4,GRIA4,GRIN2A,GRM5,GRM7,GSK…	49	1	14	DLGAP1,RTN3,PFN2,CHRM3,SCN2B,FGF12,SYT13,CNR1,VDAC1,AMPH,YWHAH,PPP3CB,NAPB,CADPS,PRKCE,SNAP25,SNCA,ATP2A2,UNC13A,GABRA1,GABRD,GABRG2,GAD1,PLK2,LIN7B,STXBP1,SYNJ1,SNAP91,PTPRN2,SV2B,SV2A,GLRB,GLS,PLCL2,SLC17A7,SYN2,SYT4,DLG3,CACNB4,CAMK4,GRIA4,GRIN2A,GRM5,GSK3B,CCKBR,NETO1,PAFAH1B1,PAK1,CDK5	SYDE1	CHRM3,SCN2B,AMPH,CADPS,MAPK1,RAPGEF2,GABRA1,PTPRN2,SV2A,PLCL2,CAMK4,GRIA4,GRIN2A,PAK1
GO: Biological Process	GO:0099537	trans-synaptic signaling	1.924e-12	73	678	DLGAP1,PAIP2,TMOD2,RTN3,PFN2,CHRM3,SLC12A5,CLCN3,SCN2B,FGF12,SYT13,CNR1,VDAC1,AMPH,APBA2,ALS2,CLSTN1,YWHAG,YWHAH,SYDE1,NPTN,PPP3CB,NAPB,CADPS,STAU2,DNAJC5,PRKCE,SNAP25,MAPK1,SNCB,RAPGEF2,SNCA,CADPS2,ATP2A2,ATP2B2,UNC13A,GABRA1,GABRD,GABRG2,GAD1,PLK2,MYO5A,RAB11A,NCDN,LIN7B,STXBP1,SYNJ1,SNAP91,PTPRN2,KCND2,SV2B,SV2A,GLRB,GLS,PLCL2,SLC17A7,SYN2,SYT4,DLG3,KRAS,CACNB4,CAMK4,GRIA4,GRIN2A,GRM5,GRM7,GSK…	49	1	14	DLGAP1,RTN3,PFN2,CHRM3,SCN2B,FGF12,SYT13,CNR1,VDAC1,AMPH,YWHAH,PPP3CB,NAPB,CADPS,PRKCE,SNAP25,SNCA,ATP2A2,UNC13A,GABRA1,GABRD,GABRG2,GAD1,PLK2,LIN7B,STXBP1,SYNJ1,SNAP91,PTPRN2,SV2B,SV2A,GLRB,GLS,PLCL2,SLC17A7,SYN2,SYT4,DLG3,CACNB4,CAMK4,GRIA4,GRIN2A,GRM5,GSK3B,CCKBR,NETO1,PAFAH1B1,PAK1,CDK5	SYDE1	CHRM3,SCN2B,AMPH,CADPS,MAPK1,RAPGEF2,GABRA1,PTPRN2,SV2A,PLCL2,CAMK4,GRIA4,GRIN2A,PAK1
GO: Biological Process	GO:0099536	synaptic signaling	2.896e-12	73	687	DLGAP1,PAIP2,TMOD2,RTN3,PFN2,CHRM3,SLC12A5,CLCN3,SCN2B,FGF12,SYT13,CNR1,VDAC1,AMPH,APBA2,ALS2,CLSTN1,YWHAG,YWHAH,SYDE1,NPTN,PPP3CB,NAPB,CADPS,STAU2,DNAJC5,PRKCE,SNAP25,MAPK1,SNCB,RAPGEF2,SNCA,CADPS2,ATP2A2,ATP2B2,UNC13A,GABRA1,GABRD,GABRG2,GAD1,PLK2,MYO5A,RAB11A,NCDN,LIN7B,STXBP1,SYNJ1,SNAP91,PTPRN2,KCND2,SV2B,SV2A,GLRB,GLS,PLCL2,SLC17A7,SYN2,SYT4,DLG3,KRAS,CACNB4,CAMK4,GRIA4,GRIN2A,GRM5,GRM7,GSK…	49	1	14	DLGAP1,RTN3,PFN2,CHRM3,SCN2B,FGF12,SYT13,CNR1,VDAC1,AMPH,YWHAH,PPP3CB,NAPB,CADPS,PRKCE,SNAP25,SNCA,ATP2A2,UNC13A,GABRA1,GABRD,GABRG2,GAD1,PLK2,LIN7B,STXBP1,SYNJ1,SNAP91,PTPRN2,SV2B,SV2A,GLRB,GLS,PLCL2,SLC17A7,SYN2,SYT4,DLG3,CACNB4,CAMK4,GRIA4,GRIN2A,GRM5,GSK3B,CCKBR,NETO1,PAFAH1B1,PAK1,CDK5	SYDE1	CHRM3,SCN2B,AMPH,CADPS,MAPK1,RAPGEF2,GABRA1,PTPRN2,SV2A,PLCL2,CAMK4,GRIA4,GRIN2A,PAK1
GO: Biological Process	GO:0007610	behavior	5.916e-09	65	671	MKKS,PAIP2,TMOD2,SLC12A5,CLCN3,NEGR1,UCHL1,HPRT1,SCN1A,FGF12,FGF13,CNR1,VDAC1,AMPH,APBA2,ALS2,INPP5F,ADAM22,ARCN1,NPTN,PPP3CB,PRKAR1B,PRKAR2B,UBR3,PRKCE,SNAP25,SNCA,MAPK10,ATP2B2,NDRG4,SOD1,CHL1,GABRG2,GAD1,PLK2,MYO5A,ATP8A2,PJA2,SYNJ1,KCND2,GLRB,GLS,SLC17A7,KCNAB1,DDHD2,KRAS,GPI,CACNB4,OXR1,CAMK4,GRIN2A,GRM5,GRM7,CCK,CCKBR,THRB,ATAD1,NETO1,BHLHB9,PAFAH1B1,PAK1,ELAVL4,RCAN2,EPHA4,CDK5	43	0	8	NEGR1,UCHL1,HPRT1,FGF12,FGF13,CNR1,VDAC1,AMPH,INPP5F,ADAM22,PPP3CB,PRKAR1B,PRKCE,SNAP25,SNCA,MAPK10,NDRG4,CHL1,GABRG2,GAD1,PLK2,ATP8A2,PJA2,SYNJ1,GLRB,GLS,SLC17A7,GPI,CACNB4,OXR1,CAMK4,GRIN2A,GRM5,CCK,CCKBR,NETO1,BHLHB9,PAFAH1B1,PAK1,ELAVL4,RCAN2,EPHA4,CDK5		NEGR1,AMPH,CHL1,ATP8A2,CAMK4,GRIN2A,PAK1,ELAVL4
GO: Biological Process	GO:0007626	locomotory behavior	3.63e-07	32	234	CLCN3,NEGR1,UCHL1,HPRT1,SCN1A,FGF12,APBA2,ALS2,INPP5F,ADAM22,ARCN1,PPP3CB,PRKCE,SNAP25,SNCA,MAPK10,ATP2B2,SOD1,CHL1,GAD1,MYO5A,KCND2,GLRB,DDHD2,CACNB4,OXR1,GRIN2A,GRM5,PAFAH1B1,ELAVL4,RCAN2,EPHA4	22	0	4	NEGR1,UCHL1,HPRT1,FGF12,INPP5F,ADAM22,PPP3CB,PRKCE,SNAP25,SNCA,MAPK10,CHL1,GAD1,GLRB,CACNB4,OXR1,GRIN2A,GRM5,PAFAH1B1,ELAVL4,RCAN2,EPHA4		NEGR1,CHL1,GRIN2A,ELAVL4
GO: Biological Process	GO:0010256	endomembrane system organization	3.803e-07	55	578	SEH1L,RAB22A,RTN3,EHD3,ACSL3,AP2M1,CLCN3,HOOK1,GPR158,SUMO1,HACE1,CLTC,SNX10,FGF13,VCPIP1,TMEM150A,DPP10,RAE1,CHMP5,LZTFL1,BAG4,ARFGEF2,VTA1,ALS2,BLOC1S2,PPP2CA,RAB18,ASNA1,PRKCB,MAPK1,RAPGEF2,MAP2K1,ATP2A2,SOD1,REEP1,MYO5A,RAB11A,C2CD5,LIN7B,UBXN2B,NDEL1,STXBP1,SYNJ1,RAB1A,RAB2A,WASL,GOPC,RTN4,VPS36,STAM,TSPAN5,ATL1,EXOC8,TMEM33,PAFAH1B1	21	0	7	SEH1L,RTN3,EHD3,AP2M1,HOOK1,GPR158,CLTC,SNX10,FGF13,DPP10,VTA1,PRKCB,MAP2K1,ATP2A2,REEP1,LIN7B,STXBP1,SYNJ1,STAM,ATL1,PAFAH1B1		DPP10,PRKCB,MAPK1,RAPGEF2,RTN4,VPS36,TSPAN5
GO: Biological Process	GO:0051650	establishment of vesicle localization	4.552e-07	33	252	MKKS,PFN2,SYT13,SEC23A,AMPH,SH3GL2,BLOC1S2,SYDE1,KIFAP3,NAPB,CADPS,DNAJC5,SNAP25,SNCA,CADPS2,MAP2K1,ATP2A2,UNC13A,MYO5A,RAB11A,NDEL1,STXBP1,SYNJ1,TRAPPC6B,AP3M2,SYT4,RAB1A,RAB27B,DYNC1I1,WASL,PAFAH1B1,KLHL12,CDK5	21	1	2	PFN2,SYT13,AMPH,SH3GL2,KIFAP3,NAPB,CADPS,SNAP25,SNCA,MAP2K1,ATP2A2,UNC13A,STXBP1,SYNJ1,TRAPPC6B,AP3M2,SYT4,RAB27B,DYNC1I1,PAFAH1B1,CDK5	SYDE1	AMPH,CADPS
GO: Biological Process	GO:0007270	neuron-neuron synaptic transmission	5.033e-07	25	154	TMOD2,CLCN3,CNR1,VDAC1,ALS2,NAPB,PRKCE,SNCA,UNC13A,GABRA1,GABRG2,STXBP1,GLRB,PLCL2,SLC17A7,KRAS,CACNB4,CAMK4,GRIA4,GRM5,GRM7,CCKBR,ATAD1,PAK1,CDK5	19	0	5	CNR1,VDAC1,NAPB,PRKCE,SNCA,UNC13A,GABRA1,GABRG2,STXBP1,GLRB,PLCL2,SLC17A7,CACNB4,CAMK4,GRIA4,GRM5,CCKBR,PAK1,CDK5		GABRA1,PLCL2,CAMK4,GRIA4,PAK1
GO: Biological Process	GO:0045333	cellular respiration	5.033e-07	27	178	PDHB,MDH1,MDH2,COX5A,UQCRC1,UQCRC2,UQCRH,FH,SDHB,COX6C,COX7B,COX7C,IDH3B,SLC25A12,OGDHL,SNCA,NDUFA4,NDUFA5,NDUFA8,NDUFAB1,SUCLA2,NDUFB6,NDUFC2,NDUFA12,DLAT,SLC25A14,CYCS	16	0	2	MDH1,MDH2,COX5A,UQCRC2,UQCRH,FH,COX6C,SLC25A12,SNCA,NDUFA4,NDUFA5,NDUFAB1,SUCLA2,NDUFC2,NDUFA12,SLC25A14		MDH1,SDHB
GO: Biological Process	GO:0016192	vesicle-mediated transport	7.049e-07	105	1514	RAB9B,EPS15,NCALD,RAB22A,RTN3,PFN2,TUBA4A,RAB3C,EHD3,ACSL3,AP2M1,AP2S1,CLCN3,AP2A2,HOOK1,SCAMP5,PIK3CB,CLTC,SNX10,FAM3C,TMX3,ALDOA,SYT13,SEC23A,AMPH,VSNL1,VPS26B,STXBP5L,SCAMP1,CHMP5,SH3GL2,ARFGEF2,VTA1,INPP5F,RAB6B,BLOC1S2,SYDE1,ARCN1,NECAP1,KIFAP3,HABP4,PPP3CB,NAPB,CADPS,NSG1,VPS35,DNAJC5,PRKCE,RAB15,CLINT1,SNAP25,MAPK1,SNCA,CADPS2,MAP2K1,BECN1,ATP2A2,NDRG4,UNC13A,VPS29,SOD1,USP33,ATP6AP1,NCKAP…	60	1	10	RAB9B,NCALD,RTN3,PFN2,TUBA4A,RAB3C,EHD3,AP2M1,AP2S1,AP2A2,HOOK1,SCAMP5,CLTC,SNX10,FAM3C,SYT13,AMPH,VSNL1,STXBP5L,SH3GL2,VTA1,INPP5F,RAB6B,NECAP1,KIFAP3,PPP3CB,NAPB,CADPS,NSG1,PRKCE,SNAP25,SNCA,MAP2K1,ATP2A2,NDRG4,UNC13A,ATP6AP1,ATP8A2,NAPG,TBC1D9,LIN7B,STXBP1,SYNJ1,SNAP91,TRAPPC6B,AP3M2,SYT4,KIF3C,NME1,RAB27B,DYNC1I1,KLC1,DNM1L,STAM,MAL2,PAK1,CDH13,DCTN3,CDK5,CHP1	SYDE1	EPS15,AP2A2,AMPH,STXBP5L,HABP4,CADPS,MAPK1,USP33,ATP8A2,PAK1
GO: Biological Process	GO:0009161	ribonucleoside monophosphate metabolic process	8.94e-07	35	291	RFK,OLA1,PFKM,PGAM1,PGK1,COX5A,HPRT1,PKM,UQCRC1,UQCRC2,UQCRH,ALDOA,MPP1,COX6C,COX7B,COX7C,OGDHL,SNCA,PRPS2,ATP6V1A,ATP6V1B2,NDUFA4,NDUFA5,NDUFA8,NDUFAB1,NDUFB6,NDUFC2,NDUFA12,AK5,DLG3,GPI,DNM1L,CYCS,ENO2,TPI1	25	0	1	RFK,OLA1,PFKM,PGAM1,PGK1,COX5A,HPRT1,UQCRC2,UQCRH,COX6C,SNCA,PRPS2,ATP6V1A,ATP6V1B2,NDUFA4,NDUFA5,NDUFAB1,NDUFC2,NDUFA12,AK5,DLG3,GPI,DNM1L,ENO2,TPI1		ATP6V1A
GO: Biological Process	GO:0007267	cell-cell signaling	8.94e-07	90	1233	DLGAP1,PAIP2,TMOD2,RTN3,PFKM,PFN2,CHRM3,SLC12A5,CLCN3,SCN2B,SCN4B,TOLLIP,FGF12,FGF13,SYT13,CNR1,VDAC1,AMPH,MPC2,VSNL1,SLC25A4,STXBP5L,SCG5,APBA2,ALS2,SYBU,CLSTN1,YWHAG,YWHAH,SYDE1,MADD,NPTN,PPP3CB,NAPB,CADPS,VPS35,STAU2,DNAJC5,PRKCE,SNAP25,MAPK1,SNCB,RAPGEF2,SNCA,CADPS2,ATP2A2,ATP2B2,UNC13A,GABRA1,GABRD,GABRG2,GAD1,PLK2,MYO5A,RAB11A,NCDN,ITPR1,C2CD2L,LIN7B,NELL2,STXBP1,SYNJ1,SNAP91,PTPRN2,KCND2,S…	58	1	17	DLGAP1,RTN3,PFKM,PFN2,CHRM3,SCN2B,FGF12,FGF13,SYT13,CNR1,VDAC1,AMPH,MPC2,VSNL1,SLC25A4,STXBP5L,SCG5,YWHAH,PPP3CB,NAPB,CADPS,PRKCE,SNAP25,SNCA,ATP2A2,UNC13A,GABRA1,GABRD,GABRG2,GAD1,PLK2,LIN7B,NELL2,STXBP1,SYNJ1,SNAP91,PTPRN2,SV2B,SV2A,GLRB,GLS,PLCL2,SLC17A7,SYN2,SYT4,DLG3,CACNB4,CAMK4,GRIA4,GRIN2A,GRM5,GSK3B,CCKBR,NETO1,PAFAH1B1,PAK1,EPHA5,CDK5	SYDE1	CHRM3,SCN2B,AMPH,STXBP5L,SCG5,MADD,CADPS,MAPK1,RAPGEF2,GABRA1,PTPRN2,SV2A,PLCL2,CAMK4,GRIA4,GRIN2A,PAK1
GO: Biological Process	GO:0009167	purine ribonucleoside monophosphate metabolic process	9.648e-07	34	279	OLA1,PFKM,PGAM1,PGK1,COX5A,HPRT1,PKM,UQCRC1,UQCRC2,UQCRH,ALDOA,MPP1,COX6C,COX7B,COX7C,OGDHL,SNCA,PRPS2,ATP6V1A,ATP6V1B2,NDUFA4,NDUFA5,NDUFA8,NDUFAB1,NDUFB6,NDUFC2,NDUFA12,AK5,DLG3,GPI,DNM1L,CYCS,ENO2,TPI1	24	0	1	OLA1,PFKM,PGAM1,PGK1,COX5A,HPRT1,UQCRC2,UQCRH,COX6C,SNCA,PRPS2,ATP6V1A,ATP6V1B2,NDUFA4,NDUFA5,NDUFAB1,NDUFC2,NDUFA12,AK5,DLG3,GPI,DNM1L,ENO2,TPI1		ATP6V1A
GO: Biological Process	GO:0009126	purine nucleoside monophosphate metabolic process	9.884e-07	34	280	OLA1,PFKM,PGAM1,PGK1,COX5A,HPRT1,PKM,UQCRC1,UQCRC2,UQCRH,ALDOA,MPP1,COX6C,COX7B,COX7C,OGDHL,SNCA,PRPS2,ATP6V1A,ATP6V1B2,NDUFA4,NDUFA5,NDUFA8,NDUFAB1,NDUFB6,NDUFC2,NDUFA12,AK5,DLG3,GPI,DNM1L,CYCS,ENO2,TPI1	24	0	1	OLA1,PFKM,PGAM1,PGK1,COX5A,HPRT1,UQCRC2,UQCRH,COX6C,SNCA,PRPS2,ATP6V1A,ATP6V1B2,NDUFA4,NDUFA5,NDUFAB1,NDUFC2,NDUFA12,AK5,DLG3,GPI,DNM1L,ENO2,TPI1		ATP6V1A
GO: Biological Process	GO:0051648	vesicle localization	1.012e-06	33	267	MKKS,PFN2,SYT13,SEC23A,AMPH,SH3GL2,BLOC1S2,SYDE1,KIFAP3,NAPB,CADPS,DNAJC5,SNAP25,SNCA,CADPS2,MAP2K1,ATP2A2,UNC13A,MYO5A,RAB11A,NDEL1,STXBP1,SYNJ1,TRAPPC6B,AP3M2,SYT4,RAB1A,RAB27B,DYNC1I1,WASL,PAFAH1B1,KLHL12,CDK5	21	1	2	PFN2,SYT13,AMPH,SH3GL2,KIFAP3,NAPB,CADPS,SNAP25,SNCA,MAP2K1,ATP2A2,UNC13A,STXBP1,SYNJ1,TRAPPC6B,AP3M2,SYT4,RAB27B,DYNC1I1,PAFAH1B1,CDK5	SYDE1	AMPH,CADPS
GO: Biological Process	GO:0065003	protein-containing complex assembly	1.238e-06	119	1825	MKKS,EPS15,TMOD2,TSPYL1,PFKM,PFN2,EHD3,ACSL3,AP2S1,SUMO1,HPRT1,CLTC,OLFM1,FGF13,FH,ALDOA,SMYD3,VBP1,SEC23A,VDAC2,NDUFAF5,EID2,ANXA6,CHMP5,BAG4,SLU7,RANBP6,ALS2,LMO4,BLOC1S2,DHX30,KIFAP3,PPP2CA,NDUFAF4,DACH2,NAPB,CADPS,PSMG1,NSG1,CCT8,TSPYL5,PRKCE,CLINT1,SNAP25,SNCA,MAPK9,CADPS2,MAP2K1,UNC13A,XRCC6,CAB39,CAND1,ATP6AP1,NCKAP1,TMEM126B,NAP1L5,RAB11A,NAP1L2,NAP1L3,PSMC2,NAPG,PSMC6,TOMM20,PSMD8,PSMD10…	65	0	7	PFKM,PFN2,EHD3,AP2S1,HPRT1,CLTC,OLFM1,FGF13,FH,SMYD3,NDUFAF5,EID2,ANXA6,LMO4,KIFAP3,NDUFAF4,DACH2,NAPB,CADPS,PSMG1,NSG1,TSPYL5,PRKCE,SNAP25,SNCA,MAPK9,MAP2K1,UNC13A,ATP6AP1,TMEM126B,NAP1L5,NAP1L2,NAP1L3,NAPG,TOMM20,PSMD8,NDUFA5,PEX11B,NDUFAB1,NDUFC2,TESPA1,NELL2,STXBP1,NDUFA12,SYNJ1,SNAP91,GLRB,GLS,TRAPPC6B,TMEM70,LNX1,RAP1GDS1,NUDT21,STMN2,DNM1L,OAT,GRIN2A,GSK3B,CCK,ATL1,PAK3,ARPC5L,REPS2,RSL24D…		EPS15,SMYD3,CADPS,PSMG1,PSMC6,RTN4,GRIN2A
GO: Biological Process	GO:0007611	learning or memory	1.312e-06	33	271	PAIP2,TMOD2,SLC12A5,FGF13,CNR1,VDAC1,AMPH,NPTN,PPP3CB,PRKAR1B,PRKAR2B,SNAP25,NDRG4,PLK2,PJA2,SYNJ1,SLC17A7,KCNAB1,DDHD2,KRAS,GPI,CAMK4,GRIN2A,GRM5,GRM7,ATAD1,NETO1,BHLHB9,PAFAH1B1,PAK1,ELAVL4,RCAN2,CDK5	23	0	5	FGF13,CNR1,VDAC1,AMPH,PPP3CB,PRKAR1B,SNAP25,NDRG4,PLK2,PJA2,SYNJ1,SLC17A7,GPI,CAMK4,GRIN2A,GRM5,NETO1,BHLHB9,PAFAH1B1,PAK1,ELAVL4,RCAN2,CDK5		AMPH,CAMK4,GRIN2A,PAK1,ELAVL4
GO: Biological Process	GO:0034622	cellular protein-containing complex assembly	1.421e-06	76	991	MKKS,EPS15,TMOD2,TSPYL1,PFN2,AP2S1,FGF13,SMYD3,VBP1,VDAC2,NDUFAF5,EID2,BAG4,SLU7,RANBP6,BLOC1S2,DHX30,NDUFAF4,DACH2,NAPB,CADPS,PSMG1,NSG1,TSPYL5,PRKCE,CLINT1,SNAP25,SNCA,CADPS2,UNC13A,CAND1,ATP6AP1,NCKAP1,TMEM126B,NAP1L5,NAP1L2,NAP1L3,PSMC2,PSMC6,TOMM20,PSMD8,PSMD10,NDUFA5,NDUFA8,NDUFAB1,NDUFB6,NDUFC2,TESPA1,DDX1,NDEL1,STXBP1,NDUFA12,SYNJ1,SNAP91,COPS8,CDC123,TMEM70,RAB1A,TSPYL4,TBCC,RAD23B,IPO5,…	39	0	6	PFN2,AP2S1,FGF13,SMYD3,NDUFAF5,EID2,NDUFAF4,DACH2,NAPB,CADPS,PSMG1,NSG1,TSPYL5,PRKCE,SNAP25,SNCA,UNC13A,ATP6AP1,TMEM126B,NAP1L5,NAP1L2,NAP1L3,TOMM20,PSMD8,NDUFA5,NDUFAB1,NDUFC2,TESPA1,STXBP1,NDUFA12,SYNJ1,SNAP91,TMEM70,RAP1GDS1,STMN2,DNM1L,PAK3,ARPC5L,RSL24D1		EPS15,SMYD3,CADPS,PSMG1,PSMC6,RTN4
GO: Biological Process	GO:0009119	ribonucleoside metabolic process	1.421e-06	41	391	ACOT7,OLA1,PFKM,PGAM1,PANK1,PGK1,COX5A,HPRT1,PKM,UQCRC1,UQCRC2,UQCRH,ALDOA,SULT4A1,MPP1,COX6C,COX7B,COX7C,ENTPD4,OGDHL,SNCA,PRPS2,ATP6V1A,ATP6V1B2,NDUFA4,NDUFA5,NDUFA8,NDUFAB1,NDUFB6,NDUFC2,NDUFA12,AK5,DLG3,NME1,GPI,MAT2B,DNM1L,CYCS,TXNDC9,ENO2,TPI1	28	0	1	ACOT7,OLA1,PFKM,PGAM1,PGK1,COX5A,HPRT1,UQCRC2,UQCRH,SULT4A1,COX6C,SNCA,PRPS2,ATP6V1A,ATP6V1B2,NDUFA4,NDUFA5,NDUFAB1,NDUFC2,NDUFA12,AK5,DLG3,NME1,GPI,DNM1L,TXNDC9,ENO2,TPI1		ATP6V1A
GO: Molecular Function	GO:0017076	purine nucleotide binding	4.206e-10	134	1879	MKKS,UBA5,CDK17,RAB9B,RFK,MARK1,PDK3,DNAJA2,PAK4,RAB22A,STYK1,OLA1,PFKM,PFN2,CDK14,PANK1,TUBA4A,PGK1,RAB3C,EHD3,RPS6KC1,ACSL3,TUBA1B,TUBB3,HSPA12A,GSPT2,SARS,CLCN3,CLCN4,CAMKV,PIK3CB,PI4KA,PKM,UBE2E3,MAP2K4,HSPA4L,SCG5,IARS,ANXA6,BAG4,CCT7,CCT4,RAB6B,TRIM23,YARS,DHX30,RAB18,RRAGA,CSNK2A1,TBK1,ASNA1,DDX25,PRKACB,PRKAR1A,AGK,CCT8,PRKAR1B,PRKAR2B,PRKCB,PRKCE,RAB15,MAPK1,ATP1A1,RAPGEF2,MAPK9,MAPK10,M…	71	0	11	RAB9B,RFK,MARK1,PDK3,STYK1,OLA1,PFKM,PFN2,TUBA4A,PGK1,RAB3C,EHD3,TUBB3,HSPA12A,GSPT2,SARS,CAMKV,UBE2E3,MAP2K4,SCG5,IARS,ANXA6,RAB6B,CSNK2A1,DDX25,AGK,PRKAR1B,PRKCB,PRKCE,ATP1A1,MAPK9,MAPK10,MAP2K1,ATP2A2,DIRAS2,NLK,MAST3,PRPS2,ATP6V1A,ATP6V1B2,PLK2,NMNAT2,ATP6AP1,ATP8A2,NARS,SUCLA2,BMPR2,AK5,SYN2,KIF3C,NME1,RAB27B,CKMT1A,RAN,DIRAS1,CAMK4,HCN1,FARSB,DNM1L,CAMK1G,NKIRAS1,OPA1,GSK3B,ATL1,PAK1,PAK3,D…		PAK4,STYK1,SCG5,PRKCB,MAPK1,RAPGEF2,ATP6V1A,ATP8A2,PSMC6,CAMK4,PAK1
GO: Molecular Function	GO:0032553	ribonucleotide binding	4.206e-10	134	1880	MKKS,UBA5,CDK17,RAB9B,RFK,MARK1,PDK3,DNAJA2,PAK4,RAB22A,STYK1,OLA1,PFKM,CDK14,PANK1,TUBA4A,PGK1,RAB3C,EHD3,RPS6KC1,ACSL3,TUBA1B,TUBB3,HSPA12A,GSPT2,SARS,CLCN3,CLCN4,CAMKV,PIK3CB,PI4KA,UGP2,PKM,UBE2E3,MAP2K4,HSPA4L,SCG5,IARS,ANXA6,CCT7,CCT4,RAB6B,TRIM23,YARS,DHX30,RAB18,RRAGA,CSNK2A1,TBK1,ASNA1,DDX25,PRKACB,PRKAR1A,AGK,CCT8,PRKAR1B,PRKAR2B,PRKCB,PRKCE,RAB15,MAPK1,ATP1A1,RAPGEF2,MAPK9,MAPK10,MAP2K1…	71	0	11	RAB9B,RFK,MARK1,PDK3,STYK1,OLA1,PFKM,TUBA4A,PGK1,RAB3C,EHD3,TUBB3,HSPA12A,GSPT2,SARS,CAMKV,UBE2E3,MAP2K4,SCG5,IARS,ANXA6,RAB6B,CSNK2A1,DDX25,AGK,PRKAR1B,PRKCB,PRKCE,ATP1A1,MAPK9,MAPK10,MAP2K1,ATP2A2,DIRAS2,NLK,MAST3,PRPS2,ATP6V1A,ATP6V1B2,PLK2,NMNAT2,ATP6AP1,ATP8A2,NARS,SUCLA2,BMPR2,AK5,SYN2,CREG2,KIF3C,NME1,RAB27B,CKMT1A,RAN,DIRAS1,CAMK4,HCN1,FARSB,DNM1L,CAMK1G,NKIRAS1,OPA1,GSK3B,ATL1,PAK1,PAK3,…		PAK4,STYK1,SCG5,PRKCB,MAPK1,RAPGEF2,ATP6V1A,ATP8A2,PSMC6,CAMK4,PAK1
GO: Molecular Function	GO:0032555	purine ribonucleotide binding	6.971e-10	132	1864	MKKS,UBA5,CDK17,RAB9B,RFK,MARK1,PDK3,DNAJA2,PAK4,RAB22A,STYK1,OLA1,PFKM,CDK14,PANK1,TUBA4A,PGK1,RAB3C,EHD3,RPS6KC1,ACSL3,TUBA1B,TUBB3,HSPA12A,GSPT2,SARS,CLCN3,CLCN4,CAMKV,PIK3CB,PI4KA,PKM,UBE2E3,MAP2K4,HSPA4L,SCG5,IARS,ANXA6,CCT7,CCT4,RAB6B,TRIM23,YARS,DHX30,RAB18,RRAGA,CSNK2A1,TBK1,ASNA1,DDX25,PRKACB,PRKAR1A,AGK,CCT8,PRKAR1B,PRKAR2B,PRKCB,PRKCE,RAB15,MAPK1,ATP1A1,RAPGEF2,MAPK9,MAPK10,MAP2K1,ATP2…	70	0	11	RAB9B,RFK,MARK1,PDK3,STYK1,OLA1,PFKM,TUBA4A,PGK1,RAB3C,EHD3,TUBB3,HSPA12A,GSPT2,SARS,CAMKV,UBE2E3,MAP2K4,SCG5,IARS,ANXA6,RAB6B,CSNK2A1,DDX25,AGK,PRKAR1B,PRKCB,PRKCE,ATP1A1,MAPK9,MAPK10,MAP2K1,ATP2A2,DIRAS2,NLK,MAST3,PRPS2,ATP6V1A,ATP6V1B2,PLK2,NMNAT2,ATP6AP1,ATP8A2,NARS,SUCLA2,BMPR2,AK5,SYN2,KIF3C,NME1,RAB27B,CKMT1A,RAN,DIRAS1,CAMK4,HCN1,FARSB,DNM1L,CAMK1G,NKIRAS1,OPA1,GSK3B,ATL1,PAK1,PAK3,DYNC1L…		PAK4,STYK1,SCG5,PRKCB,MAPK1,RAPGEF2,ATP6V1A,ATP8A2,PSMC6,CAMK4,PAK1
GO: Molecular Function	GO:0032549	ribonucleoside binding	2.621e-09	128	1831	MKKS,UBA5,CDK17,RAB9B,RFK,MARK1,PDK3,DNAJA2,PAK4,RAB22A,STYK1,OLA1,PFKM,CDK14,PANK1,TUBA4A,PGK1,RAB3C,EHD3,RPS6KC1,ACSL3,TUBA1B,TUBB3,HSPA12A,GSPT2,SARS,CLCN3,CLCN4,CAMKV,PIK3CB,PI4KA,PKM,UBE2E3,MAP2K4,HSPA4L,SCG5,IARS,ANXA6,POLR2B,CCT7,CCT4,RAB6B,TRIM23,YARS,DHX30,RAB18,RRAGA,CSNK2A1,TBK1,ASNA1,DDX25,PRKACB,AGK,CCT8,PRKCB,PRKCE,RAB15,MAPK1,ATP1A1,MAPK9,MAPK10,MAP2K1,ATP2A2,YME1L1,ATP2B2,DIRAS2,X…	68	0	10	RAB9B,RFK,MARK1,PDK3,STYK1,OLA1,PFKM,TUBA4A,PGK1,RAB3C,EHD3,TUBB3,HSPA12A,GSPT2,SARS,CAMKV,UBE2E3,MAP2K4,SCG5,IARS,ANXA6,RAB6B,CSNK2A1,DDX25,AGK,PRKCB,PRKCE,ATP1A1,MAPK9,MAPK10,MAP2K1,ATP2A2,DIRAS2,NLK,MAST3,PRPS2,ATP6V1A,ATP6V1B2,PLK2,NMNAT2,ATP6AP1,ATP8A2,NARS,SUCLA2,BMPR2,AK5,SYN2,KIF3C,NME1,RAB27B,CKMT1A,RAN,DIRAS1,CAMK4,FARSB,DNM1L,CAMK1G,NKIRAS1,OPA1,GSK3B,ATL1,PAK1,PAK3,DYNC1LI1,DCLK1,EPHA…		PAK4,STYK1,SCG5,PRKCB,MAPK1,ATP6V1A,ATP8A2,PSMC6,CAMK4,PAK1
GO: Molecular Function	GO:0035639	purine ribonucleoside triphosphate binding	2.621e-09	127	1815	MKKS,UBA5,CDK17,RAB9B,RFK,MARK1,PDK3,DNAJA2,PAK4,RAB22A,STYK1,OLA1,PFKM,CDK14,PANK1,TUBA4A,PGK1,RAB3C,EHD3,RPS6KC1,ACSL3,TUBA1B,TUBB3,HSPA12A,GSPT2,SARS,CLCN3,CLCN4,CAMKV,PIK3CB,PI4KA,PKM,UBE2E3,MAP2K4,HSPA4L,SCG5,IARS,ANXA6,CCT7,CCT4,RAB6B,TRIM23,YARS,DHX30,RAB18,RRAGA,CSNK2A1,TBK1,ASNA1,DDX25,PRKACB,AGK,CCT8,PRKCB,PRKCE,RAB15,MAPK1,ATP1A1,MAPK9,MAPK10,MAP2K1,ATP2A2,YME1L1,ATP2B2,DIRAS2,XRCC6,NL…	68	0	10	RAB9B,RFK,MARK1,PDK3,STYK1,OLA1,PFKM,TUBA4A,PGK1,RAB3C,EHD3,TUBB3,HSPA12A,GSPT2,SARS,CAMKV,UBE2E3,MAP2K4,SCG5,IARS,ANXA6,RAB6B,CSNK2A1,DDX25,AGK,PRKCB,PRKCE,ATP1A1,MAPK9,MAPK10,MAP2K1,ATP2A2,DIRAS2,NLK,MAST3,PRPS2,ATP6V1A,ATP6V1B2,PLK2,NMNAT2,ATP6AP1,ATP8A2,NARS,SUCLA2,BMPR2,AK5,SYN2,KIF3C,NME1,RAB27B,CKMT1A,RAN,DIRAS1,CAMK4,FARSB,DNM1L,CAMK1G,NKIRAS1,OPA1,GSK3B,ATL1,PAK1,PAK3,DYNC1LI1,DCLK1,EPHA…		PAK4,STYK1,SCG5,PRKCB,MAPK1,ATP6V1A,ATP8A2,PSMC6,CAMK4,PAK1
GO: Molecular Function	GO:0001882	nucleoside binding	2.621e-09	128	1838	MKKS,UBA5,CDK17,RAB9B,RFK,MARK1,PDK3,DNAJA2,PAK4,RAB22A,STYK1,OLA1,PFKM,CDK14,PANK1,TUBA4A,PGK1,RAB3C,EHD3,RPS6KC1,ACSL3,TUBA1B,TUBB3,HSPA12A,GSPT2,SARS,CLCN3,CLCN4,CAMKV,PIK3CB,PI4KA,PKM,UBE2E3,MAP2K4,HSPA4L,SCG5,IARS,ANXA6,POLR2B,CCT7,CCT4,RAB6B,TRIM23,YARS,DHX30,RAB18,RRAGA,CSNK2A1,TBK1,ASNA1,DDX25,PRKACB,AGK,CCT8,PRKCB,PRKCE,RAB15,MAPK1,ATP1A1,MAPK9,MAPK10,MAP2K1,ATP2A2,YME1L1,ATP2B2,DIRAS2,X…	68	0	10	RAB9B,RFK,MARK1,PDK3,STYK1,OLA1,PFKM,TUBA4A,PGK1,RAB3C,EHD3,TUBB3,HSPA12A,GSPT2,SARS,CAMKV,UBE2E3,MAP2K4,SCG5,IARS,ANXA6,RAB6B,CSNK2A1,DDX25,AGK,PRKCB,PRKCE,ATP1A1,MAPK9,MAPK10,MAP2K1,ATP2A2,DIRAS2,NLK,MAST3,PRPS2,ATP6V1A,ATP6V1B2,PLK2,NMNAT2,ATP6AP1,ATP8A2,NARS,SUCLA2,BMPR2,AK5,SYN2,KIF3C,NME1,RAB27B,CKMT1A,RAN,DIRAS1,CAMK4,FARSB,DNM1L,CAMK1G,NKIRAS1,OPA1,GSK3B,ATL1,PAK1,PAK3,DYNC1LI1,DCLK1,EPHA…		PAK4,STYK1,SCG5,PRKCB,MAPK1,ATP6V1A,ATP8A2,PSMC6,CAMK4,PAK1
GO: Molecular Function	GO:0032550	purine ribonucleoside binding	3.168e-09	127	1828	MKKS,UBA5,CDK17,RAB9B,RFK,MARK1,PDK3,DNAJA2,PAK4,RAB22A,STYK1,OLA1,PFKM,CDK14,PANK1,TUBA4A,PGK1,RAB3C,EHD3,RPS6KC1,ACSL3,TUBA1B,TUBB3,HSPA12A,GSPT2,SARS,CLCN3,CLCN4,CAMKV,PIK3CB,PI4KA,PKM,UBE2E3,MAP2K4,HSPA4L,SCG5,IARS,ANXA6,CCT7,CCT4,RAB6B,TRIM23,YARS,DHX30,RAB18,RRAGA,CSNK2A1,TBK1,ASNA1,DDX25,PRKACB,AGK,CCT8,PRKCB,PRKCE,RAB15,MAPK1,ATP1A1,MAPK9,MAPK10,MAP2K1,ATP2A2,YME1L1,ATP2B2,DIRAS2,XRCC6,NL…	68	0	10	RAB9B,RFK,MARK1,PDK3,STYK1,OLA1,PFKM,TUBA4A,PGK1,RAB3C,EHD3,TUBB3,HSPA12A,GSPT2,SARS,CAMKV,UBE2E3,MAP2K4,SCG5,IARS,ANXA6,RAB6B,CSNK2A1,DDX25,AGK,PRKCB,PRKCE,ATP1A1,MAPK9,MAPK10,MAP2K1,ATP2A2,DIRAS2,NLK,MAST3,PRPS2,ATP6V1A,ATP6V1B2,PLK2,NMNAT2,ATP6AP1,ATP8A2,NARS,SUCLA2,BMPR2,AK5,SYN2,KIF3C,NME1,RAB27B,CKMT1A,RAN,DIRAS1,CAMK4,FARSB,DNM1L,CAMK1G,NKIRAS1,OPA1,GSK3B,ATL1,PAK1,PAK3,DYNC1LI1,DCLK1,EPHA…		PAK4,STYK1,SCG5,PRKCB,MAPK1,ATP6V1A,ATP8A2,PSMC6,CAMK4,PAK1
GO: Molecular Function	GO:0001883	purine nucleoside binding	3.168e-09	127	1831	MKKS,UBA5,CDK17,RAB9B,RFK,MARK1,PDK3,DNAJA2,PAK4,RAB22A,STYK1,OLA1,PFKM,CDK14,PANK1,TUBA4A,PGK1,RAB3C,EHD3,RPS6KC1,ACSL3,TUBA1B,TUBB3,HSPA12A,GSPT2,SARS,CLCN3,CLCN4,CAMKV,PIK3CB,PI4KA,PKM,UBE2E3,MAP2K4,HSPA4L,SCG5,IARS,ANXA6,CCT7,CCT4,RAB6B,TRIM23,YARS,DHX30,RAB18,RRAGA,CSNK2A1,TBK1,ASNA1,DDX25,PRKACB,AGK,CCT8,PRKCB,PRKCE,RAB15,MAPK1,ATP1A1,MAPK9,MAPK10,MAP2K1,ATP2A2,YME1L1,ATP2B2,DIRAS2,XRCC6,NL…	68	0	10	RAB9B,RFK,MARK1,PDK3,STYK1,OLA1,PFKM,TUBA4A,PGK1,RAB3C,EHD3,TUBB3,HSPA12A,GSPT2,SARS,CAMKV,UBE2E3,MAP2K4,SCG5,IARS,ANXA6,RAB6B,CSNK2A1,DDX25,AGK,PRKCB,PRKCE,ATP1A1,MAPK9,MAPK10,MAP2K1,ATP2A2,DIRAS2,NLK,MAST3,PRPS2,ATP6V1A,ATP6V1B2,PLK2,NMNAT2,ATP6AP1,ATP8A2,NARS,SUCLA2,BMPR2,AK5,SYN2,KIF3C,NME1,RAB27B,CKMT1A,RAN,DIRAS1,CAMK4,FARSB,DNM1L,CAMK1G,NKIRAS1,OPA1,GSK3B,ATL1,PAK1,PAK3,DYNC1LI1,DCLK1,EPHA…		PAK4,STYK1,SCG5,PRKCB,MAPK1,ATP6V1A,ATP8A2,PSMC6,CAMK4,PAK1
GO: Molecular Function	GO:0030554	adenyl nucleotide binding	7.89e-07	104	1530	MKKS,UBA5,CDK17,RFK,MARK1,PDK3,DNAJA2,PAK4,STYK1,OLA1,PFKM,PFN2,CDK14,PANK1,PGK1,EHD3,RPS6KC1,ACSL3,HSPA12A,SARS,CLCN3,CLCN4,CAMKV,PIK3CB,PI4KA,PKM,UBE2E3,MAP2K4,HSPA4L,IARS,BAG4,CCT7,CCT4,YARS,DHX30,CSNK2A1,TBK1,ASNA1,DDX25,PRKACB,PRKAR1A,AGK,CCT8,PRKAR1B,PRKAR2B,PRKCB,PRKCE,MAPK1,ATP1A1,RAPGEF2,MAPK9,MAPK10,MAP2K1,ATP2A2,YME1L1,ATP2B2,XRCC6,NLK,MAST3,PRPS2,PDS5B,ATP6V1A,ATP6V1B2,PLK2,NMNAT2,ATP…	55	0	10	RFK,MARK1,PDK3,STYK1,OLA1,PFKM,PFN2,PGK1,EHD3,HSPA12A,SARS,CAMKV,UBE2E3,MAP2K4,IARS,CSNK2A1,DDX25,AGK,PRKAR1B,PRKCB,PRKCE,ATP1A1,MAPK9,MAPK10,MAP2K1,ATP2A2,NLK,MAST3,PRPS2,ATP6V1A,ATP6V1B2,PLK2,NMNAT2,ATP6AP1,ATP8A2,NARS,SUCLA2,BMPR2,AK5,SYN2,KIF3C,NME1,CKMT1A,CAMK4,HCN1,FARSB,CAMK1G,GSK3B,PAK1,PAK3,DYNC1LI1,DCLK1,EPHA4,EPHA5,CDK5		PAK4,STYK1,PRKCB,MAPK1,RAPGEF2,ATP6V1A,ATP8A2,PSMC6,CAMK4,PAK1
GO: Molecular Function	GO:0032559	adenyl ribonucleotide binding	1.858e-06	102	1518	MKKS,UBA5,CDK17,RFK,MARK1,PDK3,DNAJA2,PAK4,STYK1,OLA1,PFKM,CDK14,PANK1,PGK1,EHD3,RPS6KC1,ACSL3,HSPA12A,SARS,CLCN3,CLCN4,CAMKV,PIK3CB,PI4KA,PKM,UBE2E3,MAP2K4,HSPA4L,IARS,CCT7,CCT4,YARS,DHX30,CSNK2A1,TBK1,ASNA1,DDX25,PRKACB,PRKAR1A,AGK,CCT8,PRKAR1B,PRKAR2B,PRKCB,PRKCE,MAPK1,ATP1A1,RAPGEF2,MAPK9,MAPK10,MAP2K1,ATP2A2,YME1L1,ATP2B2,XRCC6,NLK,MAST3,PRPS2,PDS5B,ATP6V1A,ATP6V1B2,PLK2,NMNAT2,ATP6AP1,MYO5A…	54	0	10	RFK,MARK1,PDK3,STYK1,OLA1,PFKM,PGK1,EHD3,HSPA12A,SARS,CAMKV,UBE2E3,MAP2K4,IARS,CSNK2A1,DDX25,AGK,PRKAR1B,PRKCB,PRKCE,ATP1A1,MAPK9,MAPK10,MAP2K1,ATP2A2,NLK,MAST3,PRPS2,ATP6V1A,ATP6V1B2,PLK2,NMNAT2,ATP6AP1,ATP8A2,NARS,SUCLA2,BMPR2,AK5,SYN2,KIF3C,NME1,CKMT1A,CAMK4,HCN1,FARSB,CAMK1G,GSK3B,PAK1,PAK3,DYNC1LI1,DCLK1,EPHA4,EPHA5,CDK5		PAK4,STYK1,PRKCB,MAPK1,RAPGEF2,ATP6V1A,ATP8A2,PSMC6,CAMK4,PAK1
GO: Molecular Function	GO:0017111	nucleoside-triphosphatase activity	2.844e-06	63	785	RAB22A,GNG2,OLA1,TUBA4A,RAB3C,TUBA1B,TUBB3,GSPT2,ATP6V1D,RAB6B,TRIM23,DHX30,RAB18,RRAGA,ASNA1,DDX25,CCT8,ATP1A1,ATP2A2,YME1L1,ATP2B2,XRCC6,ATP6V1A,ATP6V1B2,ATP6V1C1,ATP6V1E1,ATP6V1G2,ATP6AP1,MYO5A,ATP8A2,RAB11A,PSMC2,PSMC6,DDX1,AFG3L2,KIF3C,GNG3,RAB1A,RAB2A,RAB6A,RAB27B,GNL3,DYNC1I1,TBCC,KLC1,KRAS,RAN,DIRAS1,DNM1L,DYNLT3,NKIRAS1,OPA1,ATL1,GTF2H1,ATP6V0D1,ATAD1,ARL8B,EIF4A2,ENTPD6,DYNC1LI1,LONRF2,…	34	0	3	GNG2,OLA1,TUBA4A,RAB3C,TUBB3,GSPT2,ATP6V1D,RAB6B,DDX25,ATP1A1,ATP2A2,ATP6V1A,ATP6V1B2,ATP6V1C1,ATP6V1E1,ATP6V1G2,ATP6AP1,ATP8A2,KIF3C,GNG3,RAB27B,DYNC1I1,KLC1,RAN,DIRAS1,DNM1L,DYNLT3,NKIRAS1,OPA1,ATL1,ATP6V0D1,ENTPD6,DYNC1LI1,LONRF2		ATP6V1A,ATP8A2,PSMC6
GO: Molecular Function	GO:0016462	pyrophosphatase activity	7.609e-06	64	827	RAB22A,GNG2,OLA1,TUBA4A,RAB3C,TUBA1B,TUBB3,GSPT2,ATP6V1D,RAB6B,ENTPD4,TRIM23,DHX30,RAB18,RRAGA,ASNA1,DDX25,CCT8,ATP1A1,ATP2A2,YME1L1,ATP2B2,XRCC6,ATP6V1A,ATP6V1B2,ATP6V1C1,ATP6V1E1,ATP6V1G2,ATP6AP1,MYO5A,ATP8A2,RAB11A,PSMC2,PSMC6,DDX1,AFG3L2,KIF3C,GNG3,RAB1A,RAB2A,RAB6A,RAB27B,GNL3,DYNC1I1,TBCC,KLC1,KRAS,RAN,DIRAS1,DNM1L,DYNLT3,NKIRAS1,OPA1,ATL1,GTF2H1,ATP6V0D1,ATAD1,ARL8B,EIF4A2,ENTPD6,DYNC1LI1,…	34	0	3	GNG2,OLA1,TUBA4A,RAB3C,TUBB3,GSPT2,ATP6V1D,RAB6B,DDX25,ATP1A1,ATP2A2,ATP6V1A,ATP6V1B2,ATP6V1C1,ATP6V1E1,ATP6V1G2,ATP6AP1,ATP8A2,KIF3C,GNG3,RAB27B,DYNC1I1,KLC1,RAN,DIRAS1,DNM1L,DYNLT3,NKIRAS1,OPA1,ATL1,ATP6V0D1,ENTPD6,DYNC1LI1,LONRF2		ATP6V1A,ATP8A2,PSMC6
GO: Molecular Function	GO:0016818	hydrolase activity, acting on acid anhydrides, in phosphorus-containing anhydrides	7.609e-06	64	829	RAB22A,GNG2,OLA1,TUBA4A,RAB3C,TUBA1B,TUBB3,GSPT2,ATP6V1D,RAB6B,ENTPD4,TRIM23,DHX30,RAB18,RRAGA,ASNA1,DDX25,CCT8,ATP1A1,ATP2A2,YME1L1,ATP2B2,XRCC6,ATP6V1A,ATP6V1B2,ATP6V1C1,ATP6V1E1,ATP6V1G2,ATP6AP1,MYO5A,ATP8A2,RAB11A,PSMC2,PSMC6,DDX1,AFG3L2,KIF3C,GNG3,RAB1A,RAB2A,RAB6A,RAB27B,GNL3,DYNC1I1,TBCC,KLC1,KRAS,RAN,DIRAS1,DNM1L,DYNLT3,NKIRAS1,OPA1,ATL1,GTF2H1,ATP6V0D1,ATAD1,ARL8B,EIF4A2,ENTPD6,DYNC1LI1,…	34	0	3	GNG2,OLA1,TUBA4A,RAB3C,TUBB3,GSPT2,ATP6V1D,RAB6B,DDX25,ATP1A1,ATP2A2,ATP6V1A,ATP6V1B2,ATP6V1C1,ATP6V1E1,ATP6V1G2,ATP6AP1,ATP8A2,KIF3C,GNG3,RAB27B,DYNC1I1,KLC1,RAN,DIRAS1,DNM1L,DYNLT3,NKIRAS1,OPA1,ATL1,ATP6V0D1,ENTPD6,DYNC1LI1,LONRF2		ATP6V1A,ATP8A2,PSMC6
GO: Molecular Function	GO:0016817	hydrolase activity, acting on acid anhydrides	7.609e-06	64	830	RAB22A,GNG2,OLA1,TUBA4A,RAB3C,TUBA1B,TUBB3,GSPT2,ATP6V1D,RAB6B,ENTPD4,TRIM23,DHX30,RAB18,RRAGA,ASNA1,DDX25,CCT8,ATP1A1,ATP2A2,YME1L1,ATP2B2,XRCC6,ATP6V1A,ATP6V1B2,ATP6V1C1,ATP6V1E1,ATP6V1G2,ATP6AP1,MYO5A,ATP8A2,RAB11A,PSMC2,PSMC6,DDX1,AFG3L2,KIF3C,GNG3,RAB1A,RAB2A,RAB6A,RAB27B,GNL3,DYNC1I1,TBCC,KLC1,KRAS,RAN,DIRAS1,DNM1L,DYNLT3,NKIRAS1,OPA1,ATL1,GTF2H1,ATP6V0D1,ATAD1,ARL8B,EIF4A2,ENTPD6,DYNC1LI1,…	34	0	3	GNG2,OLA1,TUBA4A,RAB3C,TUBB3,GSPT2,ATP6V1D,RAB6B,DDX25,ATP1A1,ATP2A2,ATP6V1A,ATP6V1B2,ATP6V1C1,ATP6V1E1,ATP6V1G2,ATP6AP1,ATP8A2,KIF3C,GNG3,RAB27B,DYNC1I1,KLC1,RAN,DIRAS1,DNM1L,DYNLT3,NKIRAS1,OPA1,ATL1,ATP6V0D1,ENTPD6,DYNC1LI1,LONRF2		ATP6V1A,ATP8A2,PSMC6
GO: Molecular Function	GO:0005524	ATP binding	8.356e-06	97	1475	MKKS,UBA5,CDK17,RFK,MARK1,PDK3,DNAJA2,PAK4,STYK1,OLA1,PFKM,CDK14,PANK1,PGK1,EHD3,RPS6KC1,ACSL3,HSPA12A,SARS,CLCN3,CLCN4,CAMKV,PIK3CB,PI4KA,PKM,UBE2E3,MAP2K4,HSPA4L,IARS,CCT7,CCT4,YARS,DHX30,CSNK2A1,TBK1,ASNA1,DDX25,PRKACB,AGK,CCT8,PRKCB,PRKCE,MAPK1,ATP1A1,MAPK9,MAPK10,MAP2K1,ATP2A2,YME1L1,ATP2B2,XRCC6,NLK,MAST3,PRPS2,PDS5B,ATP6V1A,ATP6V1B2,PLK2,NMNAT2,ATP6AP1,MYO5A,ATP8A2,NARS,PSMC2,PSMC6,SUCLA2,…	52	0	9	RFK,MARK1,PDK3,STYK1,OLA1,PFKM,PGK1,EHD3,HSPA12A,SARS,CAMKV,UBE2E3,MAP2K4,IARS,CSNK2A1,DDX25,AGK,PRKCB,PRKCE,ATP1A1,MAPK9,MAPK10,MAP2K1,ATP2A2,NLK,MAST3,PRPS2,ATP6V1A,ATP6V1B2,PLK2,NMNAT2,ATP6AP1,ATP8A2,NARS,SUCLA2,BMPR2,AK5,SYN2,KIF3C,NME1,CKMT1A,CAMK4,FARSB,CAMK1G,GSK3B,PAK1,PAK3,DYNC1LI1,DCLK1,EPHA4,EPHA5,CDK5		PAK4,STYK1,PRKCB,MAPK1,ATP6V1A,ATP8A2,PSMC6,CAMK4,PAK1
GO: Molecular Function	GO:0003924	GTPase activity	9.892e-06	28	236	RAB22A,GNG2,TUBA4A,RAB3C,TUBA1B,TUBB3,GSPT2,RAB6B,TRIM23,RAB18,RRAGA,RAB11A,GNG3,RAB1A,RAB2A,RAB6A,RAB27B,GNL3,TBCC,KRAS,RAN,DIRAS1,DNM1L,NKIRAS1,OPA1,ATL1,ARL8B,RHOT1	14	0	0	GNG2,TUBA4A,RAB3C,TUBB3,GSPT2,RAB6B,GNG3,RAB27B,RAN,DIRAS1,DNM1L,NKIRAS1,OPA1,ATL1
GO: Molecular Function	GO:0005215	transporter activity	5.319e-05	85	1294	NCALD,TSNAX,TOMM5,SLC12A5,SLC25A3,SLC25A32,AP2M1,AP2S1,CLCN3,CLCN4,AP2A2,COX5A,SERINC1,SCN1A,SCN2A,ATP6V1D,SCN2B,SCN4B,TIMM17A,UQCRC1,UQCRH,SLC30A9,SVOP,SLC9A6,VDAC1,VDAC2,MPC2,IPO7,SLC25A4,VPS26B,ANXA6,COX6C,COX7B,COX7C,RANBP6,XK,SLC25A12,ASNA1,VPS35,SLC2A13,SNAP25,SLC45A1,ATP1A1,ATP2A2,ATP2B2,VPS29,CACNA2D3,GABRA1,GABRD,GABRG2,ATP6V1A,ATP6V1B2,ATP6V1C1,ATP6V1E1,ATP6V1G2,ATP6AP1,ATP8A2,TOMM20,ND…	55	0	11	NCALD,SLC25A32,AP2M1,AP2S1,AP2A2,COX5A,SCN2A,ATP6V1D,SCN2B,TIMM17A,UQCRH,SLC30A9,SVOP,SLC9A6,VDAC1,MPC2,SLC25A4,ANXA6,COX6C,XK,SLC25A12,SLC2A13,SNAP25,ATP1A1,ATP2A2,CACNA2D3,GABRA1,GABRD,GABRG2,ATP6V1A,ATP6V1B2,ATP6V1C1,ATP6V1E1,ATP6V1G2,ATP6AP1,ATP8A2,TOMM20,NDUFA4,SV2B,SV2A,KCNJ3,GLRB,SLC17A7,DLG3,CACNA2D1,RAN,CACNB4,HCN1,TUSC3,GRIA4,GRIN2A,SLC39A10,ATP6V0D1,SLC16A14,CHP1		AP2A2,SCN2A,SCN2B,SVOP,SLC2A13,GABRA1,ATP6V1A,ATP8A2,SV2A,GRIA4,GRIN2A
GO: Molecular Function	GO:0019899	enzyme binding	0.0001153	114	1929	HINT1,TBC1D7,TSPYL1,PFKM,CHM,PGAM1,TUBA4A,MEF2A,SLC12A5,ACSL3,TUBA1B,GABARAPL1,AP2A2,UBE2V2,SUMO1,UCHL1,HACE1,EID1,CLTC,SNX10,TOLLIP,TIMM17A,PPME1,UQCRC1,FBXL2,SMYD3,MOB4,VDAC1,CUL1,MAP2K4,UBQLN1,IPO7,SLC25A4,STXBP5L,IARS,BAG4,ALS2,ATF2,HDAC7,YWHAG,YWHAH,RBCK1,PPP2CA,PPP3CB,CADPS,RRAGA,STAU2,PRKACB,PRKAR1A,PRKAR1B,PRKAR2B,PRKCB,PRKCE,MAPK1,ATP1A1,RAPGEF2,SNCA,MAPK9,MAP2K1,BECN1,ATP2A2,TRIM37,NLK,…	65	0	16	HINT1,TBC1D7,PFKM,PGAM1,TUBA4A,GABARAPL1,AP2A2,UBE2V2,UCHL1,CLTC,SNX10,TIMM17A,PPME1,FBXL2,SMYD3,MOB4,VDAC1,MAP2K4,UBQLN1,SLC25A4,STXBP5L,IARS,YWHAH,PPP3CB,CADPS,PRKAR1B,PRKCB,PRKCE,ATP1A1,SNCA,MAPK9,MAP2K1,ATP2A2,TRIM37,NLK,CHL1,ATP6V1E1,ATP6AP1,MOAP1,TBC1D9,PJA2,NELL2,STXBP1,SNAP91,SV2A,ANKMY2,DLG3,NME1,GPI,DMXL2,CACNB4,DIRAS1,NUDT21,DNM1L,GRIN2A,GSK3B,LDB2,THY1,PAFAH1B1,PAK1,PAK3,RNF41,CDK5,CH…		TBC1D7,AP2A2,SMYD3,CUL1,STXBP5L,CADPS,PRKCB,MAPK1,RAPGEF2,USP33,CHL1,SV2A,GRIN2A,TSPAN5,LDB2,PAK1
GO: Molecular Function	GO:0032561	guanyl ribonucleotide binding	0.0001331	36	399	RAB9B,RAB22A,OLA1,TUBA4A,RAB3C,EHD3,TUBA1B,TUBB3,GSPT2,SCG5,ANXA6,RAB6B,TRIM23,RAB18,RRAGA,RAB15,RAPGEF2,DIRAS2,PRPS2,RAB11A,NME1,RAB1A,RAB2A,RAB6A,RAB27B,GNL3,KRAS,RAN,DIRAS1,DNM1L,NKIRAS1,OPA1,ATL1,ARL8B,DYNC1LI1,RHOT1	21	0	2	RAB9B,OLA1,TUBA4A,RAB3C,EHD3,TUBB3,GSPT2,SCG5,ANXA6,RAB6B,DIRAS2,PRPS2,NME1,RAB27B,RAN,DIRAS1,DNM1L,NKIRAS1,OPA1,ATL1,DYNC1LI1		SCG5,RAPGEF2
GO: Molecular Function	GO:0019001	guanyl nucleotide binding	0.000134	36	400	RAB9B,RAB22A,OLA1,TUBA4A,RAB3C,EHD3,TUBA1B,TUBB3,GSPT2,SCG5,ANXA6,RAB6B,TRIM23,RAB18,RRAGA,RAB15,RAPGEF2,DIRAS2,PRPS2,RAB11A,NME1,RAB1A,RAB2A,RAB6A,RAB27B,GNL3,KRAS,RAN,DIRAS1,DNM1L,NKIRAS1,OPA1,ATL1,ARL8B,DYNC1LI1,RHOT1	21	0	2	RAB9B,OLA1,TUBA4A,RAB3C,EHD3,TUBB3,GSPT2,SCG5,ANXA6,RAB6B,DIRAS2,PRPS2,NME1,RAB27B,RAN,DIRAS1,DNM1L,NKIRAS1,OPA1,ATL1,DYNC1LI1		SCG5,RAPGEF2
GO: Cellular Component	GO:0097458	neuron part	3.268e-25	150	1545	MKKS,PCSK2,DLGAP1,FAM168B,ACOT7,TMOD2,PFN2,CHRM3,RAB3C,SLC12A5,TUBB3,AP2M1,CLCN3,GABARAPL1,BASP1,NEGR1,SCAMP5,SUMO1,UCHL1,SCN1A,SCN2A,CLTC,NGEF,OLFM1,FGF13,LRRC7,SVOP,SLC9A6,SYT13,MOB4,CNR1,CAP2,VDAC1,VDAC2,MPP1,MAP2K4,AMPH,SCAMP1,ATCAY,ENC1,APBA2,ARFGEF2,ALS2,INPP5F,CLSTN1,BLOC1S2,ADAM22,SYDE1,MADD,PPP1R2,KIFAP3,PPP2CA,NPTN,CADPS,VPS35,STAU2,PRKAR2B,DNAJC5,SNAP25,MAPK1,SNCB,ATP1A1,RAPGEF2,CACYBP…	95	1	19	PCSK2,DLGAP1,ACOT7,PFN2,CHRM3,RAB3C,TUBB3,AP2M1,GABARAPL1,BASP1,NEGR1,SCAMP5,UCHL1,SCN2A,CLTC,NGEF,OLFM1,FGF13,SVOP,SLC9A6,SYT13,MOB4,CNR1,CAP2,VDAC1,MAP2K4,AMPH,ENC1,INPP5F,ADAM22,PPP1R2,KIFAP3,CADPS,SNAP25,ATP1A1,NRSN1,SNCA,MAPK9,MAPK10,MAP2K1,UNC13A,CHL1,GABRG2,GAD1,PLK2,NMNAT2,ATP6V1G2,FRMPD4,ATP8A2,LAMP5,LIN7B,NELL2,BMPR2,STXBP1,SYNJ1,SNAP91,PTPRN2,SV2B,SV2A,GLRB,AP3M2,SLC17A7,SYN2,SYT4,DLG3…	SYDE1	CHRM3,NEGR1,SCN2A,NGEF,SVOP,AMPH,MADD,CADPS,MAPK1,RAPGEF2,CHL1,ATP8A2,PTPRN2,SV2A,RTN4,GRIA4,GRIN2A,PAK1,ELAVL4
GO: Cellular Component	GO:0045202	synapse	2.251e-21	100	870	DLGAP1,PFN2,NRN1,CHRM3,RAB3C,AP2M1,CLCN3,SCAMP5,SUMO1,CLTC,OLFM1,LRRC7,SVOP,SLC9A6,SYT13,MOB4,CAP2,VDAC1,VDAC2,AMPH,SCAMP1,ATCAY,APBA2,ARFGEF2,ALS2,CLSTN1,SYDE1,MADD,PPP1R2,PPP2CA,NPTN,CBLN4,CADPS,NSG1,VPS35,PRKAR1A,PRKAR2B,DNAJC5,SNAP25,SNCB,ATP1A1,RAPGEF2,SNCA,CADPS2,MAPK10,ATP2A2,ATP2B2,UNC13A,GABRA1,GABRD,GABRG2,GAD1,NMNAT2,ATP6V1G2,FRMPD4,MYO5A,DNAJC6,ITPR1,LIN7B,PJA2,BMPR2,OLFM3,NDEL1,STXBP…	67	1	14	DLGAP1,PFN2,NRN1,CHRM3,RAB3C,AP2M1,SCAMP5,CLTC,OLFM1,SVOP,SLC9A6,SYT13,MOB4,CAP2,VDAC1,AMPH,PPP1R2,CBLN4,CADPS,NSG1,SNAP25,ATP1A1,SNCA,MAPK10,ATP2A2,UNC13A,GABRA1,GABRD,GABRG2,GAD1,NMNAT2,ATP6V1G2,FRMPD4,LIN7B,PJA2,BMPR2,OLFM3,STXBP1,SYNJ1,SNAP91,PTPRN2,SV2B,SV2A,GLRB,SLC17A7,SYN2,SYT4,DLG3,KIF3C,GNG3,DMXL2,CACNB4,HCN1,DNM1L,GRIA4,GRIN2A,GRM5,GSK3B,CCK,ATP6V0D1,NETO1,PAK1,COPS4,ENO2,DCLK1,EPHA4,C…	SYDE1	NRN1,CHRM3,SVOP,AMPH,MADD,CADPS,RAPGEF2,GABRA1,PTPRN2,SV2A,RTN4,GRIA4,GRIN2A,PAK1
GO: Cellular Component	GO:0044456	synapse part	1.983e-20	87	708	DLGAP1,PFN2,CHRM3,RAB3C,AP2M1,CLCN3,SCAMP5,CLTC,OLFM1,LRRC7,SVOP,SYT13,MOB4,CAP2,VDAC1,VDAC2,AMPH,SCAMP1,APBA2,ARFGEF2,ALS2,CLSTN1,SYDE1,MADD,PPP1R2,PPP2CA,NPTN,CADPS,NSG1,VPS35,PRKAR2B,DNAJC5,SNAP25,SNCB,ATP1A1,SNCA,CADPS2,MAPK10,UNC13A,GABRA1,GABRD,GABRG2,GAD1,ATP6V1G2,FRMPD4,MYO5A,DNAJC6,ITPR1,LIN7B,PJA2,BMPR2,NDEL1,STXBP1,SYNJ1,SNAP91,PTPRN2,KCND2,SV2B,SV2A,GLRB,SLC17A7,SYN2,SYT4,DLG3,KIF3C,G…	59	1	12	DLGAP1,PFN2,CHRM3,RAB3C,AP2M1,SCAMP5,CLTC,OLFM1,SVOP,SYT13,MOB4,CAP2,VDAC1,AMPH,PPP1R2,CADPS,NSG1,SNAP25,ATP1A1,SNCA,MAPK10,UNC13A,GABRA1,GABRD,GABRG2,GAD1,ATP6V1G2,FRMPD4,LIN7B,PJA2,BMPR2,STXBP1,SYNJ1,SNAP91,PTPRN2,SV2B,SV2A,GLRB,SLC17A7,SYN2,SYT4,DLG3,KIF3C,GNG3,DMXL2,DNM1L,GRIA4,GRIN2A,GRM5,GSK3B,CCK,ATP6V0D1,NETO1,PAK1,COPS4,ENO2,DCLK1,EPHA4,CDK5	SYDE1	CHRM3,SVOP,AMPH,MADD,CADPS,GABRA1,PTPRN2,SV2A,RTN4,GRIA4,GRIN2A,PAK1
GO: Cellular Component	GO:0043005	neuron projection	2.767e-20	118	1194	PCSK2,FAM168B,ACOT7,TMOD2,PFN2,CHRM3,SLC12A5,TUBB3,AP2M1,CLCN3,GABARAPL1,BASP1,NEGR1,SUMO1,UCHL1,SCN1A,SCN2A,CLTC,NGEF,OLFM1,FGF13,LRRC7,SLC9A6,MOB4,CNR1,MAP2K4,AMPH,SCAMP1,ATCAY,ARFGEF2,ALS2,INPP5F,BLOC1S2,ADAM22,SYDE1,PPP1R2,PPP2CA,NPTN,STAU2,PRKAR2B,DNAJC5,SNAP25,MAPK1,SNCB,RAPGEF2,CACYBP,NRSN1,SNCA,MAPK9,MAPK10,MAP2K1,BECN1,ATP2B2,UNC13A,SOD1,CHL1,GABRG2,GAD1,PLK2,FRMPD4,MYO5A,RAB11A,LAMP5,NC…	77	1	15	PCSK2,ACOT7,PFN2,CHRM3,TUBB3,AP2M1,GABARAPL1,BASP1,NEGR1,UCHL1,SCN2A,CLTC,NGEF,OLFM1,FGF13,SLC9A6,MOB4,CNR1,MAP2K4,AMPH,INPP5F,ADAM22,PPP1R2,SNAP25,NRSN1,SNCA,MAPK9,MAPK10,MAP2K1,UNC13A,CHL1,GABRG2,GAD1,PLK2,FRMPD4,LAMP5,LIN7B,NELL2,BMPR2,STXBP1,SYNJ1,SNAP91,PTPRN2,SV2B,SV2A,GLRB,AP3M2,SLC17A7,SYN2,SYT4,DLG3,KIF3C,GNG3,GOT1,KLC1,GPI,HCN1,STMN2,GRIA4,CAMK1G,GRIN2A,GRM5,OPA1,RGS7,GSK3B,CCK,ATL1,ATP…	SYDE1	CHRM3,NEGR1,SCN2A,NGEF,AMPH,MAPK1,RAPGEF2,CHL1,PTPRN2,SV2A,RTN4,GRIA4,GRIN2A,PAK1,ELAVL4
GO: Cellular Component	GO:0044463	cell projection part	1.254e-16	107	1139	MKKS,EPS15,DLGAP1,TBC1D7,TMOD2,PFKM,PFN2,CHRM3,SLC12A5,EHD3,AP2M1,CLCN3,GABARAPL1,BASP1,PIK3CB,UCHL1,SCN1A,SCN2A,CLTC,NGEF,OLFM1,FGF13,LRRC7,ALDOA,SLC9A6,MOB4,CNR1,CAP2,MAP2K4,AMPH,SCAMP1,ARFGEF2,ALS2,CLSTN1,BLOC1S2,PPP1R2,KIFAP3,PPP2CA,VPS35,SSX2IP,STAU2,PRKACB,PRKAR1A,PRKAR1B,PRKAR2B,DNAJC5,PRKCB,SNAP25,MAPK1,SNCB,ATP1A1,NRSN1,SNCA,MAPK10,MAP2K1,NDRG4,UNC13A,SOD1,GABRG2,GAD1,FRMPD4,NCKAP1,MYO5A…	70	0	15	DLGAP1,TBC1D7,PFKM,PFN2,CHRM3,EHD3,AP2M1,GABARAPL1,BASP1,UCHL1,SCN2A,CLTC,NGEF,OLFM1,FGF13,SLC9A6,MOB4,CNR1,CAP2,MAP2K4,AMPH,PPP1R2,KIFAP3,PRKAR1B,PRKCB,SNAP25,ATP1A1,NRSN1,SNCA,MAPK10,MAP2K1,NDRG4,UNC13A,GABRG2,GAD1,FRMPD4,LAMP5,BMPR2,STXBP1,SYNJ1,SNAP91,PTPRN2,SV2B,SV2A,AP3M2,SYN2,DLG3,KIF3C,NME1,GNG3,GOT1,KLC1,GPI,HCN1,STMN2,GRIA4,GRIN2A,GRM5,OPA1,RGS7,GSK3B,CCK,ATP6V0D1,THY1,PAFAH1B1,PAK1,ELA…		EPS15,TBC1D7,CHRM3,SCN2A,NGEF,AMPH,PRKCB,MAPK1,PTPRN2,SV2A,RTN4,GRIA4,GRIN2A,PAK1,ELAVL4
GO: Cellular Component	GO:0030424	axon	6.37e-16	69	567	FAM168B,PFN2,CHRM3,TUBB3,AP2M1,CLCN3,UCHL1,SCN1A,SCN2A,CLTC,OLFM1,FGF13,LRRC7,SLC9A6,CNR1,MAP2K4,AMPH,SCAMP1,ATCAY,ALS2,INPP5F,BLOC1S2,ADAM22,SYDE1,PPP2CA,STAU2,DNAJC5,SNAP25,MAPK1,SNCB,SNCA,MAP2K1,UNC13A,SOD1,GABRG2,GAD1,MYO5A,RAB11A,NCDN,NDEL1,STXBP1,SYNJ1,SNAP91,PTPRN2,SV2B,SV2A,AP3M2,SLC17A7,SYN2,KCNAB1,KIF3C,GOT1,KLC1,HCN1,STMN2,GRIA4,GRIN2A,GRM7,OPA1,GSK3B,CCK,ATL1,ATP6V0D1,RNF6,PAFAH1B1,PA…	47	1	9	PFN2,CHRM3,TUBB3,AP2M1,UCHL1,SCN2A,CLTC,OLFM1,FGF13,SLC9A6,CNR1,MAP2K4,AMPH,INPP5F,ADAM22,SNAP25,SNCA,MAP2K1,UNC13A,GABRG2,GAD1,STXBP1,SYNJ1,SNAP91,PTPRN2,SV2B,SV2A,AP3M2,SLC17A7,SYN2,KIF3C,GOT1,KLC1,HCN1,STMN2,GRIA4,GRIN2A,OPA1,GSK3B,CCK,ATL1,ATP6V0D1,PAFAH1B1,PAK1,EPHA4,EPHA5,CDK5	SYDE1	CHRM3,SCN2A,AMPH,MAPK1,PTPRN2,SV2A,GRIA4,GRIN2A,PAK1
GO: Cellular Component	GO:0043209	myelin sheath	2.599e-15	39	202	MDH1,MDH2,PGAM1,EHD3,SLC25A3,TUBA1B,COX5A,UCHL1,CLTC,PKM,UQCRC1,UQCRC2,VDAC1,VDAC2,SLC25A4,CNRIP1,PPIA,YWHAG,SLC25A12,NAPB,SNAP25,ATP1A1,SOD1,ATP6V1A,ATP6V1B2,NAPG,SUCLA2,STXBP1,SYN2,DLAT,NME1,IMMT,GOT2,CKMT1A,GPI,RTN4,PRDX2,THY1,ENO2	28	0	3	MDH1,MDH2,PGAM1,EHD3,COX5A,UCHL1,CLTC,UQCRC2,VDAC1,SLC25A4,CNRIP1,PPIA,SLC25A12,NAPB,SNAP25,ATP1A1,ATP6V1A,ATP6V1B2,NAPG,SUCLA2,STXBP1,SYN2,NME1,IMMT,CKMT1A,GPI,THY1,ENO2		MDH1,ATP6V1A,RTN4
GO: Cellular Component	GO:0005739	mitochondrion	1.494e-13	134	1769	SLC25A46,RFK,PDHB,PDK3,GDAP1,ACOT7,MRPS35,NIF3L1,FUNDC1,MDH1,MDH2,MRPS36,TOMM5,MRPL35,SLC25A3,ACSL3,SLC25A32,AP2M1,SARS,GABARAPL1,COX5A,CLTC,PKM,TIMM17A,UQCRC1,UQCRC2,UQCRH,FH,PRDX5,ALDOA,SLC9A6,SDHB,VDAC1,VDAC2,MPC2,NDUFAF5,SLC25A4,ATCAY,ANXA6,COX6C,COX7B,COX7C,NDFIP2,CCT7,SYBU,IDH3B,ATF2,BLOC1S2,YWHAG,YWHAH,DHX30,PPP2CA,PPP2R2B,CRYM,NDUFAF4,MTX2,SLC25A12,PDP1,GHITM,MRPS33,AGK,OGDHL,PRKAR2B,DNAJ…	79	0	5	SLC25A46,RFK,PDK3,GDAP1,ACOT7,MDH1,MDH2,SLC25A32,AP2M1,SARS,GABARAPL1,COX5A,CLTC,TIMM17A,UQCRC2,UQCRH,FH,SLC9A6,VDAC1,MPC2,NDUFAF5,SLC25A4,ANXA6,COX6C,NDFIP2,YWHAH,PPP2R2B,CRYM,NDUFAF4,MTX2,SLC25A12,PDP1,GHITM,AGK,PRKCE,SNCA,MAPK9,MAPK10,MAP2K1,NDRG4,ATP6V1A,GAD1,ATP6V1E1,REEP1,TMEM126B,NARS,NAPG,BCAT1,TOMM20,NDUFA4,NDUFA5,PEX11B,NDUFAB1,SUCLA2,NDUFC2,MOAP1,STXBP1,NDUFA12,SLC25A40,PTS,GLS,TMEM70,…		MDH1,SDHB,MAPK1,ATP6V1A,AUH
GO: Cellular Component	GO:0098793	presynapse	2.255e-13	48	341	PFN2,RAB3C,AP2M1,CLCN3,SCAMP5,CLTC,SVOP,SYT13,VDAC1,VDAC2,AMPH,SCAMP1,APBA2,MADD,PPP2CA,NPTN,CADPS,DNAJC5,SNAP25,SNCB,SNCA,CADPS2,UNC13A,GAD1,ATP6V1G2,MYO5A,LIN7B,NDEL1,STXBP1,SYNJ1,SNAP91,PTPRN2,SV2B,SV2A,SLC17A7,SYN2,SYT4,KIF3C,DMXL2,WDR7,DNM1L,GRIA4,GRIN2A,GRM7,CCK,ATP6V0D1,COPS4,CDK5	34	0	8	PFN2,RAB3C,AP2M1,SCAMP5,CLTC,SVOP,SYT13,VDAC1,AMPH,CADPS,SNAP25,SNCA,UNC13A,GAD1,ATP6V1G2,LIN7B,STXBP1,SYNJ1,SNAP91,PTPRN2,SV2B,SV2A,SLC17A7,SYN2,SYT4,KIF3C,DMXL2,DNM1L,GRIA4,GRIN2A,CCK,ATP6V0D1,COPS4,CDK5		SVOP,AMPH,MADD,CADPS,PTPRN2,SV2A,GRIA4,GRIN2A
GO: Cellular Component	GO:0008021	synaptic vesicle	1.534e-12	31	156	RAB3C,CLCN3,SCAMP5,SVOP,VDAC1,VDAC2,AMPH,SCAMP1,APBA2,MADD,DNAJC5,SNAP25,SNCA,CADPS2,ATP6V1G2,MYO5A,NDEL1,SNAP91,PTPRN2,SV2B,SV2A,SLC17A7,SYN2,SYT4,KIF3C,DMXL2,WDR7,DNM1L,GRIN2A,ATP6V0D1,COPS4	21	0	6	RAB3C,SCAMP5,SVOP,VDAC1,AMPH,SNAP25,SNCA,ATP6V1G2,SNAP91,PTPRN2,SV2B,SV2A,SLC17A7,SYN2,SYT4,KIF3C,DMXL2,DNM1L,GRIN2A,ATP6V0D1,COPS4		SVOP,AMPH,MADD,PTPRN2,SV2A,GRIN2A
GO: Cellular Component	GO:0070382	exocytic vesicle	3.687e-12	32	172	RAB3C,CLCN3,SCAMP5,SVOP,VDAC1,VDAC2,AMPH,SCAMP1,APBA2,MADD,DNAJC5,SNAP25,SNCA,CADPS2,ATP6V1G2,MYO5A,NDEL1,SNAP91,PTPRN2,SV2B,SV2A,SLC17A7,SYN2,SYT4,KIF3C,RAB6A,DMXL2,WDR7,DNM1L,GRIN2A,ATP6V0D1,COPS4	21	0	6	RAB3C,SCAMP5,SVOP,VDAC1,AMPH,SNAP25,SNCA,ATP6V1G2,SNAP91,PTPRN2,SV2B,SV2A,SLC17A7,SYN2,SYT4,KIF3C,DMXL2,DNM1L,GRIN2A,ATP6V0D1,COPS4		SVOP,AMPH,MADD,PTPRN2,SV2A,GRIN2A
GO: Cellular Component	GO:0098796	membrane protein complex	1.641e-11	90	1059	EPS15,NCALD,EMC4,GNG2,NRN1,TOMM5,PANK1,AP2M1,AP2S1,AP2A2,COX5A,HOOK1,SCAMP5,PIK3CB,SUMO1,SCN1A,SCN2A,ATP6V1D,SCN2B,SCN4B,CLTC,OLFM1,TOLLIP,TIMM17A,UQCRC1,UQCRC2,SEC23A,SDHB,VDAC1,VDAC2,DPP10,VPS26B,STXBP5L,COX7B,ARCN1,NECAP1,NAPB,RRAGA,VPS35,AP5M1,SNAP25,ATP1A1,SNCA,BECN1,ATP2A2,VPS29,CACNA2D3,GABRA1,GABRD,GABRG2,ATP6V1A,ATP6V1B2,ATP6V1C1,ATP6V1E1,ATP6V1G2,ATP6AP1,NAPG,TOMM20,NDUFA4,NDUFA5,NDUFA8…	59	0	13	NCALD,GNG2,NRN1,AP2M1,AP2S1,AP2A2,COX5A,HOOK1,SCAMP5,SCN2A,ATP6V1D,SCN2B,CLTC,OLFM1,TIMM17A,UQCRC2,VDAC1,DPP10,STXBP5L,NECAP1,NAPB,SNAP25,ATP1A1,SNCA,ATP2A2,CACNA2D3,GABRA1,GABRD,GABRG2,ATP6V1A,ATP6V1B2,ATP6V1C1,ATP6V1E1,ATP6V1G2,ATP6AP1,NAPG,TOMM20,NDUFA4,NDUFA5,NDUFAB1,NDUFC2,OLFM3,NDUFA12,SYNJ1,SNAP91,KCNJ3,GLRB,AP3M2,SYN2,DLG3,GNG3,IMMT,CACNA2D1,CACNB4,TUSC3,GRIA4,GRIN2A,RGS7,ATP6V0D1		EPS15,NRN1,AP2A2,SCN2A,SCN2B,SDHB,DPP10,STXBP5L,GABRA1,ATP6V1A,GRIA4,VPS36,GRIN2A
GO: Cellular Component	GO:0033267	axon part	2.955e-11	42	309	PFN2,CHRM3,AP2M1,CLCN3,UCHL1,SCN1A,SCN2A,CLTC,OLFM1,LRRC7,SLC9A6,AMPH,SCAMP1,BLOC1S2,PPP2CA,DNAJC5,SNAP25,SNCB,SNCA,UNC13A,SOD1,GAD1,NDEL1,STXBP1,SYNJ1,SNAP91,PTPRN2,SV2B,SV2A,AP3M2,SYN2,KCNAB1,GOT1,HCN1,GRIA4,GRIN2A,GRM7,OPA1,CCK,ATP6V0D1,PAFAH1B1,EPHA4	30	0	7	PFN2,CHRM3,AP2M1,UCHL1,SCN2A,CLTC,OLFM1,SLC9A6,AMPH,SNAP25,SNCA,UNC13A,GAD1,STXBP1,SYNJ1,SNAP91,PTPRN2,SV2B,SV2A,AP3M2,SYN2,GOT1,HCN1,GRIA4,GRIN2A,OPA1,CCK,ATP6V0D1,PAFAH1B1,EPHA4		CHRM3,SCN2A,AMPH,PTPRN2,SV2A,GRIA4,GRIN2A
GO: Cellular Component	GO:0044429	mitochondrial part	2.294e-10	83	987	SLC25A46,PDHB,PDK3,GDAP1,MRPS35,FUNDC1,MDH2,MRPS36,TOMM5,MRPL35,SLC25A3,ACSL3,SLC25A32,COX5A,TIMM17A,UQCRC1,UQCRC2,UQCRH,FH,PRDX5,SDHB,VDAC1,VDAC2,MPC2,NDUFAF5,SLC25A4,ATCAY,COX6C,COX7B,COX7C,IDH3B,ATF2,DHX30,PPP2R2B,NDUFAF4,MTX2,SLC25A12,PDP1,GHITM,MRPS33,AGK,OGDHL,PRKAR2B,SNCA,BECN1,YME1L1,SOD1,REEP1,AUH,TMEM126B,MRPS27,TOMM20,SSBP1,NDUFA4,NDUFA5,NDUFA8,NDUFAB1,SUCLA2,NDUFB6,NDUFC2,MOAP1,NDUFA1…	46	0	2	SLC25A46,PDK3,GDAP1,MDH2,SLC25A32,COX5A,TIMM17A,UQCRC2,UQCRH,FH,VDAC1,MPC2,NDUFAF5,SLC25A4,COX6C,PPP2R2B,NDUFAF4,MTX2,SLC25A12,PDP1,GHITM,AGK,SNCA,REEP1,TMEM126B,TOMM20,NDUFA4,NDUFA5,NDUFAB1,SUCLA2,NDUFC2,MOAP1,NDUFA12,SLC25A40,GLS,TMEM70,NME1,IMMT,CKMT1A,ISCA1,SLC25A14,DNM1L,OAT,OPA1,HCCS,EPHA4		SDHB,AUH
GO: Cellular Component	GO:0036477	somatodendritic compartment	2.519e-10	76	867	PCSK2,CHRM3,SLC12A5,TUBB3,GABARAPL1,NEGR1,SUMO1,UCHL1,SCN1A,OLFM1,FGF13,LRRC7,SLC9A6,MOB4,MAP2K4,ATCAY,ENC1,ARFGEF2,ALS2,INPP5F,PPP1R2,NPTN,STAU2,PRKAR2B,SNAP25,MAPK1,SNCB,RAPGEF2,NRSN1,MAPK9,MAPK10,MAP2K1,BECN1,ATP2B2,SOD1,CHL1,PLK2,FRMPD4,MYO5A,LAMP5,NCDN,ITPR1,NELL2,BMPR2,NDEL1,KCND2,KCND3,GLRB,KCNAB1,DLG3,KIF3C,GNG3,RAB1A,RAB2A,GOT2,KLC1,GOPC,HCN1,RTN4,STMN2,GRIA4,GRIN2A,GRM5,GRM7,OPA1,RGS7,G…	47	0	10	PCSK2,CHRM3,TUBB3,GABARAPL1,NEGR1,UCHL1,OLFM1,FGF13,SLC9A6,MOB4,MAP2K4,ENC1,INPP5F,PPP1R2,SNAP25,NRSN1,MAPK9,MAPK10,MAP2K1,CHL1,PLK2,FRMPD4,LAMP5,NELL2,BMPR2,GLRB,DLG3,KIF3C,GNG3,KLC1,HCN1,STMN2,GRIA4,GRIN2A,GRM5,OPA1,RGS7,GSK3B,CCK,THY1,PAFAH1B1,PAK1,ELAVL4,ENO2,EPHA4,EPHA5,CDK5		CHRM3,NEGR1,MAPK1,RAPGEF2,CHL1,RTN4,GRIA4,GRIN2A,PAK1,ELAVL4
GO: Cellular Component	GO:0031966	mitochondrial membrane	5.416e-10	65	694	SLC25A46,GDAP1,MRPS35,FUNDC1,MDH2,MRPS36,TOMM5,MRPL35,SLC25A3,ACSL3,SLC25A32,COX5A,TIMM17A,UQCRC1,UQCRC2,UQCRH,SDHB,VDAC1,VDAC2,MPC2,NDUFAF5,SLC25A4,ATCAY,COX6C,COX7B,COX7C,ATF2,PPP2R2B,NDUFAF4,MTX2,SLC25A12,GHITM,MRPS33,AGK,PRKAR2B,SNCA,BECN1,YME1L1,REEP1,TMEM126B,MRPS27,TOMM20,NDUFA4,NDUFA5,NDUFA8,NDUFAB1,NDUFB6,NDUFC2,MOAP1,NDUFA12,SLC25A40,TMEM70,AFG3L2,NME1,IMMT,GOT2,CKMT1A,SLC25A14,DNM1L,OP…	39	0	1	SLC25A46,GDAP1,MDH2,SLC25A32,COX5A,TIMM17A,UQCRC2,UQCRH,VDAC1,MPC2,NDUFAF5,SLC25A4,COX6C,PPP2R2B,NDUFAF4,MTX2,SLC25A12,GHITM,AGK,SNCA,REEP1,TMEM126B,TOMM20,NDUFA4,NDUFA5,NDUFAB1,NDUFC2,MOAP1,NDUFA12,SLC25A40,TMEM70,NME1,IMMT,CKMT1A,SLC25A14,DNM1L,OPA1,HCCS,EPHA4		SDHB
GO: Cellular Component	GO:0043679	axon terminus	6.621e-10	30	186	PFN2,CHRM3,AP2M1,CLCN3,CLTC,SLC9A6,AMPH,SCAMP1,PPP2CA,DNAJC5,SNAP25,SNCB,SNCA,UNC13A,GAD1,STXBP1,SYNJ1,SNAP91,PTPRN2,SV2B,SV2A,SYN2,GOT1,HCN1,GRIA4,GRIN2A,GRM7,CCK,ATP6V0D1,EPHA4	24	0	6	PFN2,CHRM3,AP2M1,CLTC,SLC9A6,AMPH,SNAP25,SNCA,UNC13A,GAD1,STXBP1,SYNJ1,SNAP91,PTPRN2,SV2B,SV2A,SYN2,GOT1,HCN1,GRIA4,GRIN2A,CCK,ATP6V0D1,EPHA4		CHRM3,AMPH,PTPRN2,SV2A,GRIA4,GRIN2A
GO: Cellular Component	GO:0044306	neuron projection terminus	7.237e-10	31	199	PFN2,CHRM3,AP2M1,CLCN3,UCHL1,CLTC,SLC9A6,AMPH,SCAMP1,PPP2CA,DNAJC5,SNAP25,SNCB,SNCA,UNC13A,GAD1,STXBP1,SYNJ1,SNAP91,PTPRN2,SV2B,SV2A,SYN2,GOT1,HCN1,GRIA4,GRIN2A,GRM7,CCK,ATP6V0D1,EPHA4	25	0	6	PFN2,CHRM3,AP2M1,UCHL1,CLTC,SLC9A6,AMPH,SNAP25,SNCA,UNC13A,GAD1,STXBP1,SYNJ1,SNAP91,PTPRN2,SV2B,SV2A,SYN2,GOT1,HCN1,GRIA4,GRIN2A,CCK,ATP6V0D1,EPHA4		CHRM3,AMPH,PTPRN2,SV2A,GRIA4,GRIN2A
GO: Cellular Component	GO:0030133	transport vesicle	8.227e-10	44	374	PCSK2,NCALD,RAB3C,CLCN3,SCAMP5,CLTC,SVOP,SYT13,SEC23A,VDAC1,VDAC2,AMPH,SCAMP1,APBA2,ARCN1,MADD,DNAJC5,SNAP25,NRSN1,SNCA,CADPS2,ATP6V1G2,MYO5A,RAB11A,NDEL1,SNAP91,PTPRN2,SV2B,SV2A,SLC17A7,SYN2,SYT4,KIF3C,RAB6A,RAB27B,DMXL2,GOPC,WDR7,DNM1L,GRIN2A,ATP6V0D1,COPS4,KLHL12,CHP1	28	0	6	PCSK2,NCALD,RAB3C,SCAMP5,CLTC,SVOP,SYT13,VDAC1,AMPH,SNAP25,NRSN1,SNCA,ATP6V1G2,SNAP91,PTPRN2,SV2B,SV2A,SLC17A7,SYN2,SYT4,KIF3C,RAB27B,DMXL2,DNM1L,GRIN2A,ATP6V0D1,COPS4,CHP1		SVOP,AMPH,MADD,PTPRN2,SV2A,GRIN2A
GO: Cellular Component	GO:0031410	cytoplasmic vesicle	8.459e-10	101	1355	PCSK2,RAB9B,EPS15,NCALD,TBC1D7,RAB22A,CHGB,RAB3C,EHD3,AP2M1,AP2S1,CLCN3,GABARAPL1,AP2A2,CAMKV,SCAMP5,PI4KA,CLTC,FAM3C,TMX3,PRDX5,ALDOA,SVOP,SLC9A6,SYT13,SEC23A,VDAC1,VDAC2,AMPH,UBQLN1,STXBP5L,SCG5,SCAMP1,ANXA6,SH3GL2,APBA2,ARFGEF2,CCT4,SYBU,INPP5F,RAB6B,YWHAG,YWHAH,ENTPD4,ARCN1,MADD,NECAP1,CADPS,DNAJC5,CLINT1,SNAP25,ATP1A1,RAPGEF2,NRSN1,SNCA,CADPS2,BECN1,SOD1,GAD1,ATP6V1B2,ATP6V1C1,ATP6V1G2,MYO5A…	60	0	14	PCSK2,RAB9B,NCALD,TBC1D7,CHGB,RAB3C,EHD3,AP2M1,AP2S1,GABARAPL1,AP2A2,CAMKV,SCAMP5,CLTC,FAM3C,SVOP,SLC9A6,SYT13,VDAC1,AMPH,UBQLN1,STXBP5L,SCG5,ANXA6,SH3GL2,INPP5F,RAB6B,YWHAH,NECAP1,CADPS,SNAP25,ATP1A1,NRSN1,SNCA,GAD1,ATP6V1B2,ATP6V1C1,ATP6V1G2,LAMP5,STXBP1,SNAP91,PTPRN2,SV2B,SV2A,SCG2,AP3M2,SLC17A7,SYN2,SYT4,KIF3C,RAB27B,KLC1,RAN,DMXL2,DNM1L,GRIA4,GRIN2A,ATP6V0D1,COPS4,CHP1		EPS15,TBC1D7,AP2A2,SVOP,AMPH,STXBP5L,SCG5,MADD,CADPS,RAPGEF2,PTPRN2,SV2A,GRIA4,GRIN2A

## Sheet: uniq.AD1
Table 9. Enriched pathway/GO terms in genes unique to AD1
Category	ID	Name	q.value.FDR.B.H	Hit.Count.in.Query.List	Hit.Count.in.Genome	Hit.in.Query.List	GOMF.top10.down.len	GOMF.top10.up.len	GOMF.top10.ADrisk.len	GOMF.top10.down.join	GOMF.top10.up.join	GOMF.top10.ADrisk.join
Pathway	BioSystems: REACTOME	Neuronal System	1.216e-07	34	351	DLGAP2,ADCY1,CACNG3,NRXN3,KCNQ5,AP2A1,NRXN1,CAMKK1,APBA1,KCNAB2,GABBR2,KCNV1,GABRA4,GABRB2,GLS2,CPLX1,EPB41L3,LIN7A,KCNA2,KCNB1,KCNJ6,PLCB1,KCNQ3,KCNS1,GNB1,RAB3A,CACNB2,RASGRF2,GRIA1,GRIA2,GRIA3,GRIK2,SYT2,EPB41L1	17	0	8	DLGAP2,ADCY1,CACNG3,NRXN3,KCNQ5,GABBR2,KCNV1,GABRA4,CPLX1,EPB41L3,LIN7A,KCNJ6,KCNQ3,RAB3A,RASGRF2,GRIA1,GRIK2		DLGAP2,NRXN1,GABRB2,PLCB1,RAB3A,GRIA1,GRIK2,SYT2
Pathway	BioSystems: REACTOME	Transmission across Chemical Synapses	7.62e-05	22	218	ADCY1,CACNG3,AP2A1,CAMKK1,APBA1,GABBR2,GABRA4,GABRB2,GLS2,CPLX1,LIN7A,KCNJ6,PLCB1,GNB1,RAB3A,CACNB2,RASGRF2,GRIA1,GRIA2,GRIA3,GRIK2,EPB41L1	11	0	5	ADCY1,CACNG3,GABBR2,GABRA4,CPLX1,LIN7A,KCNJ6,RAB3A,RASGRF2,GRIA1,GRIK2		GABRB2,PLCB1,RAB3A,GRIA1,GRIK2
Pathway	BioSystems: KEGG	Synaptic vesicle cycle	0.0004282	11	63	ATP6V1F,STX1B,AP2A1,DNM3,ATP6V0C,ATP6V0A1,CPLX2,CPLX1,NAPA,DNM1,RAB3A	5	0	2	DNM3,CPLX1,NAPA,DNM1,RAB3A		CPLX2,RAB3A
Pathway	BioSystems: REACTOME	Neurotransmitter Receptor Binding And Downstream Transmission In The Postsynaptic Cell	0.0008301	16	147	ADCY1,CACNG3,AP2A1,CAMKK1,GABBR2,GABRA4,GABRB2,KCNJ6,PLCB1,GNB1,RASGRF2,GRIA1,GRIA2,GRIA3,GRIK2,EPB41L1	8	0	4	ADCY1,CACNG3,GABBR2,GABRA4,KCNJ6,RASGRF2,GRIA1,GRIK2		GABRB2,PLCB1,GRIA1,GRIK2
Pathway	BioSystems: REACTOME	Protein-protein interactions at synapses	0.005538	10	73	DLGAP2,NRXN3,NRXN1,APBA1,EPB41L3,LIN7A,GRIA1,GRIA3,SYT2,EPB41L1	5	0	4	DLGAP2,NRXN3,EPB41L3,LIN7A,GRIA1		DLGAP2,NRXN1,GRIA1,SYT2
Pathway	BioSystems: REACTOME	Axon guidance	0.00731	32	554	DOK6,AP2A1,PITPNA,CNTN1,ANK2,CNKSR2,PPP2R1A,PPP5C,SLIT1,SLIT3,PLXNA4,DNM3,ABLIM2,SCN3B,MYH10,PSEN2,GAP43,PSMD12,CDK5R1,ARHGEF7,KCNQ3,DNM1,UNC5D,CACNB2,RASGRF2,KALRN,L1CAM,KSR2,ACTR2,EFNB3,ROBO2,ROCK1	14	0	3	DOK6,PPP2R1A,SLIT1,SLIT3,DNM3,SCN3B,GAP43,KCNQ3,DNM1,UNC5D,RASGRF2,KALRN,EFNB3,ROBO2		PITPNA,PSEN2,ARHGEF7
Pathway	BioSystems: REACTOME	Ion channel transport	0.00876	17	209	ATP6V1F,ANO5,RYR2,FKBP1B,UNC79,ATP2B1,ATP2B3,ANO3,UNC80,GABRA4,GABRB2,ATP6V0C,ATP6V0A1,FXYD6,WNK2,NEDD4L,ATP13A2	7	0	3	FKBP1B,ATP2B1,ANO3,UNC80,GABRA4,FXYD6,ATP13A2		ATP2B1,GABRB2,ATP13A2
Pathway	BioSystems: REACTOME	Activation of AMPA receptors	0.01265	3	4	GRIA1,GRIA2,GRIA3	1	0	1	GRIA1		GRIA1
Pathway	BioSystems: REACTOME	Voltage gated Potassium channels	0.01998	7	44	KCNQ5,KCNAB2,KCNV1,KCNA2,KCNB1,KCNQ3,KCNS1	3	0	0	KCNQ5,KCNV1,KCNQ3
Pathway	BioSystems: REACTOME	Interactions of neurexins and neuroligins at synapses	0.01998	8	59	DLGAP2,NRXN3,NRXN1,APBA1,EPB41L3,LIN7A,SYT2,EPB41L1	4	0	3	DLGAP2,NRXN3,EPB41L3,LIN7A		DLGAP2,NRXN1,SYT2
Pathway	BioSystems: REACTOME	Glutamate Binding, Activation of AMPA Receptors and Synaptic Plasticity	0.01998	6	32	CACNG3,AP2A1,GRIA1,GRIA2,GRIA3,EPB41L1	2	0	1	CACNG3,GRIA1		GRIA1
Pathway	BioSystems: REACTOME	Trafficking of AMPA receptors	0.01998	6	32	CACNG3,AP2A1,GRIA1,GRIA2,GRIA3,EPB41L1	2	0	1	CACNG3,GRIA1		GRIA1
Pathway	BioSystems: REACTOME	Potassium Channels	0.03098	10	100	KCNQ5,KCNAB2,GABBR2,KCNV1,KCNA2,KCNB1,KCNJ6,KCNQ3,KCNS1,GNB1	5	0	0	KCNQ5,GABBR2,KCNV1,KCNJ6,KCNQ3
Pathway	BioSystems: REACTOME	RHO GTPases Activate WASPs and WAVEs	0.03098	6	36	WIPF3,NCKIPSD,WASF1,ACTR2,ABI2,WASF2	1	1	0	WASF1	WASF2
GO: Biological Process	GO:0099536	synaptic signaling	6.349e-10	57	687	DLGAP2,CHRM1,STX1B,ADCYAP1,CACNG3,PTK2B,NRXN3,KCNQ5,NRXN1,LRFN5,FGF14,CX3CL1,VDAC3,SYT3,ICA1,PPP1R9A,APBA1,GABBR2,RPH3A,PPT1,SORCS3,PRKCZ,SLC12A7,GABRA4,GABRB2,CLSTN3,PSEN2,RIMS3,CPLX2,CPLX1,NAPA,CLSTN2,CNIH3,LIN7A,CDK5R1,KCNB1,PLCB1,KCNQ3,GNB1,BSN,DNM1,RAB3A,NOVA1,CACNB2,NPTX1,CALB1,RASGRF2,KALRN,GRIA1,GRIA2,GRIA3,GRIK2,SYT2,RIT2,SYNGR1,PCDH8,JPH3	31	1	15	DLGAP2,CHRM1,ADCYAP1,CACNG3,NRXN3,KCNQ5,ICA1,GABBR2,RPH3A,SORCS3,PRKCZ,GABRA4,CLSTN3,CPLX1,NAPA,CLSTN2,CNIH3,LIN7A,KCNQ3,BSN,DNM1,RAB3A,NOVA1,NPTX1,CALB1,RASGRF2,KALRN,GRIA1,GRIK2,RIT2,PCDH8	SLC12A7	DLGAP2,PTK2B,NRXN1,ICA1,RPH3A,GABRB2,PSEN2,RIMS3,CPLX2,PLCB1,BSN,RAB3A,GRIA1,GRIK2,SYT2
GO: Biological Process	GO:0031175	neuron projection development	1.605e-09	68	953	PCP4,ZFYVE27,MAP2,BCL11A,NREP,ADCY1,ADCYAP1,TTC8,PTK2B,NRXN3,SSH1,NRXN1,LRFN5,MIF,FLRT3,FKBP1B,STK24,CNTN1,CUL4B,CPNE9,SYT3,PACSIN1,PPP1R9A,NCKIPSD,LMTK2,ARFGEF1,SLITRK3,CAMK1,SLIT1,SLIT3,CAPRIN2,CNTNAP2,PLXNA4,PRICKLE2,DNM3,PRKCZ,MAPK6,MYH10,GAP43,SPOCK1,NDN,EPB41L3,NEFM,NEFH,CDK5R1,FIG4,STMN3,HERC1,RAB3A,RAB13,UNC5D,NOTCH1,GPM6A,NPTX1,RAP2A,NEDD4L,KALRN,FZD3,L1CAM,SLITRK4,SYT2,FRY,EFNB3,MAP1S,A…	27	2	8	PCP4,NREP,ADCY1,ADCYAP1,TTC8,NRXN3,MIF,FLRT3,FKBP1B,CPNE9,SLITRK3,CAMK1,SLIT1,SLIT3,DNM3,PRKCZ,GAP43,NDN,EPB41L3,RAB3A,UNC5D,NPTX1,KALRN,SLITRK4,EFNB3,NPTXR,ROBO2	RAB13,NOTCH1	TTC8,PTK2B,NRXN1,LMTK2,PRICKLE2,FIG4,RAB3A,SYT2
GO: Biological Process	GO:0048666	neuron development	2.464e-09	74	1114	PCP4,ZFYVE27,MAP2,BCL11A,NREP,ADCY1,ADCYAP1,TTC8,PTK2B,NRXN3,SSH1,NRXN1,LRFN5,MIF,FLRT3,ZBTB18,FKBP1B,MTCH1,STK24,CNTN1,CUL4B,CPNE9,SYT3,PACSIN1,PPP1R9A,NCKIPSD,LMTK2,ARFGEF1,SLITRK3,CAMK1,PPT1,SLIT1,SLIT3,CAPRIN2,CNTNAP2,PLXNA4,PRICKLE2,DNM3,PRKCZ,MAPK6,GABRB2,MYH10,GAP43,SPOCK1,NDN,EPB41L3,NEFM,NEFH,CDK5R1,FIG4,STMN3,HERC1,RAB3A,RAB13,UNC5D,NOTCH1,GPM6A,CCSAP,NPTX1,RAP2A,NEDD4L,KALRN,FZD3,L1CAM…	27	2	9	PCP4,NREP,ADCY1,ADCYAP1,TTC8,NRXN3,MIF,FLRT3,FKBP1B,CPNE9,SLITRK3,CAMK1,SLIT1,SLIT3,DNM3,PRKCZ,GAP43,NDN,EPB41L3,RAB3A,UNC5D,NPTX1,KALRN,SLITRK4,EFNB3,NPTXR,ROBO2	RAB13,NOTCH1	TTC8,PTK2B,NRXN1,LMTK2,PRICKLE2,GABRB2,FIG4,RAB3A,SYT2
GO: Biological Process	GO:0098916	anterograde trans-synaptic signaling	2.464e-09	54	678	DLGAP2,CHRM1,STX1B,ADCYAP1,CACNG3,PTK2B,NRXN3,KCNQ5,NRXN1,LRFN5,FGF14,CX3CL1,VDAC3,SYT3,ICA1,PPP1R9A,APBA1,GABBR2,RPH3A,PPT1,SORCS3,PRKCZ,SLC12A7,GABRA4,GABRB2,CLSTN3,PSEN2,RIMS3,CPLX2,CPLX1,NAPA,CLSTN2,CNIH3,LIN7A,KCNB1,KCNQ3,BSN,DNM1,RAB3A,NOVA1,CACNB2,NPTX1,CALB1,RASGRF2,KALRN,GRIA1,GRIA2,GRIA3,GRIK2,SYT2,RIT2,SYNGR1,PCDH8,JPH3	31	1	14	DLGAP2,CHRM1,ADCYAP1,CACNG3,NRXN3,KCNQ5,ICA1,GABBR2,RPH3A,SORCS3,PRKCZ,GABRA4,CLSTN3,CPLX1,NAPA,CLSTN2,CNIH3,LIN7A,KCNQ3,BSN,DNM1,RAB3A,NOVA1,NPTX1,CALB1,RASGRF2,KALRN,GRIA1,GRIK2,RIT2,PCDH8	SLC12A7	DLGAP2,PTK2B,NRXN1,ICA1,RPH3A,GABRB2,PSEN2,RIMS3,CPLX2,BSN,RAB3A,GRIA1,GRIK2,SYT2
GO: Biological Process	GO:0007268	chemical synaptic transmission	2.464e-09	54	678	DLGAP2,CHRM1,STX1B,ADCYAP1,CACNG3,PTK2B,NRXN3,KCNQ5,NRXN1,LRFN5,FGF14,CX3CL1,VDAC3,SYT3,ICA1,PPP1R9A,APBA1,GABBR2,RPH3A,PPT1,SORCS3,PRKCZ,SLC12A7,GABRA4,GABRB2,CLSTN3,PSEN2,RIMS3,CPLX2,CPLX1,NAPA,CLSTN2,CNIH3,LIN7A,KCNB1,KCNQ3,BSN,DNM1,RAB3A,NOVA1,CACNB2,NPTX1,CALB1,RASGRF2,KALRN,GRIA1,GRIA2,GRIA3,GRIK2,SYT2,RIT2,SYNGR1,PCDH8,JPH3	31	1	14	DLGAP2,CHRM1,ADCYAP1,CACNG3,NRXN3,KCNQ5,ICA1,GABBR2,RPH3A,SORCS3,PRKCZ,GABRA4,CLSTN3,CPLX1,NAPA,CLSTN2,CNIH3,LIN7A,KCNQ3,BSN,DNM1,RAB3A,NOVA1,NPTX1,CALB1,RASGRF2,KALRN,GRIA1,GRIK2,RIT2,PCDH8	SLC12A7	DLGAP2,PTK2B,NRXN1,ICA1,RPH3A,GABRB2,PSEN2,RIMS3,CPLX2,BSN,RAB3A,GRIA1,GRIK2,SYT2
GO: Biological Process	GO:0099537	trans-synaptic signaling	2.464e-09	54	678	DLGAP2,CHRM1,STX1B,ADCYAP1,CACNG3,PTK2B,NRXN3,KCNQ5,NRXN1,LRFN5,FGF14,CX3CL1,VDAC3,SYT3,ICA1,PPP1R9A,APBA1,GABBR2,RPH3A,PPT1,SORCS3,PRKCZ,SLC12A7,GABRA4,GABRB2,CLSTN3,PSEN2,RIMS3,CPLX2,CPLX1,NAPA,CLSTN2,CNIH3,LIN7A,KCNB1,KCNQ3,BSN,DNM1,RAB3A,NOVA1,CACNB2,NPTX1,CALB1,RASGRF2,KALRN,GRIA1,GRIA2,GRIA3,GRIK2,SYT2,RIT2,SYNGR1,PCDH8,JPH3	31	1	14	DLGAP2,CHRM1,ADCYAP1,CACNG3,NRXN3,KCNQ5,ICA1,GABBR2,RPH3A,SORCS3,PRKCZ,GABRA4,CLSTN3,CPLX1,NAPA,CLSTN2,CNIH3,LIN7A,KCNQ3,BSN,DNM1,RAB3A,NOVA1,NPTX1,CALB1,RASGRF2,KALRN,GRIA1,GRIK2,RIT2,PCDH8	SLC12A7	DLGAP2,PTK2B,NRXN1,ICA1,RPH3A,GABRB2,PSEN2,RIMS3,CPLX2,BSN,RAB3A,GRIA1,GRIK2,SYT2
GO: Biological Process	GO:0030182	neuron differentiation	4.442e-08	82	1398	PCP4,ZFYVE27,MAP2,BCL11A,NREP,ADCY1,ADCYAP1,TTC8,PTK2B,NRXN3,SSH1,NRXN1,LRFN5,PIN1,MIF,FLRT3,ZBTB18,FKBP1B,MTCH1,STK24,CNTN1,CUL4B,CPNE9,SYT3,PACSIN1,PPP1R9A,NCKIPSD,LMTK2,ARFGEF1,SLITRK3,CAMK1,PPT1,SLIT1,SLIT3,CAPRIN2,CNTNAP2,PLXNA4,PRICKLE2,DNM3,PRKCZ,MAPK6,FAIM2,GABRB2,HDAC9,MYH10,GAP43,SPOCK1,NAPA,NDN,EPB41L3,NEFM,NEFH,CDK5R1,FIG4,STMN3,HERC1,RAB3A,RAB13,UNC5D,NOTCH1,GPM6A,CCSAP,SATB2,NPTX1,R…	29	3	10	PCP4,NREP,ADCY1,ADCYAP1,TTC8,NRXN3,PIN1,MIF,FLRT3,FKBP1B,CPNE9,SLITRK3,CAMK1,SLIT1,SLIT3,DNM3,PRKCZ,GAP43,NAPA,NDN,EPB41L3,RAB3A,UNC5D,NPTX1,KALRN,SLITRK4,EFNB3,NPTXR,ROBO2	RAB13,NOTCH1,CTDSP1	TTC8,PTK2B,NRXN1,LMTK2,PRICKLE2,GABRB2,HDAC9,FIG4,RAB3A,SYT2
GO: Biological Process	GO:0030030	cell projection organization	8.941e-08	82	1423	PCP4,ZFYVE27,MAP2,BCL11A,NREP,ADCY1,ADCYAP1,TTC8,PTK2B,NRXN3,SSH1,NRXN1,LRFN5,MIF,FLRT3,FKBP1B,STK24,CNTN1,VDAC3,CUL4B,ATG5,FLNA,CPNE9,SYT3,PACSIN1,PPP1R9A,NCKIPSD,LMTK2,ARFGEF1,SLITRK3,CAMK1,SLIT1,SLIT3,CAPRIN2,CNTNAP2,PLXNA4,PRICKLE2,DNM3,DYNLL1,PRKCZ,MAPK6,NES,MYH10,GAP43,SPOCK1,NDN,EPB41L3,NEFM,NEFH,CDK5R1,FIG4,ARHGEF7,STMN3,HERC1,RAB3A,WASF1,RAB13,UNC5D,NOTCH1,GPM6A,NPTX1,RAP2A,NEDD4L,TBC1D3…	29	5	11	PCP4,NREP,ADCY1,ADCYAP1,TTC8,NRXN3,MIF,FLRT3,FKBP1B,CPNE9,SLITRK3,CAMK1,SLIT1,SLIT3,DNM3,DYNLL1,PRKCZ,GAP43,NDN,EPB41L3,RAB3A,WASF1,UNC5D,NPTX1,KALRN,SLITRK4,EFNB3,NPTXR,ROBO2	FLNA,NES,RAB13,NOTCH1,WASF2	TTC8,PTK2B,NRXN1,ATG5,LMTK2,PRICKLE2,FIG4,ARHGEF7,RAB3A,SYT2,PLEKHA1
GO: Biological Process	GO:0048699	generation of neurons	8.941e-08	86	1528	PCP4,ZFYVE27,MAP2,BCL11A,NREP,ADCY1,ADCYAP1,TTC8,PTK2B,NRXN3,SSH1,NRXN1,LRFN5,PIN1,MIF,FLRT3,ZBTB18,CX3CL1,FKBP1B,MTCH1,STK24,CNTN1,CUL4B,CPNE9,SYT3,PACSIN1,PPP1R9A,NCKIPSD,LMTK2,ARFGEF1,SLITRK3,CAMK1,PPT1,SLIT1,SLIT3,CAPRIN2,CNTNAP2,PLXNA4,PRICKLE2,DNM3,PRKCZ,MAPK6,FAIM2,GABRB2,HDAC9,MYH10,GAP43,SPOCK1,NAPA,NDN,EPB41L3,NEFM,NEFH,CDK5R1,FIG4,STMN3,HERC1,RAB3A,RAB13,UNC5D,NOTCH1,GPM6A,CCSAP,SATB2,…	29	3	10	PCP4,NREP,ADCY1,ADCYAP1,TTC8,NRXN3,PIN1,MIF,FLRT3,FKBP1B,CPNE9,SLITRK3,CAMK1,SLIT1,SLIT3,DNM3,PRKCZ,GAP43,NAPA,NDN,EPB41L3,RAB3A,UNC5D,NPTX1,KALRN,SLITRK4,EFNB3,NPTXR,ROBO2	RAB13,NOTCH1,CTDSP1	TTC8,PTK2B,NRXN1,LMTK2,PRICKLE2,GABRB2,HDAC9,FIG4,RAB3A,SYT2
GO: Biological Process	GO:0007267	cell-cell signaling	2.732e-07	73	1233	PCSK1,DLGAP2,CHRM1,STX1B,ADCYAP1,RYR2,CACNG3,PTK2B,NRXN3,KCNQ5,NRXN1,LRFN5,FGF14,CX3CL1,FKBP1B,VDAC3,ANK2,UBE2Q1,SYT3,SLC25A5,ICA1,PPP1R9A,APBA1,GABBR2,YWHAZ,RPH3A,PPT1,SORCS3,PRKCZ,SLC12A7,SCN3B,GABRA4,GABRB2,CLSTN3,PSEN2,RIMS3,CPLX2,CPLX1,NAPA,CLSTN2,CNIH3,LIN7A,GJA4,CDK5R1,KCNB1,PTPRN,ARHGEF7,GLRX,PLCB1,KCNQ3,GNB1,BSN,DNM1,RAB3A,NOVA1,GPLD1,CACNB2,NPTX1,CALB1,RASGRF2,KALRN,RBP4,GRIA1,GRIA2,GRI…	39	2	16	PCSK1,DLGAP2,CHRM1,ADCYAP1,CACNG3,NRXN3,KCNQ5,FKBP1B,ICA1,GABBR2,YWHAZ,RPH3A,SORCS3,PRKCZ,SCN3B,GABRA4,CLSTN3,CPLX1,NAPA,CLSTN2,CNIH3,LIN7A,PTPRN,KCNQ3,BSN,DNM1,RAB3A,NOVA1,NPTX1,CALB1,RASGRF2,KALRN,RBP4,GRIA1,GRIK2,RIT2,OXCT1,EFNB3,PCDH8	SLC12A7,GJA4	DLGAP2,PTK2B,NRXN1,ICA1,RPH3A,GABRB2,PSEN2,RIMS3,CPLX2,ARHGEF7,PLCB1,BSN,RAB3A,GRIA1,GRIK2,SYT2
GO: Biological Process	GO:0022008	neurogenesis	3.329e-07	88	1628	PCP4,ZFYVE27,MAP2,BCL11A,NREP,ADCY1,ADCYAP1,TTC8,PTK2B,NRXN3,SSH1,NRXN1,LRFN5,PIN1,MIF,FLRT3,ZBTB18,CX3CL1,FKBP1B,MTCH1,STK24,CNTN1,CUL4B,CPNE9,SYT3,PACSIN1,PPP1R9A,NCKIPSD,LMTK2,ARFGEF1,SLITRK3,CAMK1,PPT1,ARHGEF10,SLIT1,SLIT3,CAPRIN2,CNTNAP2,PLXNA4,PRICKLE2,DNM3,PRKCZ,MAPK6,FAIM2,GABRB2,HDAC9,MYH10,GAP43,SPOCK1,NAPA,NDN,EPB41L3,NEFM,NEFH,CDK5R1,FIG4,ARHGEF7,STMN3,HERC1,RAB3A,RAB13,UNC5D,NOTCH1,G…	29	3	11	PCP4,NREP,ADCY1,ADCYAP1,TTC8,NRXN3,PIN1,MIF,FLRT3,FKBP1B,CPNE9,SLITRK3,CAMK1,SLIT1,SLIT3,DNM3,PRKCZ,GAP43,NAPA,NDN,EPB41L3,RAB3A,UNC5D,NPTX1,KALRN,SLITRK4,EFNB3,NPTXR,ROBO2	RAB13,NOTCH1,CTDSP1	TTC8,PTK2B,NRXN1,LMTK2,PRICKLE2,GABRB2,HDAC9,FIG4,ARHGEF7,RAB3A,SYT2
GO: Biological Process	GO:0034220	ion transmembrane transport	3.992e-06	63	1064	PDE2A,HK1,ATP6V1F,ANO5,RYR2,MICU1,CACNG3,SLC41A2,PTK2B,KCNQ5,NRXN1,STOML1,FGF14,FKBP1B,UNC79,VDAC3,AKAP6,ATG5,ANK2,KCNAB2,COX7A2,SLC4A3,JPH1,KCNV1,KCNIP4,SLC12A7,ATP2B1,ATP2B3,ANO3,UNC80,SCN3B,GABRA4,GABRB2,ATP6V0C,ATP6V0A1,FXYD6,CNIH3,KCNA2,KCNB1,KCNJ6,GLRX,PLCB1,KCNQ3,KCNS1,WNK2,DENND5B,GPM6A,DPP6,CACNB2,NEDD4L,RASGRF2,GRIA1,GRIA2,GRIA3,GRIK2,ATP13A2,CUL5,SLC25A22,SLC35B4,COX7A2L,LRRC8B,NNT,JPH3	22	1	11	CACNG3,KCNQ5,FKBP1B,AKAP6,SLC4A3,KCNV1,KCNIP4,ATP2B1,ANO3,UNC80,SCN3B,GABRA4,FXYD6,CNIH3,KCNJ6,KCNQ3,DPP6,RASGRF2,GRIA1,GRIK2,ATP13A2,LRRC8B	SLC12A7	PTK2B,NRXN1,AKAP6,ATG5,ATP2B1,GABRB2,PLCB1,GRIA1,GRIK2,ATP13A2,COX7A2L
GO: Biological Process	GO:0050803	regulation of synapse structure or activity	1.69e-05	26	272	PTK2B,NRXN3,NRXN1,FGF14,FLRT3,PPP1R9A,SLITRK3,CAMK1,PPT1,SLIT1,SORCS3,PRKCZ,CLSTN3,PSEN2,CPLX2,CLSTN2,KCNB1,RAB3A,CALB1,RASGRF2,SLITRK4,GRIA1,GRIK2,SYNGR1,ROBO2,JPH3	16	0	7	NRXN3,FLRT3,SLITRK3,CAMK1,SLIT1,SORCS3,PRKCZ,CLSTN3,CLSTN2,RAB3A,CALB1,RASGRF2,SLITRK4,GRIA1,GRIK2,ROBO2		PTK2B,NRXN1,PSEN2,CPLX2,RAB3A,GRIA1,GRIK2
GO: Biological Process	GO:0072659	protein localization to plasma membrane	2.641e-05	23	225	ZFYVE27,CNST,EHD2,TTC8,NRXN1,STX7,HECTD1,ANK2,PACSIN1,KCNIP4,PRKCZ,SCN3B,MYADM,EPB41L3,LIN7A,EFR3A,KCNB1,RAB13,DPP6,CACNB2,RAP2A,KALRN,ROCK1	8	2	3	TTC8,KCNIP4,PRKCZ,SCN3B,EPB41L3,LIN7A,DPP6,KALRN	EHD2,RAB13	CNST,TTC8,NRXN1
GO: Biological Process	GO:0032990	cell part morphogenesis	2.641e-05	55	925	MAP2,BCL11A,ADCY1,TTC8,NRXN3,SSH1,NRXN1,LRFN5,FLRT3,VDAC3,ATG5,FLNA,CPNE9,SYT3,PACSIN1,PPP1R9A,LMTK2,SLITRK3,SLIT1,SLIT3,CAPRIN2,PLXNA4,DNM3,DYNLL1,PRKCZ,NES,MYH10,GAP43,NDN,EPB41L3,NEFH,CDK5R1,ARHGEF7,RAB3A,WASF1,UNC5D,NOTCH1,GPM6A,NPTX1,RAP2A,NEDD4L,TBC1D30,KALRN,FZD3,L1CAM,SLITRK4,SYT2,COL4A3BP,ACTR2,KIF3A,EFNB3,MAP1S,BBS7,WASF2,ROBO2	22	4	7	ADCY1,TTC8,NRXN3,FLRT3,CPNE9,SLITRK3,SLIT1,SLIT3,DNM3,DYNLL1,PRKCZ,GAP43,NDN,EPB41L3,RAB3A,WASF1,UNC5D,NPTX1,KALRN,SLITRK4,EFNB3,ROBO2	FLNA,NES,NOTCH1,WASF2	TTC8,NRXN1,ATG5,LMTK2,ARHGEF7,RAB3A,SYT2
GO: Biological Process	GO:0048858	cell projection morphogenesis	2.702e-05	54	904	MAP2,BCL11A,ADCY1,TTC8,NRXN3,SSH1,NRXN1,LRFN5,FLRT3,VDAC3,ATG5,FLNA,CPNE9,SYT3,PACSIN1,PPP1R9A,LMTK2,SLITRK3,SLIT1,SLIT3,CAPRIN2,PLXNA4,DNM3,DYNLL1,PRKCZ,NES,MYH10,GAP43,NDN,EPB41L3,NEFH,CDK5R1,ARHGEF7,RAB3A,WASF1,UNC5D,NOTCH1,GPM6A,NPTX1,RAP2A,NEDD4L,TBC1D30,KALRN,FZD3,L1CAM,SLITRK4,SYT2,ACTR2,KIF3A,EFNB3,MAP1S,BBS7,WASF2,ROBO2	22	4	7	ADCY1,TTC8,NRXN3,FLRT3,CPNE9,SLITRK3,SLIT1,SLIT3,DNM3,DYNLL1,PRKCZ,GAP43,NDN,EPB41L3,RAB3A,WASF1,UNC5D,NPTX1,KALRN,SLITRK4,EFNB3,ROBO2	FLNA,NES,NOTCH1,WASF2	TTC8,NRXN1,ATG5,LMTK2,ARHGEF7,RAB3A,SYT2
GO: Biological Process	GO:1990778	protein localization to cell periphery	2.702e-05	23	227	ZFYVE27,CNST,EHD2,TTC8,NRXN1,STX7,HECTD1,ANK2,PACSIN1,KCNIP4,PRKCZ,SCN3B,MYADM,EPB41L3,LIN7A,EFR3A,KCNB1,RAB13,DPP6,CACNB2,RAP2A,KALRN,ROCK1	8	2	3	TTC8,KCNIP4,PRKCZ,SCN3B,EPB41L3,LIN7A,DPP6,KALRN	EHD2,RAB13	CNST,TTC8,NRXN1
GO: Biological Process	GO:0051648	vesicle localization	3.317e-05	25	267	STX1B,AP1AR,AP3S1,NRXN1,FGF14,SYT3,PACSIN1,RPH3A,MREG,PRKCZ,RIMS3,CPLX2,CPLX1,NAPA,FYCO1,DCTN1,CNIH3,LIN7A,VPS33B,DNM1,RAB3A,GRIA1,SYT2,KIF3A,BBS7	9	1	7	RPH3A,PRKCZ,CPLX1,NAPA,CNIH3,LIN7A,DNM1,RAB3A,GRIA1	FYCO1	NRXN1,RPH3A,RIMS3,CPLX2,RAB3A,GRIA1,SYT2
GO: Biological Process	GO:0006811	ion transport	3.695e-05	81	1627	PCP4,PDE2A,HK1,ATP6V1F,ANO5,CHRM1,ADCYAP1,RYR2,MICU1,CACNG3,SLC41A2,PTK2B,KCNQ5,NRXN1,STOML1,MIF,PITPNA,FGF14,FKBP1B,UNC79,CNTN1,VDAC3,AKAP6,ATG5,ANK2,APBA1,KCNAB2,COX7A2,LMTK2,SLC4A3,YWHAZ,JPH1,KCNV1,KCNIP4,SLC12A7,ATP2B1,ATP2B3,ANO3,UNC80,SCN3B,GABRA4,GABRB2,ATP6V0C,ATP6V0A1,GLS2,PSEN2,CPLX1,FXYD6,NDUFA9,STEAP2,CNIH3,GJA4,KCNA2,KCNB1,ARL6IP1,KCNJ6,GLRX,PLCB1,KCNQ3,KCNS1,TAF7,RAB3A,WNK2,DENND5B,…	30	2	16	PCP4,CHRM1,ADCYAP1,CACNG3,KCNQ5,MIF,FKBP1B,AKAP6,SLC4A3,YWHAZ,KCNV1,KCNIP4,ATP2B1,ANO3,UNC80,SCN3B,GABRA4,CPLX1,FXYD6,NDUFA9,CNIH3,KCNJ6,KCNQ3,RAB3A,DPP6,RASGRF2,GRIA1,GRIK2,ATP13A2,LRRC8B	SLC12A7,GJA4	PTK2B,NRXN1,PITPNA,AKAP6,ATG5,LMTK2,ATP2B1,GABRB2,PSEN2,NDUFA9,PLCB1,RAB3A,GRIA1,GRIK2,ATP13A2,COX7A2L
GO: Biological Process	GO:0048812	neuron projection morphogenesis	3.695e-05	42	630	MAP2,BCL11A,ADCY1,TTC8,NRXN3,SSH1,NRXN1,LRFN5,FLRT3,CPNE9,SYT3,PACSIN1,PPP1R9A,LMTK2,SLITRK3,SLIT1,SLIT3,CAPRIN2,PLXNA4,DNM3,PRKCZ,MYH10,GAP43,NDN,EPB41L3,NEFH,CDK5R1,RAB3A,UNC5D,NOTCH1,GPM6A,NPTX1,RAP2A,NEDD4L,KALRN,FZD3,L1CAM,SLITRK4,SYT2,EFNB3,MAP1S,ROBO2	20	1	5	ADCY1,TTC8,NRXN3,FLRT3,CPNE9,SLITRK3,SLIT1,SLIT3,DNM3,PRKCZ,GAP43,NDN,EPB41L3,RAB3A,UNC5D,NPTX1,KALRN,SLITRK4,EFNB3,ROBO2	NOTCH1	TTC8,NRXN1,LMTK2,RAB3A,SYT2
GO: Molecular Function	GO:0016247	channel regulator activity	0.0003303	17	139	CACNG3,NRXN3,NRXN1,STOML1,STX7,FKBP1B,KCNAB2,KCNV1,KCNIP4,PRKCZ,SCN3B,CNIH3,KCNS1,GPLD1,DPP6,CACNB2,NEDD4L	9	0	1	CACNG3,NRXN3,FKBP1B,KCNV1,KCNIP4,PRKCZ,SCN3B,CNIH3,DPP6		NRXN1
GO: Molecular Function	GO:0005216	ion channel activity	0.001154	30	424	PDE2A,ANO5,RYR2,CACNG3,PTK2B,KCNQ5,FKBP1B,VDAC3,KCNAB2,KCNV1,KCNIP4,ANO3,SCN3B,GABRA4,GABRB2,FXYD6,KCNA2,KCNB1,KCNJ6,KCNQ3,KCNS1,DENND5B,GPM6A,CACNB2,GRIA1,GRIA2,GRIA3,GRIK2,CUL5,JPH3	13	0	4	CACNG3,KCNQ5,FKBP1B,KCNV1,KCNIP4,ANO3,SCN3B,GABRA4,FXYD6,KCNJ6,KCNQ3,GRIA1,GRIK2		PTK2B,GABRB2,GRIA1,GRIK2
GO: Molecular Function	GO:0022838	substrate-specific channel activity	0.001154	30	438	PDE2A,ANO5,RYR2,CACNG3,PTK2B,KCNQ5,FKBP1B,VDAC3,KCNAB2,KCNV1,KCNIP4,ANO3,SCN3B,GABRA4,GABRB2,FXYD6,KCNA2,KCNB1,KCNJ6,KCNQ3,KCNS1,DENND5B,GPM6A,CACNB2,GRIA1,GRIA2,GRIA3,GRIK2,CUL5,JPH3	13	0	4	CACNG3,KCNQ5,FKBP1B,KCNV1,KCNIP4,ANO3,SCN3B,GABRA4,FXYD6,KCNJ6,KCNQ3,GRIA1,GRIK2		PTK2B,GABRB2,GRIA1,GRIK2
GO: Molecular Function	GO:0005516	calmodulin binding	0.001154	18	190	PCP4,PDE1A,MAP2,MAPKAPK2,ADCY1,RYR2,CAMKK1,CAMK1,ATP2B1,ATP2B3,MYH10,ARPP21,GAP43,PLCB1,KCNQ3,RASGRF2,RGS2,RIT2	11	1	4	PCP4,PDE1A,ADCY1,CAMK1,ATP2B1,ARPP21,GAP43,KCNQ3,RASGRF2,RGS2,RIT2	MAPKAPK2	PDE1A,MAPKAPK2,ATP2B1,PLCB1
GO: Molecular Function	GO:0022836	gated channel activity	0.001154	25	331	ANO5,RYR2,CACNG3,PTK2B,KCNQ5,FKBP1B,VDAC3,KCNAB2,KCNV1,KCNIP4,ANO3,SCN3B,GABRA4,GABRB2,KCNA2,KCNB1,KCNJ6,KCNQ3,KCNS1,CACNB2,GRIA1,GRIA2,GRIA3,GRIK2,JPH3	12	0	4	CACNG3,KCNQ5,FKBP1B,KCNV1,KCNIP4,ANO3,SCN3B,GABRA4,KCNJ6,KCNQ3,GRIA1,GRIK2		PTK2B,GABRB2,GRIA1,GRIK2
GO: Molecular Function	GO:0008092	cytoskeletal protein binding	0.001154	48	886	MAP2,WIPF3,RUSC1,AP1AR,SSH1,FLNA,APPBP2,ANK2,PACSIN1,KIF21A,PPP1R9A,NCKIPSD,LMTK2,ARFGEF1,MAPRE3,PPP5C,ARHGEF10,MICAL2,ABLIM2,MYH10,GAPDH,NDN,EPB41L3,NEFM,NEFH,CDK5R1,KCNA2,PTPRN,STMN3,RAB39B,GNB1,RAB3A,WASF1,CCSAP,CACNB2,HIP1R,DYRK1A,TRIOBP,GRIA1,RGS2,ACTR2,PTPRT,KIF3A,LRPPRC,MAP1S,ABI2,WASF2,EPB41L1	9	3	4	NDN,EPB41L3,PTPRN,RAB39B,RAB3A,WASF1,GRIA1,RGS2,LRPPRC	FLNA,TRIOBP,WASF2	LMTK2,RAB3A,GRIA1,PTPRT
GO: Molecular Function	GO:0015267	channel activity	0.002816	30	470	PDE2A,ANO5,RYR2,CACNG3,PTK2B,KCNQ5,FKBP1B,VDAC3,KCNAB2,KCNV1,KCNIP4,ANO3,SCN3B,GABRA4,GABRB2,FXYD6,KCNA2,KCNB1,KCNJ6,KCNQ3,KCNS1,DENND5B,GPM6A,CACNB2,GRIA1,GRIA2,GRIA3,GRIK2,CUL5,JPH3	13	0	4	CACNG3,KCNQ5,FKBP1B,KCNV1,KCNIP4,ANO3,SCN3B,GABRA4,FXYD6,KCNJ6,KCNQ3,GRIA1,GRIK2		PTK2B,GABRB2,GRIA1,GRIK2
GO: Molecular Function	GO:0022803	passive transmembrane transporter activity	0.002816	30	471	PDE2A,ANO5,RYR2,CACNG3,PTK2B,KCNQ5,FKBP1B,VDAC3,KCNAB2,KCNV1,KCNIP4,ANO3,SCN3B,GABRA4,GABRB2,FXYD6,KCNA2,KCNB1,KCNJ6,KCNQ3,KCNS1,DENND5B,GPM6A,CACNB2,GRIA1,GRIA2,GRIA3,GRIK2,CUL5,JPH3	13	0	4	CACNG3,KCNQ5,FKBP1B,KCNV1,KCNIP4,ANO3,SCN3B,GABRA4,FXYD6,KCNJ6,KCNQ3,GRIA1,GRIK2		PTK2B,GABRB2,GRIA1,GRIK2
GO: Molecular Function	GO:0051018	protein kinase A binding	0.004651	8	47	RYR2,AKAP6,ARFGEF1,NBEA,SPHKAP,PKIA,RAB13,GRIA1	4	1	2	AKAP6,NBEA,SPHKAP,GRIA1	RAB13	AKAP6,GRIA1
GO: Molecular Function	GO:0015075	ion transmembrane transporter activity	0.004651	45	873	PDE2A,ATP6V1F,ANO5,RYR2,CACNG3,SLC41A2,PTK2B,KCNQ5,FKBP1B,VDAC3,KCNAB2,COX7A2,SLC4A3,KCNV1,KCNIP4,SLC12A7,ATP2B1,ATP2B3,ANO3,SCN3B,GABRA4,GABRB2,ATP6V0C,ATP6V0A1,FXYD6,KCNA2,KCNB1,KCNJ6,KCNQ3,KCNS1,DENND5B,GPM6A,CACNB2,GRIA1,GRIA2,GRIA3,GRIK2,ZDHHC17,ATP13A2,CUL5,SLC25A22,SLC35B4,COX7A2L,NNT,JPH3	16	1	7	CACNG3,KCNQ5,FKBP1B,SLC4A3,KCNV1,KCNIP4,ATP2B1,ANO3,SCN3B,GABRA4,FXYD6,KCNJ6,KCNQ3,GRIA1,GRIK2,ATP13A2	SLC12A7	PTK2B,ATP2B1,GABRB2,GRIA1,GRIK2,ATP13A2,COX7A2L
GO: Molecular Function	GO:0004971	AMPA glutamate receptor activity	0.008911	3	4	GRIA1,GRIA2,GRIA3	1	0	1	GRIA1		GRIA1
GO: Molecular Function	GO:0019901	protein kinase binding	0.01095	34	620	STX1B,RYR2,PTK2B,AP2A1,MAVS,PIN1,FLNA,ANK2,PPP1R9A,NBEA,CNKSR2,YWHAZ,PKIA,PRKCZ,MAPK6,SLC12A7,HDAC9,NEFH,NELL1,CDK5R1,ARHGEF7,KCNQ3,DNM1,RAB13,CACNB2,TOM1L1,KSR2,GRIA1,GRIA2,RHEB,EEF1A2,DNAJA3,CCNT2,PAM	10	3	4	PIN1,NBEA,YWHAZ,PRKCZ,NELL1,KCNQ3,DNM1,GRIA1,EEF1A2,PAM	FLNA,SLC12A7,RAB13	PTK2B,HDAC9,ARHGEF7,GRIA1
GO: Molecular Function	GO:0004970	ionotropic glutamate receptor activity	0.01208	5	19	PTK2B,GRIA1,GRIA2,GRIA3,GRIK2	2	0	3	GRIA1,GRIK2		PTK2B,GRIA1,GRIK2
GO: Molecular Function	GO:0022890	inorganic cation transmembrane transporter activity	0.02021	30	542	PDE2A,ATP6V1F,RYR2,CACNG3,SLC41A2,KCNQ5,FKBP1B,KCNAB2,COX7A2,KCNV1,KCNIP4,SLC12A7,ATP2B1,ATP2B3,SCN3B,ATP6V0C,ATP6V0A1,KCNA2,KCNB1,KCNJ6,KCNQ3,KCNS1,DENND5B,GPM6A,CACNB2,ZDHHC17,CUL5,COX7A2L,NNT,JPH3	9	1	2	CACNG3,KCNQ5,FKBP1B,KCNV1,KCNIP4,ATP2B1,SCN3B,KCNJ6,KCNQ3	SLC12A7	ATP2B1,COX7A2L
GO: Molecular Function	GO:0005215	transporter activity	0.02189	57	1294	PDE2A,ATP6V1F,ANO5,RYR2,CACNG3,SLC41A2,PTK2B,AP3S1,KCNQ5,AP2A1,PITPNA,FKBP1B,VDAC3,SLC25A5,KCNAB2,COX7A2,SLC4A3,KCNV1,IPCEF1,KCNIP4,SLC12A7,ATP2B1,ATP2B3,ANO3,SCN3B,GABRA4,XPO7,GABRB2,ATP6V0C,ATP6V0A1,CPLX1,FXYD6,STEAP2,KCNA2,KCNB1,KCNJ6,KCNQ3,KCNS1,KPNA3,KPNA5,DENND5B,GPM6A,CACNB2,RBP4,GRIA1,GRIA2,GRIA3,GRIK2,ZDHHC17,COL4A3BP,ATP13A2,CUL5,SLC25A22,SLC35B4,COX7A2L,NNT,JPH3	18	1	8	CACNG3,KCNQ5,FKBP1B,SLC4A3,KCNV1,KCNIP4,ATP2B1,ANO3,SCN3B,GABRA4,CPLX1,FXYD6,KCNJ6,KCNQ3,RBP4,GRIA1,GRIK2,ATP13A2	SLC12A7	PTK2B,PITPNA,ATP2B1,GABRB2,GRIA1,GRIK2,ATP13A2,COX7A2L
GO: Molecular Function	GO:0015459	potassium channel regulator activity	0.02376	7	48	KCNAB2,KCNV1,KCNIP4,PRKCZ,KCNS1,DPP6,NEDD4L	4	0	0	KCNV1,KCNIP4,PRKCZ,DPP6
GO: Molecular Function	GO:0019900	kinase binding	0.02772	35	691	STX1B,RYR2,PTK2B,AP2A1,MAVS,PIN1,FLNA,ANK2,PPP1R9A,NBEA,CNKSR2,YWHAZ,PKIA,PRKCZ,MAPK6,SLC12A7,HDAC9,NEFH,NELL1,CDK5R1,ARHGEF7,KCNQ3,DNM1,RAB13,CACNB2,TOM1L1,KSR2,GRIA1,GRIA2,RHEB,EEF1A2,DNAJA3,CCNT2,ABI2,PAM	10	3	4	PIN1,NBEA,YWHAZ,PRKCZ,NELL1,KCNQ3,DNM1,GRIA1,EEF1A2,PAM	FLNA,SLC12A7,RAB13	PTK2B,HDAC9,ARHGEF7,GRIA1
GO: Molecular Function	GO:0005251	delayed rectifier potassium channel activity	0.03097	6	37	KCNQ5,KCNV1,KCNA2,KCNB1,KCNQ3,KCNS1	3	0	0	KCNQ5,KCNV1,KCNQ3
GO: Molecular Function	GO:0019899	enzyme binding	0.03097	77	1929	SGSM1,CNST,ACVR1B,MEF2D,STX1B,RYR2,PTK2B,AP2A1,MAVS,PIN1,HSPA9,AKAP6,CUL4B,HSPG2,FLNA,ANK2,SLC25A5,PPP1R9A,NBEA,CNKSR2,SLC4A3,YWHAZ,RPH3A,MARCH5,CNTNAP2,PKIA,DNM3,RCOR3,DYNLL1,PRKCZ,MAPK6,C9orf72,SLC12A7,XPO7,HDAC9,ATP6V0C,ATP6V0A1,NDUFS2,SMYD2,NEFH,NELL1,CDK5R1,CSRNP2,PTPRN,ARHGEF7,PLCB1,KCNQ3,GNB1,TAF7,DNM1,RAB3A,WASF1,RAB13,NOTCH1,CACNB2,TBC1D30,KALRN,RGL3,TOM1L1,KSR2,TRIOBP,GRIA1,GRIA2,GRIK2,…	24	7	11	PIN1,AKAP6,NBEA,SLC4A3,YWHAZ,RPH3A,DNM3,DYNLL1,PRKCZ,SMYD2,NELL1,PTPRN,KCNQ3,DNM1,RAB3A,WASF1,KALRN,GRIA1,GRIK2,EEF1A2,LRPPRC,NPTXR,PAM,FBXW7	HSPG2,FLNA,SLC12A7,RAB13,NOTCH1,RGL3,TRIOBP	CNST,PTK2B,HSPA9,AKAP6,RPH3A,HDAC9,ARHGEF7,PLCB1,RAB3A,GRIA1,GRIK2
GO: Molecular Function	GO:0022857	transmembrane transporter activity	0.0352	46	1014	PDE2A,ATP6V1F,ANO5,RYR2,CACNG3,SLC41A2,PTK2B,KCNQ5,FKBP1B,VDAC3,SLC25A5,KCNAB2,COX7A2,SLC4A3,KCNV1,KCNIP4,SLC12A7,ATP2B1,ATP2B3,ANO3,SCN3B,GABRA4,GABRB2,ATP6V0C,ATP6V0A1,FXYD6,KCNA2,KCNB1,KCNJ6,KCNQ3,KCNS1,DENND5B,GPM6A,CACNB2,GRIA1,GRIA2,GRIA3,GRIK2,ZDHHC17,ATP13A2,CUL5,SLC25A22,SLC35B4,COX7A2L,NNT,JPH3	16	1	7	CACNG3,KCNQ5,FKBP1B,SLC4A3,KCNV1,KCNIP4,ATP2B1,ANO3,SCN3B,GABRA4,FXYD6,KCNJ6,KCNQ3,GRIA1,GRIK2,ATP13A2	SLC12A7	PTK2B,ATP2B1,GABRB2,GRIA1,GRIK2,ATP13A2,COX7A2L
GO: Cellular Component	GO:0044456	synapse part	1.448e-23	78	708	DLGAP2,PDE2A,MAP2,RUSC1,CHRM1,STX1B,ADCYAP1,PTK2B,NRXN3,NRXN1,FLRT3,STX7,CX3CL1,VDAC3,CABP1,TPRG1L,ANK2,SYT3,PACSIN1,ICA1,PPP1R9A,NIPSNAP1,APBA1,KCNAB2,NBEA,CNKSR2,MAGEE1,GABBR2,YWHAZ,SH2D5,RPH3A,PPT1,DNM3,SORCS3,FAIM2,ATP2B1,GABRA4,GABRB2,CLSTN3,MYH10,ATP6V0A1,GAP43,SPOCK1,RIMS3,CPLX2,CPLX1,NAPA,CLSTN2,EPB41L3,CNIH3,LIN7A,NEFH,CDK5R1,KCNA2,KCNB1,PTPRN,ARHGAP44,PVALB,VAMP1,BSN,DNM1,RAB3A,GPM6A,CA…	36	0	15	DLGAP2,CHRM1,ADCYAP1,NRXN3,FLRT3,TPRG1L,ICA1,NBEA,MAGEE1,GABBR2,YWHAZ,SH2D5,RPH3A,DNM3,SORCS3,ATP2B1,GABRA4,CLSTN3,GAP43,CPLX1,NAPA,CLSTN2,EPB41L3,CNIH3,LIN7A,PTPRN,PVALB,BSN,DNM1,RAB3A,CALB1,KALRN,GRIA1,GRIK2,SYNGR3,PCDH8		DLGAP2,PTK2B,NRXN1,ICA1,RPH3A,ATP2B1,GABRB2,RIMS3,CPLX2,ARHGAP44,BSN,RAB3A,GRIA1,GRIK2,SYT2
GO: Cellular Component	GO:0045202	synapse	2.637e-21	83	870	DLGAP2,PDE2A,MAP2,RUSC1,CHRM1,STX1B,ADCYAP1,PTK2B,NRXN3,NRXN1,FRRS1L,FLRT3,STX7,CX3CL1,VDAC3,CABP1,TPRG1L,ANK2,SYT3,PACSIN1,ICA1,PPP1R9A,NIPSNAP1,APBA1,KCNAB2,NBEA,CNKSR2,MAGEE1,GABBR2,YWHAZ,SH2D5,RPH3A,PPT1,DNM3,SORCS3,FAIM2,ATP2B1,GABRA4,GABRB2,CLSTN3,MYH10,ATP6V0A1,GAP43,SPOCK1,RIMS3,CPLX2,CPLX1,NAPA,CLSTN2,EPB41L3,CNIH3,LIN7A,NEFH,CDK5R1,KCNA2,KCNB1,PTPRN,ARHGAP44,PVALB,VAMP1,BSN,DNM1,RAB3A,W…	38	0	15	DLGAP2,CHRM1,ADCYAP1,NRXN3,FLRT3,TPRG1L,ICA1,NBEA,MAGEE1,GABBR2,YWHAZ,SH2D5,RPH3A,DNM3,SORCS3,ATP2B1,GABRA4,CLSTN3,GAP43,CPLX1,NAPA,CLSTN2,EPB41L3,CNIH3,LIN7A,PTPRN,PVALB,BSN,DNM1,RAB3A,WASF1,CALB1,KALRN,GRIA1,GRIK2,SYNGR3,RIMBP2,PCDH8		DLGAP2,PTK2B,NRXN1,ICA1,RPH3A,ATP2B1,GABRB2,RIMS3,CPLX2,ARHGAP44,BSN,RAB3A,GRIA1,GRIK2,SYT2
GO: Cellular Component	GO:0097458	neuron part	8.218e-19	110	1545	PCP4,DLGAP2,PDE1A,PDE2A,ZFYVE27,MAP2,CHRM1,STX1B,ADCYAP1,RYR2,PTK2B,AP3S1,NRXN3,NRXN1,PIN1,ACTL6B,FLRT3,STX7,VDAC3,FLNA,TPRG1L,ANK2,SYT3,PACSIN1,ICA1,PPP1R9A,APBA1,KCNAB2,CNKSR2,MAGEE1,GABBR2,RPH3A,PPM1A,PPP5C,PPT1,CNTNAP2,DNM3,SORCS3,KCNIP4,PRKCZ,ATP2B1,CLSTN3,MYH10,ATP6V0A1,PSEN2,GAP43,SPOCK1,RIMS3,GARS,CPLX2,CPLX1,NAPA,NDN,CLSTN2,EPB41L3,CNIH3,TIAM2,LIN7A,NEFM,NEFH,CDK5R1,KCNA2,KCNB1,SACS,PTPR…	51	2	19	PCP4,DLGAP2,PDE1A,CHRM1,ADCYAP1,NRXN3,PIN1,ACTL6B,FLRT3,TPRG1L,ICA1,MAGEE1,GABBR2,RPH3A,DNM3,SORCS3,KCNIP4,PRKCZ,ATP2B1,CLSTN3,GAP43,GARS,CPLX1,NAPA,NDN,CLSTN2,EPB41L3,CNIH3,LIN7A,PTPRN,KCNJ6,PVALB,KCNQ3,RAB39B,BSN,DNM1,RAB3A,DPP6,NPTX1,CALB1,KALRN,GRIA1,GRIK2,SEZ6L2,ATP13A2,RGS2,EEF1A2,SYNGR3,PAM,ROBO2,PCDH8	FLNA,RAB13	DLGAP2,PDE1A,PTK2B,NRXN1,ICA1,RPH3A,ATP2B1,PSEN2,RIMS3,CPLX2,TIAM2,ARHGEF7,ARHGAP44,BSN,RAB3A,GRIA1,GRIK2,SYT2,ATP13A2
GO: Cellular Component	GO:0043005	neuron projection	1.301e-16	90	1194	PCP4,DLGAP2,PDE2A,ZFYVE27,MAP2,CHRM1,ADCYAP1,RYR2,PTK2B,AP3S1,NRXN1,PIN1,FLRT3,STX7,FLNA,ANK2,PACSIN1,ICA1,PPP1R9A,APBA1,KCNAB2,CNKSR2,MAGEE1,GABBR2,RPH3A,PPM1A,PPP5C,PPT1,CNTNAP2,DNM3,KCNIP4,PRKCZ,ATP2B1,MYH10,ATP6V0A1,GAP43,SPOCK1,GARS,CPLX2,CPLX1,NAPA,EPB41L3,CNIH3,TIAM2,LIN7A,NEFM,NEFH,CDK5R1,KCNA2,KCNB1,SACS,PTPRN,ARHGEF7,STMN3,KCNJ6,ARHGAP44,PVALB,GLRX,VAMP1,KCNQ3,RAB39B,GNB1,BSN,DNM1,RAB3A…	39	2	16	PCP4,DLGAP2,CHRM1,ADCYAP1,PIN1,FLRT3,ICA1,MAGEE1,GABBR2,RPH3A,DNM3,KCNIP4,PRKCZ,ATP2B1,GAP43,GARS,CPLX1,NAPA,EPB41L3,CNIH3,LIN7A,PTPRN,KCNJ6,PVALB,KCNQ3,RAB39B,BSN,DNM1,RAB3A,NPTX1,CALB1,KALRN,GRIA1,GRIK2,ATP13A2,RGS2,PAM,ROBO2,PCDH8	FLNA,RAB13	DLGAP2,PTK2B,NRXN1,ICA1,RPH3A,ATP2B1,CPLX2,TIAM2,ARHGEF7,ARHGAP44,BSN,RAB3A,GRIA1,GRIK2,SYT2,ATP13A2
GO: Cellular Component	GO:0030424	axon	3.68e-14	55	567	PCP4,PDE2A,ZFYVE27,CHRM1,ADCYAP1,PTK2B,AP3S1,NRXN1,FLRT3,STX7,PACSIN1,KCNAB2,PPT1,CNTNAP2,DNM3,PRKCZ,MYH10,ATP6V0A1,GAP43,SPOCK1,GARS,CPLX2,CPLX1,NAPA,EPB41L3,NEFM,NEFH,CDK5R1,KCNA2,KCNB1,SACS,PTPRN,STMN3,KCNJ6,PVALB,VAMP1,KCNQ3,BSN,DNM1,RAB3A,GPM6A,CCSAP,CALB1,FZD3,L1CAM,GRIA1,GRIA2,GRIA3,GRIK2,SYT2,KIF3A,SYNGR1,UHMK1,ROBO2,STX6	22	0	8	PCP4,CHRM1,ADCYAP1,FLRT3,DNM3,PRKCZ,GAP43,GARS,CPLX1,NAPA,EPB41L3,PTPRN,KCNJ6,PVALB,KCNQ3,BSN,DNM1,RAB3A,CALB1,GRIA1,GRIK2,ROBO2		PTK2B,NRXN1,CPLX2,BSN,RAB3A,GRIA1,GRIK2,SYT2
GO: Cellular Component	GO:0098793	presynapse	4.305e-12	39	341	PDE2A,STX1B,ADCYAP1,NRXN3,NRXN1,STX7,VDAC3,TPRG1L,SYT3,PACSIN1,ICA1,APBA1,RPH3A,PPT1,ATP6V0A1,RIMS3,CPLX2,CPLX1,NAPA,LIN7A,KCNA2,PTPRN,PVALB,VAMP1,BSN,DNM1,RAB3A,CALB1,FZD3,L1CAM,GRIA1,GRIA2,GRIA3,GRIK2,SYT2,SYNGR3,SYNGR1,PCDH8,STX6	18	0	10	ADCYAP1,NRXN3,TPRG1L,ICA1,RPH3A,CPLX1,NAPA,LIN7A,PTPRN,PVALB,BSN,DNM1,RAB3A,CALB1,GRIA1,GRIK2,SYNGR3,PCDH8		NRXN1,ICA1,RPH3A,RIMS3,CPLX2,BSN,RAB3A,GRIA1,GRIK2,SYT2
GO: Cellular Component	GO:0098794	postsynapse	2.07e-11	44	449	DLGAP2,MAP2,RUSC1,CHRM1,PTK2B,CX3CL1,CABP1,ANK2,PPP1R9A,APBA1,KCNAB2,NBEA,CNKSR2,MAGEE1,GABBR2,YWHAZ,SH2D5,DNM3,SORCS3,FAIM2,GABRA4,GABRB2,CLSTN3,MYH10,GAP43,SPOCK1,CLSTN2,EPB41L3,CNIH3,LIN7A,NEFH,CDK5R1,KCNB1,ARHGAP44,BSN,GPM6A,KALRN,GRIA1,GRIA2,GRIA3,GRIK2,DNAJA3,PCDH8,EPB41L1	21	0	7	DLGAP2,CHRM1,NBEA,MAGEE1,GABBR2,YWHAZ,SH2D5,DNM3,SORCS3,GABRA4,CLSTN3,GAP43,CLSTN2,EPB41L3,CNIH3,LIN7A,BSN,KALRN,GRIA1,GRIK2,PCDH8		DLGAP2,PTK2B,GABRB2,ARHGAP44,BSN,GRIA1,GRIK2
GO: Cellular Component	GO:0044463	cell projection part	3.04e-11	76	1139	HK1,ZFYVE27,MAP2,CHRM1,ADCYAP1,TTC8,PTK2B,AP3S1,AP2A1,NRXN1,FLRT3,STX7,ATG5,FLNA,PACSIN1,PPP1R9A,APBA1,KCNAB2,CNKSR2,PPP5C,CNTNAP2,DNM3,SORCS3,DYNLL1,PRKCZ,ATP2B1,CLSTN3,MYH10,ATP6V0A1,PSEN2,GAP43,SPOCK1,CPLX2,CPLX1,NAPA,CLSTN2,EPB41L3,CNIH3,TIAM2,NEFH,CDK5R1,KCNA2,KCNB1,PTPRN,ARHGEF7,STMN3,ARHGAP44,PVALB,VAMP1,PDXP,KCNQ3,GNB1,BSN,DNM1,RAB3A,GPM6A,CCSAP,CALB1,TBC1D30,KALRN,FZD3,L1CAM,GRIA1,GRIA2,…	27	1	16	CHRM1,ADCYAP1,TTC8,FLRT3,DNM3,SORCS3,DYNLL1,PRKCZ,ATP2B1,CLSTN3,GAP43,CPLX1,NAPA,CLSTN2,EPB41L3,CNIH3,PTPRN,PVALB,KCNQ3,BSN,DNM1,RAB3A,CALB1,KALRN,GRIA1,GRIK2,ROBO2	FLNA	TTC8,PTK2B,NRXN1,ATG5,ATP2B1,PSEN2,CPLX2,TIAM2,ARHGEF7,ARHGAP44,BSN,RAB3A,GRIA1,GRIK2,SYT2,PLEKHA1
GO: Cellular Component	GO:0033267	axon part	8.051e-11	35	309	CHRM1,ADCYAP1,AP3S1,NRXN1,FLRT3,STX7,PACSIN1,KCNAB2,CNTNAP2,PRKCZ,ATP6V0A1,SPOCK1,CPLX2,CPLX1,NAPA,EPB41L3,KCNA2,PTPRN,PVALB,VAMP1,KCNQ3,DNM1,RAB3A,GPM6A,CALB1,L1CAM,GRIA1,GRIA2,GRIA3,GRIK2,SYT2,KIF3A,SYNGR1,ROBO2,STX6	16	0	6	CHRM1,ADCYAP1,FLRT3,PRKCZ,CPLX1,NAPA,EPB41L3,PTPRN,PVALB,KCNQ3,DNM1,RAB3A,CALB1,GRIA1,GRIK2,ROBO2		NRXN1,CPLX2,RAB3A,GRIA1,GRIK2,SYT2
GO: Cellular Component	GO:0036477	somatodendritic compartment	7.651e-10	61	867	DLGAP2,PDE1A,PDE2A,ZFYVE27,MAP2,CHRM1,PTK2B,NRXN1,FLNA,ICA1,PPP1R9A,APBA1,CNKSR2,MAGEE1,PPP5C,PPT1,CNTNAP2,DNM3,KCNIP4,PRKCZ,ATP2B1,MYH10,PSEN2,CPLX2,CPLX1,NDN,CNIH3,NEFH,CDK5R1,KCNA2,KCNB1,SACS,PTPRN,ARHGEF7,KCNJ6,ARHGAP44,PVALB,GLRX,KCNQ3,GNB1,BSN,GPM6A,DPP6,CALB1,KALRN,FZD3,L1CAM,GRIA1,GRIA2,GRIA3,GRIK2,SEZ6L2,ATP13A2,KIF3A,RHEB,EEF1A2,MAP1S,ABI2,UHMK1,PAM,PCDH8	27	1	14	DLGAP2,PDE1A,CHRM1,ICA1,MAGEE1,DNM3,KCNIP4,PRKCZ,ATP2B1,CPLX1,NDN,CNIH3,PTPRN,KCNJ6,PVALB,KCNQ3,BSN,DPP6,CALB1,KALRN,GRIA1,GRIK2,SEZ6L2,ATP13A2,EEF1A2,PAM,PCDH8	FLNA	DLGAP2,PDE1A,PTK2B,NRXN1,ICA1,ATP2B1,PSEN2,CPLX2,ARHGEF7,ARHGAP44,BSN,GRIA1,GRIK2,ATP13A2
GO: Cellular Component	GO:0097060	synaptic membrane	2.37e-09	32	298	DLGAP2,PDE2A,RUSC1,CHRM1,NRXN1,FLRT3,CABP1,ANK2,NIPSNAP1,NBEA,CNKSR2,MAGEE1,GABBR2,SH2D5,FAIM2,ATP2B1,GABRA4,GABRB2,CLSTN3,CLSTN2,CNIH3,LIN7A,KCNA2,KCNB1,L1CAM,GRIA1,GRIA2,GRIA3,GRIK2,DNAJA3,PCDH8,EPB41L1	16	0	6	DLGAP2,CHRM1,FLRT3,NBEA,MAGEE1,GABBR2,SH2D5,ATP2B1,GABRA4,CLSTN3,CLSTN2,CNIH3,LIN7A,GRIA1,GRIK2,PCDH8		DLGAP2,NRXN1,ATP2B1,GABRB2,GRIA1,GRIK2
GO: Cellular Component	GO:0014069	postsynaptic density	2.37e-09	28	232	DLGAP2,MAP2,RUSC1,CHRM1,PTK2B,CABP1,PPP1R9A,KCNAB2,CNKSR2,YWHAZ,SH2D5,DNM3,SORCS3,CLSTN3,GAP43,SPOCK1,CLSTN2,EPB41L3,LIN7A,NEFH,CDK5R1,BSN,KALRN,GRIA1,GRIA2,GRIA3,GRIK2,EPB41L1	15	0	5	DLGAP2,CHRM1,YWHAZ,SH2D5,DNM3,SORCS3,CLSTN3,GAP43,CLSTN2,EPB41L3,LIN7A,BSN,KALRN,GRIA1,GRIK2		DLGAP2,PTK2B,BSN,GRIA1,GRIK2
GO: Cellular Component	GO:0099572	postsynaptic specialization	2.37e-09	28	232	DLGAP2,MAP2,RUSC1,CHRM1,PTK2B,CABP1,PPP1R9A,KCNAB2,CNKSR2,YWHAZ,SH2D5,DNM3,SORCS3,CLSTN3,GAP43,SPOCK1,CLSTN2,EPB41L3,LIN7A,NEFH,CDK5R1,BSN,KALRN,GRIA1,GRIA2,GRIA3,GRIK2,EPB41L1	15	0	5	DLGAP2,CHRM1,YWHAZ,SH2D5,DNM3,SORCS3,CLSTN3,GAP43,CLSTN2,EPB41L3,LIN7A,BSN,KALRN,GRIA1,GRIK2		DLGAP2,PTK2B,BSN,GRIA1,GRIK2
GO: Cellular Component	GO:0060076	excitatory synapse	3.175e-09	29	252	DLGAP2,MAP2,RUSC1,CHRM1,STX1B,PTK2B,CABP1,PPP1R9A,KCNAB2,CNKSR2,YWHAZ,SH2D5,DNM3,SORCS3,CLSTN3,GAP43,SPOCK1,CLSTN2,EPB41L3,LIN7A,NEFH,CDK5R1,BSN,KALRN,GRIA1,GRIA2,GRIA3,GRIK2,EPB41L1	15	0	5	DLGAP2,CHRM1,YWHAZ,SH2D5,DNM3,SORCS3,CLSTN3,GAP43,CLSTN2,EPB41L3,LIN7A,BSN,KALRN,GRIA1,GRIK2		DLGAP2,PTK2B,BSN,GRIA1,GRIK2
GO: Cellular Component	GO:0043025	neuronal cell body	3.114e-08	46	616	PDE1A,MAP2,PTK2B,NRXN1,FLNA,PPP1R9A,CNKSR2,PPP5C,PPT1,CNTNAP2,KCNIP4,PRKCZ,ATP2B1,MYH10,PSEN2,CPLX2,CPLX1,NDN,NEFH,CDK5R1,KCNA2,KCNB1,PTPRN,ARHGEF7,KCNJ6,PVALB,GLRX,KCNQ3,BSN,GPM6A,DPP6,CALB1,KALRN,FZD3,L1CAM,GRIA1,GRIA2,GRIA3,GRIK2,SEZ6L2,ATP13A2,KIF3A,RHEB,EEF1A2,MAP1S,PAM	20	1	11	PDE1A,KCNIP4,PRKCZ,ATP2B1,CPLX1,NDN,PTPRN,KCNJ6,PVALB,KCNQ3,BSN,DPP6,CALB1,KALRN,GRIA1,GRIK2,SEZ6L2,ATP13A2,EEF1A2,PAM	FLNA	PDE1A,PTK2B,NRXN1,ATP2B1,PSEN2,CPLX2,ARHGEF7,BSN,GRIA1,GRIK2,ATP13A2
GO: Cellular Component	GO:0044306	neuron projection terminus	4.792e-08	24	199	CHRM1,ADCYAP1,FLRT3,STX7,PACSIN1,KCNAB2,ATP6V0A1,CPLX2,CPLX1,NAPA,KCNA2,PTPRN,PVALB,VAMP1,BSN,RAB3A,CALB1,L1CAM,GRIA2,GRIA3,GRIK2,SYT2,SYNGR1,STX6	11	0	5	CHRM1,ADCYAP1,FLRT3,CPLX1,NAPA,PTPRN,PVALB,BSN,RAB3A,CALB1,GRIK2		CPLX2,BSN,RAB3A,GRIK2,SYT2
GO: Cellular Component	GO:0043195	terminal bouton	5.406e-08	18	112	ADCYAP1,STX7,PACSIN1,ATP6V0A1,CPLX2,CPLX1,NAPA,PVALB,VAMP1,RAB3A,CALB1,L1CAM,GRIA2,GRIA3,GRIK2,SYT2,SYNGR1,STX6	7	0	4	ADCYAP1,CPLX1,NAPA,PVALB,RAB3A,CALB1,GRIK2		CPLX2,RAB3A,GRIK2,SYT2
GO: Cellular Component	GO:0043679	axon terminus	5.785e-08	23	186	CHRM1,ADCYAP1,FLRT3,STX7,PACSIN1,KCNAB2,ATP6V0A1,CPLX2,CPLX1,NAPA,KCNA2,PTPRN,PVALB,VAMP1,RAB3A,CALB1,L1CAM,GRIA2,GRIA3,GRIK2,SYT2,SYNGR1,STX6	10	0	4	CHRM1,ADCYAP1,FLRT3,CPLX1,NAPA,PTPRN,PVALB,RAB3A,CALB1,GRIK2		CPLX2,RAB3A,GRIK2,SYT2
GO: Cellular Component	GO:0098796	membrane protein complex	1.66e-07	63	1059	COPZ2,ATP6V1F,RRAGB,ACVR1B,STX1B,RYR2,MICU1,CACNG3,PTK2B,AP3S1,KCNQ5,AP2A1,STX7,FKBP1B,SDHA,VDAC3,AKAP6,COPG1,PMPCB,SPCS1,KCNAB2,MAGEE1,GABBR2,PPM1A,SACM1L,KCNV1,CNTNAP2,KCNIP4,SCN3B,GABRA4,GABRB2,ATP6V0C,ATP6V0A1,EMC3,CPLX2,CPLX1,NAPA,NDUFA9,DCTN1,NDUFS2,NDUFS4,CNIH3,NDUFV2,GJA4,KCNA2,KCNB1,VPS33B,ARL6IP1,KCNJ6,VAMP1,KCNQ3,KCNS1,GNB1,DNM1,DPP6,CACNB2,VMA21,GRIA1,GRIA2,GRIA3,GRIK2,COX7A2L,STX6	23	1	9	RRAGB,CACNG3,KCNQ5,FKBP1B,AKAP6,SPCS1,MAGEE1,GABBR2,KCNV1,KCNIP4,SCN3B,GABRA4,CPLX1,NAPA,NDUFA9,NDUFS4,CNIH3,KCNJ6,KCNQ3,DNM1,DPP6,GRIA1,GRIK2	GJA4	PTK2B,AKAP6,SPCS1,GABRB2,CPLX2,NDUFA9,GRIA1,GRIK2,COX7A2L
GO: Cellular Component	GO:0030425	dendrite	1.783e-07	43	590	DLGAP2,PDE2A,ZFYVE27,MAP2,CHRM1,PTK2B,FLNA,ICA1,PPP1R9A,APBA1,MAGEE1,PPP5C,PPT1,CNTNAP2,DNM3,KCNIP4,MYH10,CPLX2,CPLX1,CNIH3,CDK5R1,KCNA2,KCNB1,SACS,KCNJ6,ARHGAP44,GLRX,KCNQ3,GNB1,BSN,GPM6A,CALB1,FZD3,L1CAM,GRIA1,GRIA2,GRIA3,GRIK2,RHEB,MAP1S,ABI2,UHMK1,PCDH8	15	1	8	DLGAP2,CHRM1,ICA1,MAGEE1,DNM3,KCNIP4,CPLX1,CNIH3,KCNJ6,KCNQ3,BSN,CALB1,GRIA1,GRIK2,PCDH8	FLNA	DLGAP2,PTK2B,ICA1,CPLX2,ARHGAP44,BSN,GRIA1,GRIK2

## Sheet: uniq.N1
Table 10. Enriched pathway/GO terms in genes unique to N1
Category	ID	Name	q.value.FDR.B.H	Hit.Count.in.Query.List	Hit.Count.in.Genome	Hit.in.Query.List	GOMF.top10.down.len	GOMF.top10.up.len	GOMF.top10.ADrisk.len	GOMF.top10.down.join	GOMF.top10.up.join	GOMF.top10.ADrisk.join
Pathway	BioSystems: REACTOME	Cilium Assembly	0.008108	13	192	TTBK2,TUBB4B,DYNC1I2,EXOC6,IFT57,DCTN2,TUBB,ARF4,CCT5,DYNC2LI1,CEP41,EXOC1,CEP57	5	0	0	TUBB4B,EXOC6,TUBB,DYNC2LI1,CEP41
Pathway	BioSystems: REACTOME	Membrane Trafficking	0.008108	25	614	GABARAPL2,GDI2,NEDD8,SYT11,VAMP7,AP1S2,YWHAQ,COPS5,RAB5A,HSPA8,DYNC1I2,EXOC6,TRAPPC11,MCFD2,DCTN2,TOR1A,ACTR3,CHMP2B,ARF4,TMED3,RAB3GAP1,GCC2,EXOC1,DCTN4,SNX2	3	0	2	NEDD8,EXOC6,TMED3		MCFD2,TMED3
Pathway	BioSystems: REACTOME	Vesicle-mediated transport	0.008108	26	660	HSPH1,GABARAPL2,GDI2,NEDD8,SYT11,VAMP7,AP1S2,YWHAQ,COPS5,RAB5A,HSPA8,DYNC1I2,EXOC6,TRAPPC11,MCFD2,DCTN2,TOR1A,ACTR3,CHMP2B,ARF4,TMED3,RAB3GAP1,GCC2,EXOC1,DCTN4,SNX2	3	0	2	NEDD8,EXOC6,TMED3		MCFD2,TMED3
Pathway	BioSystems: REACTOME	Formation of Incision Complex in GG-NER	0.02002	6	43	DDB1,UBE2N,PARP2,CCNH,RPA2,RPA3	1	0	0	CCNH
Pathway	PantherDB	Ubiquitin proteasome pathway	0.02084	6	45	UBE2K,UBE2D3,UBE2N,UBA3,UBE2T,UBE3C	1	0	0	UBE2T
Pathway	BioSystems: REACTOME	Cell Cycle Checkpoints	0.02247	12	204	CDKN1B,PSMB6,PSMB7,PSMD3,MCM4,UBE2N,RAD1,YWHAQ,TOPBP1,RPA2,RPA3,MAD2L1	2	0	0	PSMB7,MAD2L1
Pathway	BioSystems: REACTOME	Organelle biogenesis and maintenance	0.02247	16	341	MRPL37,TTBK2,TUBB4B,DYNC1I2,EXOC6,IFT57,DCTN2,TUBB,MRPS18C,TSFM,ARF4,CCT5,DYNC2LI1,CEP41,EXOC1,CEP57	6	0	0	MRPL37,TUBB4B,EXOC6,TUBB,DYNC2LI1,CEP41
Pathway	BioSystems: REACTOME	Metabolism of proteins	0.02247	45	1631	SNX3,UBE2K,FOXK2,ACADVL,DNAJC19,PSMB6,PSMB7,SRP54,SRP68,PSMD3,DNAJB9,CXXC1,B4GALT5,NEDD8,TUBB4B,STX1A,UBE2D3,TOMM22,UBE2N,GNAI1,GNAI2,STAMBPL1,RAB5A,HSPA8,DYNC1I2,SEL1L,CNTN4,EXOC6,PIGK,MCFD2,DCTN2,RTN4RL1,ST8SIA3,ARF4,TMED3,USP14,EEF1D,UBE2T,CCT5,RPL26L1,SEC61G,EXOC1,NGLY1,DCTN4,WDR61	10	1	4	PSMB7,NEDD8,TUBB4B,STX1A,EXOC6,RTN4RL1,ST8SIA3,TMED3,UBE2T,SEC61G	EEF1D	SNX3,STX1A,MCFD2,TMED3
GO: Biological Process	GO:0044772	mitotic cell cycle phase transition	0.01069	23	529	CDKN1B,PSMB6,PSMB7,PSMD3,MCM4,CLASP2,DDB1,TUBB4B,PID1,DYNC1I2,CUL2,TCF3,PIM2,DCTN2,CAMK2D,TUBB,CCND2,CCNH,CEP41,CEP57,RPA2,RPA3,MAD2L1	10	1	1	PSMB7,TUBB4B,PID1,CUL2,CAMK2D,TUBB,CCND2,CCNH,CEP41,MAD2L1	TCF3	CLASP2
GO: Biological Process	GO:0016192	vesicle-mediated transport	0.01069	45	1514	SNX4,SNX3,HSPH1,GABARAPL2,CLASP2,GDI2,TUB,STX12,SNX30,STX1A,BCAP29,SYT11,PIK3R1,VAMP7,MTMR2,AP1S2,ERP29,COPS5,RAB5A,HSPA8,DYNC1I2,EXOC6,RALB,TRAPPC11,MCFD2,DCTN2,STXBP5,TOR1A,APLP2,SCAMP2,ATP9A,ACTR3,CDC37L1,CHMP2B,ARF4,TMED3,SCYL2,PTPN5,RAB3GAP1,DYNC2LI1,GCC2,VPS41,EXOC1,DCTN4,SNX2	4	0	5	STX1A,EXOC6,TMED3,DYNC2LI1		SNX3,CLASP2,STX1A,MCFD2,TMED3
GO: Biological Process	GO:0044770	cell cycle phase transition	0.01069	23	555	CDKN1B,PSMB6,PSMB7,PSMD3,MCM4,CLASP2,DDB1,TUBB4B,PID1,DYNC1I2,CUL2,TCF3,PIM2,DCTN2,CAMK2D,TUBB,CCND2,CCNH,CEP41,CEP57,RPA2,RPA3,MAD2L1	10	1	1	PSMB7,TUBB4B,PID1,CUL2,CAMK2D,TUBB,CCND2,CCNH,CEP41,MAD2L1	TCF3	CLASP2
GO: Biological Process	GO:0034976	response to endoplasmic reticulum stress	0.01069	15	265	UBE2K,ACADVL,DNAJB9,CXXC1,DNAJC10,PIK3R1,SERINC3,ERP29,COPS5,SEL1L,NRBF2,TOR1A,JKAMP,USP14,SEC61G	2	0	0	NRBF2,SEC61G
GO: Biological Process	GO:0048193	Golgi vesicle transport	0.01139	17	340	GABARAPL2,BCAP29,VAMP7,ERP29,DYNC1I2,MCFD2,DCTN2,SCAMP2,ATP9A,ARF4,TMED3,DYNC2LI1,GCC2,VPS41,EXOC1,DCTN4,SNX2	2	0	2	TMED3,DYNC2LI1		MCFD2,TMED3
GO: Biological Process	GO:0034613	cellular protein localization	0.02058	46	1666	SNX3,DNAJC19,HSPH1,PSMB7,SRP54,SRP68,CLASP2,TUB,STX12,TTBK2,STX1A,UBE2D3,TOMM22,ANKRD13C,BCAP29,RAPGEF3,PIK3R1,LRRTM4,VAMP7,PEX19,AP1S2,ERP29,YWHAQ,PID1,HSPA8,SEL1L,RALB,AKAP5,NRAS,IFT57,PIGK,DCTN2,WRB,TOR1A,ARF4,PTPN5,RAB3GAP1,CCT5,GCC2,RPL26L1,SEC61G,VPS41,LAMTOR3,EXOC1,CEP57,SNX2	6	1	3	PSMB7,STX1A,LRRTM4,PID1,AKAP5,SEC61G	RAPGEF3	SNX3,CLASP2,STX1A
GO: Biological Process	GO:0070727	cellular macromolecule localization	0.02058	46	1676	SNX3,DNAJC19,HSPH1,PSMB7,SRP54,SRP68,CLASP2,TUB,STX12,TTBK2,STX1A,UBE2D3,TOMM22,ANKRD13C,BCAP29,RAPGEF3,PIK3R1,LRRTM4,VAMP7,PEX19,AP1S2,ERP29,YWHAQ,PID1,HSPA8,SEL1L,RALB,AKAP5,NRAS,IFT57,PIGK,DCTN2,WRB,TOR1A,ARF4,PTPN5,RAB3GAP1,CCT5,GCC2,RPL26L1,SEC61G,VPS41,LAMTOR3,EXOC1,CEP57,SNX2	6	1	3	PSMB7,STX1A,LRRTM4,PID1,AKAP5,SEC61G	RAPGEF3	SNX3,CLASP2,STX1A
GO: Biological Process	GO:0050821	protein stabilization	0.02387	10	142	STX12,PIK3R1,PEX19,SEL1L,TCF3,PIM2,CDC37L1,RAB3GAP1,CCT5,PDCD10	0	1	0		TCF3
GO: Biological Process	GO:0006457	protein folding	0.02387	13	236	DNAJC19,HSPH1,DNAJC10,PEX19,ERP29,GNAI1,GNAI2,HSPA8,TOR1A,CDC37L1,CCT5,PPIL1,TTC9	0	0	0
GO: Biological Process	GO:1903047	mitotic cell cycle process	0.02387	30	931	CDKN1B,MAP9,PSMB6,PSMB7,PSMD3,MCM4,CLASP2,DDB1,TUBB4B,PRMT5,PID1,DYNC1I2,CUL2,TCF3,PIM2,RASA1,DCTN2,CAMK2D,TUBB,MSH2,NAA50,CHMP2B,CCND2,CCNH,YEATS4,CEP41,CEP57,RPA2,RPA3,MAD2L1	11	1	1	PSMB7,TUBB4B,PID1,CUL2,CAMK2D,TUBB,MSH2,CCND2,CCNH,CEP41,MAD2L1	TCF3	CLASP2
GO: Biological Process	GO:0033365	protein localization to organelle	0.04045	29	919	DNAJC19,HSPH1,PSMB7,SRP54,SRP68,TUB,UBE2D3,TOMM22,ANKRD13C,BCAP29,PIK3R1,VAMP7,PEX19,YWHAQ,HSPA8,AKAP5,NRAS,DCTN2,WRB,TOR1A,ARF4,PTPN5,RAB3GAP1,CCT5,GCC2,RPL26L1,SEC61G,VPS41,CEP57	3	0	0	PSMB7,AKAP5,SEC61G
GO: Biological Process	GO:0000278	mitotic cell cycle	0.04045	31	1016	CDKN1B,MAP9,PSMB6,PSMB7,PSMD3,MCM4,CLASP2,DDB1,TUBB4B,PRMT5,PID1,DYNC1I2,CUL2,TCF3,PIM2,RASA1,DCTN2,CAMK2D,TUBB,UBA3,MSH2,NAA50,CHMP2B,CCND2,CCNH,YEATS4,CEP41,CEP57,RPA2,RPA3,MAD2L1	11	1	1	PSMB7,TUBB4B,PID1,CUL2,CAMK2D,TUBB,MSH2,CCND2,CCNH,CEP41,MAD2L1	TCF3	CLASP2
GO: Molecular Function	GO:0031625	ubiquitin protein ligase binding	0.0004464	17	273	UBE2K,PDE4D,GABARAPL2,NEDD8,UBE2N,SYT11,PIK3R1,HSPA8,CUL2,RALB,TUBB,JKAMP,XRCC5,GLMN,UBE2T,HLTF,RPA2	4	0	1	NEDD8,CUL2,TUBB,UBE2T		XRCC5
GO: Molecular Function	GO:0044389	ubiquitin-like protein ligase binding	0.0004464	17	277	UBE2K,PDE4D,GABARAPL2,NEDD8,UBE2N,SYT11,PIK3R1,HSPA8,CUL2,RALB,TUBB,JKAMP,XRCC5,GLMN,UBE2T,HLTF,RPA2	4	0	1	NEDD8,CUL2,TUBB,UBE2T		XRCC5
GO: Molecular Function	GO:0032553	ribonucleotide binding	0.0049	51	1880	UBE2K,PDE4D,RNGTT,HSPH1,DGKB,SRP54,MCM4,PFKP,DCK,NDUFV1,GMPS,TYK2,TTBK2,TUBB4B,UBE2D3,ADSS,UBE2N,RAPGEF3,TTLL1,GNAI1,GNAI2,GNL1,RAB5A,HSPA8,RALB,RARS,NRAS,PIM2,RTCB,MAP4K3,CAMK2D,TUBB,TOR1A,UBA3,YTHDC2,MSH2,STK32C,IRGQ,ATP9A,XRCC5,ACTR3,ARF4,SCYL2,ACTR1B,IARS2,UBE2T,CCT5,ABCE1,HLTF,HARS,PRPS1	7	1	4	DGKB,TUBB4B,CAMK2D,TUBB,MSH2,UBE2T,PRPS1	RAPGEF3	ADSS,XRCC5,ABCE1,HARS
GO: Molecular Function	GO:0032555	purine ribonucleotide binding	0.006045	50	1864	UBE2K,PDE4D,RNGTT,HSPH1,DGKB,SRP54,MCM4,PFKP,DCK,GMPS,TYK2,TTBK2,TUBB4B,UBE2D3,ADSS,UBE2N,RAPGEF3,TTLL1,GNAI1,GNAI2,GNL1,RAB5A,HSPA8,RALB,RARS,NRAS,PIM2,RTCB,MAP4K3,CAMK2D,TUBB,TOR1A,UBA3,YTHDC2,MSH2,STK32C,IRGQ,ATP9A,XRCC5,ACTR3,ARF4,SCYL2,ACTR1B,IARS2,UBE2T,CCT5,ABCE1,HLTF,HARS,PRPS1	7	1	4	DGKB,TUBB4B,CAMK2D,TUBB,MSH2,UBE2T,PRPS1	RAPGEF3	ADSS,XRCC5,ABCE1,HARS
GO: Molecular Function	GO:0017076	purine nucleotide binding	0.006045	50	1879	UBE2K,PDE4D,RNGTT,HSPH1,DGKB,SRP54,MCM4,PFKP,DCK,GMPS,TYK2,TTBK2,TUBB4B,UBE2D3,ADSS,UBE2N,RAPGEF3,TTLL1,GNAI1,GNAI2,GNL1,RAB5A,HSPA8,RALB,RARS,NRAS,PIM2,RTCB,MAP4K3,CAMK2D,TUBB,TOR1A,UBA3,YTHDC2,MSH2,STK32C,IRGQ,ATP9A,XRCC5,ACTR3,ARF4,SCYL2,ACTR1B,IARS2,UBE2T,CCT5,ABCE1,HLTF,HARS,PRPS1	7	1	4	DGKB,TUBB4B,CAMK2D,TUBB,MSH2,UBE2T,PRPS1	RAPGEF3	ADSS,XRCC5,ABCE1,HARS
GO: Molecular Function	GO:0035639	purine ribonucleoside triphosphate binding	0.007166	48	1815	UBE2K,RNGTT,HSPH1,DGKB,SRP54,MCM4,PFKP,DCK,GMPS,TYK2,TTBK2,TUBB4B,UBE2D3,ADSS,UBE2N,TTLL1,GNAI1,GNAI2,GNL1,RAB5A,HSPA8,RALB,RARS,NRAS,PIM2,RTCB,MAP4K3,CAMK2D,TUBB,TOR1A,UBA3,YTHDC2,MSH2,STK32C,IRGQ,ATP9A,XRCC5,ACTR3,ARF4,SCYL2,ACTR1B,IARS2,UBE2T,CCT5,ABCE1,HLTF,HARS,PRPS1	7	0	4	DGKB,TUBB4B,CAMK2D,TUBB,MSH2,UBE2T,PRPS1		ADSS,XRCC5,ABCE1,HARS
GO: Molecular Function	GO:0032550	purine ribonucleoside binding	0.007166	48	1828	UBE2K,RNGTT,HSPH1,DGKB,SRP54,MCM4,PFKP,DCK,GMPS,TYK2,TTBK2,TUBB4B,UBE2D3,ADSS,UBE2N,TTLL1,GNAI1,GNAI2,GNL1,RAB5A,HSPA8,RALB,RARS,NRAS,PIM2,RTCB,MAP4K3,CAMK2D,TUBB,TOR1A,UBA3,YTHDC2,MSH2,STK32C,IRGQ,ATP9A,XRCC5,ACTR3,ARF4,SCYL2,ACTR1B,IARS2,UBE2T,CCT5,ABCE1,HLTF,HARS,PRPS1	7	0	4	DGKB,TUBB4B,CAMK2D,TUBB,MSH2,UBE2T,PRPS1		ADSS,XRCC5,ABCE1,HARS
GO: Molecular Function	GO:0001883	purine nucleoside binding	0.007166	48	1831	UBE2K,RNGTT,HSPH1,DGKB,SRP54,MCM4,PFKP,DCK,GMPS,TYK2,TTBK2,TUBB4B,UBE2D3,ADSS,UBE2N,TTLL1,GNAI1,GNAI2,GNL1,RAB5A,HSPA8,RALB,RARS,NRAS,PIM2,RTCB,MAP4K3,CAMK2D,TUBB,TOR1A,UBA3,YTHDC2,MSH2,STK32C,IRGQ,ATP9A,XRCC5,ACTR3,ARF4,SCYL2,ACTR1B,IARS2,UBE2T,CCT5,ABCE1,HLTF,HARS,PRPS1	7	0	4	DGKB,TUBB4B,CAMK2D,TUBB,MSH2,UBE2T,PRPS1		ADSS,XRCC5,ABCE1,HARS
GO: Molecular Function	GO:0032549	ribonucleoside binding	0.007166	48	1831	UBE2K,RNGTT,HSPH1,DGKB,SRP54,MCM4,PFKP,DCK,GMPS,TYK2,TTBK2,TUBB4B,UBE2D3,ADSS,UBE2N,TTLL1,GNAI1,GNAI2,GNL1,RAB5A,HSPA8,RALB,RARS,NRAS,PIM2,RTCB,MAP4K3,CAMK2D,TUBB,TOR1A,UBA3,YTHDC2,MSH2,STK32C,IRGQ,ATP9A,XRCC5,ACTR3,ARF4,SCYL2,ACTR1B,IARS2,UBE2T,CCT5,ABCE1,HLTF,HARS,PRPS1	7	0	4	DGKB,TUBB4B,CAMK2D,TUBB,MSH2,UBE2T,PRPS1		ADSS,XRCC5,ABCE1,HARS
GO: Molecular Function	GO:0001882	nucleoside binding	0.007166	48	1838	UBE2K,RNGTT,HSPH1,DGKB,SRP54,MCM4,PFKP,DCK,GMPS,TYK2,TTBK2,TUBB4B,UBE2D3,ADSS,UBE2N,TTLL1,GNAI1,GNAI2,GNL1,RAB5A,HSPA8,RALB,RARS,NRAS,PIM2,RTCB,MAP4K3,CAMK2D,TUBB,TOR1A,UBA3,YTHDC2,MSH2,STK32C,IRGQ,ATP9A,XRCC5,ACTR3,ARF4,SCYL2,ACTR1B,IARS2,UBE2T,CCT5,ABCE1,HLTF,HARS,PRPS1	7	0	4	DGKB,TUBB4B,CAMK2D,TUBB,MSH2,UBE2T,PRPS1		ADSS,XRCC5,ABCE1,HARS
GO: Molecular Function	GO:0016462	pyrophosphatase activity	0.02128	26	827	RNGTT,SRP54,MCM4,GMPS,TUBB4B,GNAI1,GNAI2,GNL1,RAB5A,HSPA8,DYNC1I2,RALB,NRAS,DCTN2,TUBB,TOR1A,YTHDC2,MSH2,ENPP4,ATP9A,XRCC5,ARF4,CCNH,DYNC2LI1,ABCE1,HLTF	5	0	2	TUBB4B,TUBB,MSH2,CCNH,DYNC2LI1		XRCC5,ABCE1
GO: Molecular Function	GO:0016818	hydrolase activity, acting on acid anhydrides, in phosphorus-containing anhydrides	0.02128	26	829	RNGTT,SRP54,MCM4,GMPS,TUBB4B,GNAI1,GNAI2,GNL1,RAB5A,HSPA8,DYNC1I2,RALB,NRAS,DCTN2,TUBB,TOR1A,YTHDC2,MSH2,ENPP4,ATP9A,XRCC5,ARF4,CCNH,DYNC2LI1,ABCE1,HLTF	5	0	2	TUBB4B,TUBB,MSH2,CCNH,DYNC2LI1		XRCC5,ABCE1
GO: Molecular Function	GO:0016817	hydrolase activity, acting on acid anhydrides	0.02128	26	830	RNGTT,SRP54,MCM4,GMPS,TUBB4B,GNAI1,GNAI2,GNL1,RAB5A,HSPA8,DYNC1I2,RALB,NRAS,DCTN2,TUBB,TOR1A,YTHDC2,MSH2,ENPP4,ATP9A,XRCC5,ARF4,CCNH,DYNC2LI1,ABCE1,HLTF	5	0	2	TUBB4B,TUBB,MSH2,CCNH,DYNC2LI1		XRCC5,ABCE1
GO: Molecular Function	GO:0003684	damaged DNA binding	0.02914	6	65	DDB1,RAD1,MSH2,XRCC5,RPA2,RPA3	1	0	1	MSH2		XRCC5
GO: Molecular Function	GO:0016874	ligase activity	0.03339	16	415	MYCBP2,MKRN1,LRRC47,GMPS,ADSS,SLC27A1,TTLL1,SLC27A4,RARS,RTCB,PARP2,UBA3,IARS2,HLTF,UBE3C,HARS	1	0	3	SLC27A4		ADSS,SLC27A4,HARS
GO: Molecular Function	GO:1990460	leptin receptor binding	0.03942	2	3	SNX4,SNX2	0	0	0
GO: Molecular Function	GO:0030942	endoplasmic reticulum signal peptide binding	0.03942	2	3	SRP54,SRP68	0	0	0
GO: Molecular Function	GO:0051787	misfolded protein binding	0.04715	3	13	DNAJB9,DNAJC10,TOR1A	0	0	0
GO: Molecular Function	GO:0003697	single-stranded DNA binding	0.04897	7	104	MCM4,TSN,SUB1,MSH2,TDP2,RPA2,RPA3	2	0	0	SUB1,MSH2
GO: Cellular Component	GO:1902494	catalytic complex	0.0008519	37	1077	CDKN1B,SNX4,PFKP,DDB1,CXXC1,NDUFS3,NDUFV1,LRRC47,CFLAR,FBXO9,UBE2N,PIK3R1,PRMT5,GNAI1,GNAI2,UQCRFS1,HSPA8,DYNC1I2,SEL1L,CUL2,DR1,NRBF2,PIGK,DCTN2,NAA50,ASH2L,CCNC,CCND2,CCNH,GLMN,YEATS4,RPRD1A,DYNC2LI1,DCTN4,WDR61,HDAC2,PRPS1	9	1	1	FBXO9,UQCRFS1,CUL2,NRBF2,CCNC,CCND2,CCNH,DYNC2LI1,PRPS1	CFLAR	NDUFS3
GO: Cellular Component	GO:0010008	endosome membrane	0.002366	19	399	SNX4,SNX3,SLC30A3,STX12,UBE2D3,TM9SF2,VAMP7,MTMR2,RAB5A,PARM1,SLC11A2,SCAMP2,ATP9A,CHMP2B,SCYL2,TMEM106B,VPS41,LAMTOR3,SNX2	2	0	3	SLC30A3,PARM1		SNX3,SLC30A3,TMEM106B
GO: Cellular Component	GO:0008021	synaptic vesicle	0.003054	11	156	GAD2,SLC30A3,SYNPR,STX1A,SYT11,MTMR2,COPS5,RAB5A,HSPA8,STXBP5,TOR1A	4	0	3	GAD2,SLC30A3,SYNPR,STX1A		SLC30A3,SYNPR,STX1A
GO: Cellular Component	GO:0005774	vacuolar membrane	0.003054	23	593	SNX4,SNX3,GABARAPL2,SLC30A3,STX12,UBE2D3,TM9SF2,VAMP7,MTMR2,AP1S2,GNAI1,RAB5A,HSPA8,PARM1,SLC11A2,SCAMP2,ATP9A,CHMP2B,SCYL2,TMEM106B,VPS41,LAMTOR3,SNX2	2	0	3	SLC30A3,PARM1		SNX3,SLC30A3,TMEM106B
GO: Cellular Component	GO:0044440	endosomal part	0.003054	19	434	SNX4,SNX3,SLC30A3,STX12,UBE2D3,TM9SF2,VAMP7,MTMR2,RAB5A,PARM1,SLC11A2,SCAMP2,ATP9A,CHMP2B,SCYL2,TMEM106B,VPS41,LAMTOR3,SNX2	2	0	3	SLC30A3,PARM1		SNX3,SLC30A3,TMEM106B
GO: Cellular Component	GO:0070382	exocytic vesicle	0.004998	11	172	GAD2,SLC30A3,SYNPR,STX1A,SYT11,MTMR2,COPS5,RAB5A,HSPA8,STXBP5,TOR1A	4	0	3	GAD2,SLC30A3,SYNPR,STX1A		SLC30A3,SYNPR,STX1A
GO: Cellular Component	GO:0030133	transport vesicle	0.01237	16	374	GAD2,SLC30A3,SYNPR,STX1A,SYT11,VAMP7,MTMR2,ERP29,COPS5,RAB5A,HSPA8,MCFD2,STXBP5,TOR1A,SCAMP2,TMED3	5	0	5	GAD2,SLC30A3,SYNPR,STX1A,TMED3		SLC30A3,SYNPR,STX1A,MCFD2,TMED3
GO: Cellular Component	GO:1990234	transferase complex	0.01375	24	722	CDKN1B,PFKP,DDB1,CXXC1,FBXO9,UBE2N,PIK3R1,PRMT5,HSPA8,SEL1L,CUL2,DR1,NRBF2,NAA50,ASH2L,CCNC,CCND2,CCNH,GLMN,YEATS4,RPRD1A,WDR61,HDAC2,PRPS1	7	0	0	FBXO9,CUL2,NRBF2,CCNC,CCND2,CCNH,PRPS1
GO: Cellular Component	GO:0031464	Cul4A-RING E3 ubiquitin ligase complex	0.01469	3	9	CDKN1B,DDB1,GLMN	0	0	0
GO: Cellular Component	GO:0005869	dynactin complex	0.01469	3	9	DCTN2,ACTR1B,DCTN4	0	0	0
GO: Cellular Component	GO:0044437	vacuolar part	0.01607	23	700	SNX4,SNX3,GABARAPL2,SLC30A3,STX12,UBE2D3,TM9SF2,VAMP7,MTMR2,AP1S2,GNAI1,RAB5A,HSPA8,PARM1,SLC11A2,SCAMP2,ATP9A,CHMP2B,SCYL2,TMEM106B,VPS41,LAMTOR3,SNX2	2	0	3	SLC30A3,PARM1		SNX3,SLC30A3,TMEM106B
GO: Cellular Component	GO:0098796	membrane protein complex	0.02296	30	1059	SNX4,SNX3,PDE4D,NDUFS3,NDUFV1,STX12,CFLAR,STX1A,TOMM22,PIK3R1,LRRTM4,VAMP7,AP1S2,GNAI1,GNAI2,UQCRFS1,SEL1L,SLC11A2,NRBF2,APOO,PIGK,STXBP5,CAMK2D,CHCHD6,CHMP2B,TMED3,VPS41,LAMTOR3,SNX2,GABRA5	9	1	4	STX1A,LRRTM4,UQCRFS1,NRBF2,APOO,CAMK2D,CHCHD6,TMED3,GABRA5	CFLAR	SNX3,NDUFS3,STX1A,TMED3
GO: Cellular Component	GO:0030286	dynein complex	0.02296	5	45	SNX4,DYNC1I2,DCTN2,DYNC2LI1,DCTN4	1	0	0	DYNC2LI1
GO: Cellular Component	GO:0043005	neuron projection	0.03318	32	1194	TPM3,GAD2,MYCBP2,CLASP2,SLC30A3,SYNPR,STX1A,SYT11,RAPGEF3,PIK3R1,VAMP7,MTMR2,TAC1,GNAI2,PLCB4,ATXN10,GSTO1,RAB5A,HSPA8,CNTN4,AKAP5,NRCAM,IFT57,DCTN2,CAMK2D,TOR1A,CRMP1,ARF4,PTPN5,CAPRIN1,CDH8,GABRA5	11	1	5	GAD2,SLC30A3,SYNPR,STX1A,TAC1,ATXN10,AKAP5,CAMK2D,CRMP1,CDH8,GABRA5	RAPGEF3	CLASP2,SLC30A3,SYNPR,STX1A,CRMP1
GO: Cellular Component	GO:0000502	proteasome complex	0.04037	6	78	PSMB6,PSMB7,PSMD3,SEL1L,USP14,UBE3C	1	0	0	PSMB7
GO: Cellular Component	GO:0031902	late endosome membrane	0.04059	7	108	SLC30A3,VAMP7,SLC11A2,CHMP2B,TMEM106B,VPS41,LAMTOR3	1	0	2	SLC30A3		SLC30A3,TMEM106B
GO: Cellular Component	GO:0031201	SNARE complex	0.04081	5	54	SNX4,STX12,STX1A,VAMP7,STXBP5	1	0	1	STX1A		STX1A
GO: Cellular Component	GO:0015630	microtubule cytoskeleton	0.04083	30	1125	MAP9,AAMP,SNX4,PDE4D,MYCBP2,HSPH1,CLASP2,NIT2,PTP4A1,TTBK2,TUBB4B,CIAO1,TTLL1,GNAI1,GNAI2,HSPA8,DYNC1I2,IFT57,DCTN2,TUBB,TOPBP1,CRMP1,ACTR1B,CCT5,DYNC2LI1,CEP41,VPS41,DCTN4,CEP57,MAD2L1	8	0	2	NIT2,PTP4A1,TUBB4B,TUBB,CRMP1,DYNC2LI1,CEP41,MAD2L1		CLASP2,CRMP1
