# Supplementary material for: Combinatorial analyses reveal cellular composition changes have different impacts on transcriptomic changes of cell type specific genes in Alzheimer’s Disease
Source: Sci Rep. 2021 Jan 11;11:353. doi: 10.1038/s41598-020-79740-x (PMC7801680; doi:10.1038/s41598-020-79740-x)
Supplement: Supplementary file 8 — Supplementary Table 11. [file 41598_2020_79740_MOESM8_ESM.xlsx]

## Sheet: Sheet1
Table 11. Enriched Transcription Factors and their targets for FGCN modules
ModuleNum	Term	Overlap	P.value	Adjusted.P.value	Target Genes
AD_M1	BCL6 (human)	119/1399	0.000292869	0.00954752	CMAS;UBXN2B;PANK1;GTF2B;FAM13A;THYN1;RGS4;EFR3A;ABHD10;PPIP5K2;KIFAP3;BTRC;PRKACB;SYBU;C3ORF14;TRIM23;CHGB;MAP2K4;RBFOX2;SNRPN;FBXW7;ENTPD6;EPDR1;AP1AR;SLC9A6;DOK6;MADD;TIPRL;TMEM126B;SCG2;BEX4;GRIA2;PDE1A;NEDD4L;ST3GAL5;HMOX2;TMEM132D;B3GALNT1;SYT4;NDFIP2;ARPP21;COPS4;FAM111A;EHD3;APPBP2;FXYD6;CNTN3;FBXL2;SCN2A;NES;DPP10;ROBO2;GFM1;EIF4E3;CNRIP1;GPR22;CLTC;ELAVL4;HCCS;UNC80;EPM2AIP1;SDR16C5;TUBA…
AD_M1	JUND (human)	116/1380	0.000545736	0.0148258	SCOC;UHRF1BP1L;PANK3;PLEKHB2;GOLT1B;TUSC3;FBXO28;STMN2;FRY;DACH2;RGS2;STS;HABP4;KPNA4;FAM3C;SLC25A44;RGS7;C2ORF80;MEF2A;CADPS2;ANKRD46;IMP3;AP1AR;GABRG2;TIAM2;EID2;MORF4L2;PLAA;AAGAB;MATR3;FAM161B;PPEF1;MMADHC;GRIA2;GPM6A;RTN1;BHLHB9;PDE1A;NOLC1;LIN7A;FLRT3;ESD;SMYD3;KIF3C;MYH10;ZC3H15;GRIA4;NDFIP2;ARPP21;VTA1;GFPT1;FAM199X;DCLK1;SSH1;COPS4;NCEH1;DMXL2;FGF13;MRAP2;ATR;BEX5;PCSK1;CNRIP1;ASNSD1;ELA…
AD_M1	ZBTB16 (human)	128/1572	0.000983795	0.0200448	VPS29;NCKAP1;TUSC3;PANK1;NDUFA12;THYN1;ARHGAP44;RIMS3;HENMT1;GJA4;CDK20;KPNA5;FAM3C;SYBU;SLC25A46;TRIM23;CHGB;MEF2A;CADPS2;RBFOX1;C11ORF87;TSPYL1;CSNK2A1;LMO4;LDOC1;ACYP2;CACNB2;PREPL;RRAGB;RELL2;PPEF1;MMADHC;PFN2;GRIA1;GRIA2;RTN3;GPM6A;BHLHB9;UBA5;ITPR1;COX7A2;PLD3;ORC4;MAP2;HMOX2;GRIA4;FZD3;EPHX4;DNAJC12;BTBD10;RALYL;DLG3;COPS2;DMXL2;PPT1;C16ORF45;FGF12;PAM;FARSB;ATR;RYR2;WDR47;BMPR2;OLA1;ELAVL…
AD_M1	STAT3 (human)	204/2759	0.00441076	0.0449346	SCOC;SLC4A1AP;PANK3;ARPC5L;NFU1;STS;PPP2R1A;ATP6V1E1;KIFAP3;TRIM23;CHGB;RBFOX1;RBFOX2;ACOT7;SACM1L;ANK2;AP1AR;ACSL3;TIAM2;STX1B;NIF3L1;HECW1;ASPHD2;TMEM126B;TAGLN3;GPM6A;SEH1L;BEX1;MEAF6;MGST3;VPS26B;KALRN;PRDX5;EPB41L1;FLRT3;MAP2;ST3GAL5;SCN3B;HMOX2;B3GALNT1;ZRANB2;ARPP21;PDE2A;RAB39B;TMEM196;FAM111A;EHD3;RGL3;SERPINI1;SCN2A;PAM;PCSK2;PTPRT;COX7B;GPR22;ICA1;SNX10;AP2A1;HCCS;COX7C;TRIOBP;MRPL32;P…
AD_M1	MYB (human)	135/1409	2.72238e-07	8.87497e-05	EIF4A2;ATF2;FBXO28;DACH2;RGS4;PPIP5K2;PMPCB;SLC25A40;KPNA4;KIFAP3;PRKACB;VPS36;SYBU;SLC25A46;MEF2A;SLC30A9;RBFOX2;CSNK2A1;UBE2E3;STX7;DYRK1A;ANK2;DNAJB14;AP1AR;TANC2;TOM1L1;EID1;ADCYAP1;TMX4;EBNA1BP2;SCG5;PLAA;MATR3;TAGLN3;SCG2;MMADHC;CDS1;GPM6A;MAGED1;SLC41A2;GLO1;PDE1A;NOLC1;LIN7A;RTN4;ORC4;ESD;ATP6V1D;GRIA4;SYT4;ARPP21;RHBDD2;VTA1;PBX1;CDK7;NBEA;DLG3;TADA1;CNTN3;SCN2A;FGF13;CDC42SE2;PCSK2;DPP1…
AD_M2	RELA (human)	46/2775	0.000220695	0.00899334	DDR1;HIP1;PHLPP1;NXN;INPPL1;AQP4;ECE1;TOB2;FOXO1;FYCO1;PTBP1;AIFM3;RGS3;SALL1;RRAS;FCGRT;NACC2;ERBB2;DAG1;TSPAN4;S1PR1;STOM;TBL1X;ARHGEF40;NEO1;WASF2;MCL1;ZHX2;DTNA;FNBP1;NEK6;PAX6;SERPINB6;TGFBR3;NFIA;PALLD;CTDSP1;RFX4;ORAI3;MRVI1;PLXNB1;RIN2;FGFR3;FERMT2;RAPGEF3;MYD88
AD_M2	TEAD4 (human)	30/1354	2.48419e-05	0.00202461	INPPL1;AQP4;MSI2;NDRG2;NPAS3;LFNG;SALL1;ZIC2;GNA12;TSPAN4;SOX9;ARHGEF40;NEO1;SNTA1;YES1;MYO10;WFS1;HIP1R;PRDX6;KLF3;GPRC5B;NFIA;RFX4;ORAI3;PLXNB2;PLEKHO2;PPARA;GPRC5C;FERMT2;EMID1
AD_M2	NFKB1 (human)	56/3497	9.255e-05	0.00603426	DDR1;PLEKHB1;FAM107A;INPPL1;MLC1;AQP4;ECE1;PITPNC1;LFNG;AIFM3;EFEMP2;RGS3;SALL1;CSRP1;BCL7C;DAG1;ARHGEF40;NEO1;ARHGEF10;METRN;PAX6;RHOC;GPRC5B;SLC25A18;RAB31;DDAH2;PALLD;PARD3;ORAI3;PLEKHO2;RIN2;RAPGEF3;RAI14;KANK2;NOTCH2;PHLPP1;PXN;NDRG2;RRAS;PTPRZ1;TSPAN4;KCNN3;PLTP;WASF2;MPST;DTNA;NEK6;KLF3;ALDH4A1;FAM167A;NECAP2;NFIA;MRVI1;PLXNB1;RGL2;FERMT2
AD_M2	EGR1 (human)	16/681	0.00119808	0.0300442	YES1;HIP1;ARHGEF26;INPPL1;MSI2;PRDX6;NPAS3;EPN2;PREX1;GPRC5B;PTPRZ1;PLEKHO2;PPARA;ARHGEF40;NEO1;EMID1
AD_M8	RELA (human)	10/2775	0.000211789	0.0345215	FGR;CLDN5;NXN;STARD8;HYAL2;ICAM2;TAGLN2;ESAM;ITGA5;LRRC32
N_M1	ZBTB16 (human)	112/1572	8.99341e-05	0.0058637	VPS29;NCKAP1;TUSC3;PANK1;NDUFA12;THYN1;HENMT1;UROD;NRCAM;FAM3C;SYBU;SLC25A46;TRIM23;CHGB;MEF2A;CADPS2;C11ORF87;TSPYL1;CSNK2A1;LMO4;SLC6A15;PREPL;PPEF1;MMADHC;PFN2;RTN3;MTMR2;BHLHB9;UBA5;MYCBP2;SEL1L;ITPR1;PLD3;ORC4;HLTF;RPRD1A;HMGCLL1;HMOX2;GRIA4;GLMN;EPHX4;BTBD10;DLG3;UBE2T;COPS2;DMXL2;ECHDC1;C16ORF45;GRSF1;FGF12;FARSB;MOCS2;WDR47;BMPR2;NGLY1;OLA1;ELAVL4;NGRN;HINT1;OPA1;NKRF;NKIRAS1;RARS;IDH3B;S…
N_M1	BCL6 (human)	97/1399	0.000681572	0.0222192	SLC27A1;CMAS;UBXN2B;CCNH;PANK1;GTF2B;THYN1;RGS4;CCND2;PPIP5K2;KIFAP3;BTRC;PRKACB;SYBU;C3ORF14;TRIM23;CHGB;MAP2K4;RBFOX2;MBNL2;SNRPN;SLC6A15;ENTPD6;EPDR1;SLC9A6;MADD;TMEM126B;SCG2;BEX4;NECAB1;SNX4;RPRD1A;HMOX2;B3GALNT1;SYT4;NDFIP2;ESRRG;COPS4;EHD3;FBXL2;SCN2A;DPP10;ARF4;MOCS2;EIF4E3;CNRIP1;CLTC;ELAVL4;HCCS;SDR16C5;TUBA1B;GRM5;OPA1;NKIRAS1;SEC61G;ENC1;RSPO2;DLGAP1;IFT57;PPP1R12A;KCND2;VBP1;LANCL1;S…
N_M1	LEF1 (human)	273/4658	0.00165543	0.0337294	C5ORF22;VPS29;TCERG1;SCOC;CCNH;RAPH1;STMN2;ARPC5L;THYN1;SPINT2;SYNPR;PSMD3;FAM19A2;HABP4;FAM19A1;BCAP29;PIP4K2C;KIFAP3;PRKACB;SLC35A5;SLC12A9;FBXO9;MEF2A;EPHA5;GABARAPL2;PDHX;ACOT7;MBNL2;TSPYL1;PRKCB;SLC6A15;SLC11A2;SOX13;GABRG2;INPP4A;EID1;DYNC1LI1;PRKAR1A;ZNF711;TMEM126B;TSPYL4;PFN2;STXBP1;MYCBP2;MTMR9;PIK3R1;VPS26B;NLK;RHOT1;PRKAR2B;HMOX2;CDK17;B3GALNT1;HACE1;MYO5A;RAB27B;BTBD10;SLC16A14;SNAP9…
N_M1	JUND (human)	94/1380	0.00143314	0.0359388	SCOC;UHRF1BP1L;PLEKHB2;GOLT1B;CNRIP1;TUSC3;FBXO28;NGLY1;STMN2;ELAVL4;HCCS;DACH2;CDH8;RFK;C1QBP;AP1S2;HABP4;TLK1;DLGAP1;KPNA4;WDR7;NRCAM;FAM3C;FBXO9;RGS7;YWHAH;C2ORF80;MEF2A;CADPS2;SVOP;ANKRD46;VBP1;IMP3;PDE4D;KCNAB1;DCK;PJA2;GABRG2;EID2;MORF4L2;FAM20B;MATR3;BCAT1;PPEF1;SLU7;MMADHC;PAFAH1B1;MTMR2;FH;SEC23A;RTN1;BHLHB9;PARG;PARM1;SEL1L;CSTF2T;CCNDBP1;TMEM70;NAPG;RPAP3;TTBK2;TCEAL8;NRAS;TCEAL2;SMYD3…
N_M1	MYB (human)	113/1409	3.84905e-07	6.27396e-05	EIF4A2;ATF2;FBXO28;DACH2;RGS4;PPIP5K2;SLC25A40;BCAP29;KPNA4;ENPP4;KIFAP3;PRKACB;VPS36;SLC35A5;SYBU;SLC25A46;MEF2A;SLC30A9;RBFOX2;MBNL2;CSNK2A1;TPM3;UBE2E3;SLC11A2;DNAJB14;EID1;TMX4;EBNA1BP2;SCG5;MATR3;SCG2;MMADHC;MAGED1;GLO1;SEL1L;RTN4;APOO;ORC4;ATP6V1D;MAP9;GRIA4;SYT4;VTA1;DLG3;TADA1;SCN2A;FGF13;RAB5A;PCSK2;DPP10;MOCS2;SLC35F3;GDI2;ELAVL4;COX7C;FAM102B;HINT1;NKRF;TLK1;DLGAP1;IFT57;ACTR3;GSTO1;RB…
N_M2	NFIA (human)	14/1416	0.000176458	0.0191751	LYNX1;SLC6A17;RBFOX3;SEZ6;KCNAB2;THY1;DBNDD1;RUSC1;EEF1A2;UBE2O;ATP13A2;PIP5K1C;ALDOA;MARK4
