# Supplementary material for: Combinatorial analyses reveal cellular composition changes have different impacts on transcriptomic changes of cell type specific genes in Alzheimer’s Disease
Source: Sci Rep. 2021 Jan 11;11:353. doi: 10.1038/s41598-020-79740-x (PMC7801680; doi:10.1038/s41598-020-79740-x)
Supplement: Supplementary file 9 — Supplementary Table 12. [file 41598_2020_79740_MOESM9_ESM.xlsx]

## Sheet: BCL6 target genes in AD1
BCL6 target genes predicted by CHIP-seq overlap with genes in AD_M1
BAG4
CCT7
DDX41
DMXL2
GPI
GSK3B
HSPA9
MAP2K1
NAPA
NCDN
ORC4
PFKM
PPP2CA
SCAMP1
STYK1
SUCLA2
SYNJ1
TUBA1B
Citation paper: Yan, Jian, et al. "Transcription factor binding in human cells occurs in dense clusters formed around cohesin anchor sites." Cell 154.4 (2013): 801-813.

## Sheet: BCL6 target genes in N1
PEF1
IMMT
PJA2
FAM216A
STK32C
PFKM
AP2S1
LTN1
ORC4
SLC35A5
TUBA1B
UBR1
RFX1
PPIA
C18orf21
TOMM22
SUCLA2
TSFM
COX7C
TMEM161B
COPS3
DMXL2
GSK3B
GRSF1
MRPS18C
RNF41
PPM1L
MTMR9
PRDX2
PSMA5
PSMG1
TTC33
PRMT5
SSBP1
SRP54
GPI
SYNJ1
STYK1
CLASP2
SLC25A32
COPS7A
MAP2K1
LETMD1
LMBRD2
DYNLT3
DYNC1I2
SCAMP1
BAG4
AAMP
CCNH
CCT7
PPP2CA
TM9SF2
CMAS
PSMD14
NCDN

## Sheet: STAT3 target genes in AD1
STAT3 target genes predicted by CHIP-seq overlap with genes in AD_M1
	Citation paper: ChIPBase v2.0: decoding transcriptional regulatory networks of non-coding RNAs and protein-coding genes from ChIP-seq data. Zhou KR, Liu S, Sun WJ, Zheng LL, Zhou H, Yang JH*, Qu LH*. Nucleic Acids Res. 2017 Jan 04;45(D1):D43-D50.
AARS
ABI2
ACOT7
ACSL3
ACTR2
ACTR3B
ACVR1B
AFG3L2
ALS2
ANK2
AP2M1
AP3M2
AP3S1
APBA1
ARF3
ARL8B
ARPC3
ASNA1
ASNS
ATL1
ATP2B1
ATP6AP1
ATP6V0A1
ATP6V0D1
ATP6V1A
ATP6V1B2
ATP6V1G2
ATP8A2
ATR
ATRX
BAG4
BBS7
BECN1
BLOC1S2
BMPR2
BSN
CACYBP
CADPS2
CALM1
CCT4
CCT6A
CCT7
CCT8
CDK17
CDK20
CDK5
CDK5R1
CDK7
CLCN3
CLCN4
CLSTN1
CLTC
CNIH3
COPS4
CPLX2
CSNK2A1
DDX1
DDX25
DDX41
DHX30
DMXL2
DNAJA3
DNAJC5
DNM1L
DNM3
DYNC1LI1
DYRK1A
EHD2
EIF4A2
ENC1
EPB41L1
EPHA4
ETNK1
EXOC8
FAM20B
FARSA
FARSB
FLRT3
FZD3
GABARAPL1	d
GAD1
GARS
GFM1
GLRX
GNL3
GOPC
GOT1
GPI
GRM7
GSK3B
GSS
HSPA13
HSPA4L
HSPA9
IARS
ICA1
IDH3G
IP6K1
ITPR1
KIF21A
KIF3A
KLC1
KRAS
MADD
MAP1S
MAP2K1
MAPK1
MAST3
MKKS
MOB4
MYH10
NAPA
NAPB
NARS
NDEL1
NKIRAS1
NLK
NME1
NOLC1
NPTN
OLA1
OPA1
ORC4
ORC5
PAFAH1B1
PAIP2
PAK1
PAK4	upstream of stat3
PANK1
PANK3
PAPSS1
PDS5B
PFKM	target gene of c-MYC	3. Kim JW, Gao P, Liu YC, Semenza GL, Dang CV. Hypoxia-inducible factor 1 and dysregulated c-Myc cooperatively induce vascular endothelial growth factor and metabolic switches hexokinase 2 and pyruvate dehydrogenase kinase 1. Mol Cell Biol (2007) 27:7381–93. doi:10.1128/MCB.00440-07
PGK1		PubMed Abstract | CrossRef Full Text | Google Scholar
PI4KA		54. Osthus RC, Shim H, Kim S, Li Q, Reddy R, Mukherjee M, et al. Deregulation of glucose transporter 1 and glycolytic gene expression by c-Myc. J Biol Chem (2000) 275:21797–800. doi:10.1074/jbc.C000023200
PIK3CB
PIP4K2C
PKM	upstream of stat3
PLK2
PPIP5K2
PPP2CA
PPP3CB
PPP5C
PPT1
PRKAR1B
PRKAR2B
PRKCE
PRKCZ
PSEN2
PSMC2
PSMC6
PTK2B
RAB13
RAB18
RAB1A
RAB22A
RAB39B
RAB3A
RAB3C	upstream of stat3
RAB40C
RAB6A
RAN	location
RAP2A
RAPGEF2
RFK
RGS2	upstream of stat3
RHEB	upstream of stat3
RHOT1
RNF6
RPS6KC1	upstream of stat3
RRAGA
RRAGB
RTCA
RTN3
RTN4
SARS
SCAMP1
SCAMP5
SCN2A
SEZ6L2
SLC12A7
SLC9A6
SOD1
STAU2
STK24
STMN3
STX7
STXBP1
STYK1	upstream of stat3
SUCLA2
SUMO1	upstream of stat3
SV2B
SYDE1
SYNJ1
TBK1	upstream of stat3
TUBA1B
TUBA4A
TUBB3	upstream of stat3
UBE2Q1
UHMK1
VAMP1
VDAC1
VDAC2
VDAC3
VPS35	upstream of stat3
WDR7
XRCC6
YARS
YME1L1
YWHAG
YWHAH
ZFYVE27
CACNB2
CAMK4
CHRM3
EPB41L3
EPHA5
FLNA	upstream of stat3
NAV3
NEGR1
SLC12A5
SYT4
TRIM23
ATAD1
CHRM1
DNAJC6
GPM6A
GSPT2
CAMKK1
HK1
CDH13
PDE1A	upstream of stat3
SNCA
KIFAP3
PLCB1
SPOCK1
RPH3A
NRXN1

## Sheet: STAT3 target genes in N1
GOPC
IMP3
PPP1R13L
GRM7
TESPA1
GMPS
PAK1
UBXN2B
NAPB
DSTN
PAK4
HLTF
NAPG
FAM102B
SC5D
VCPIP1
RAE1
CDH13
PEF1
C16orf91
IPO7
BCAS2
IMMT
FAM131A
NARS
CCDC6
SAE1
PDHB
FAM220A
PLXNC1
MOB4
SLC11A2
OLA1
ISCU
PJA2
IRGQ
SDR16C5
NHP2
PID1
NFU1
PDP1
NME1
MPC2
CDK17
SLC12A5
LMO4
FAM216A
NME5
PGK1
SLC12A9
C2CD2L
DCAF6
BECN1
SCG2
KRAS
STK32C
RALB
PDHX
AP1M1
SCAI
PCNP
UBA3
NIT2
PLD3
AP2M1
MKKS
SLC30A9
OPA1
MTA3
TCF3
PIP4K2C
TBCC
NGRN
PFKM
PIM2
CAND1
AP3M2
TBK1
EBAG9
LNX1
PIGK
AP1S2
SLC25A3
MSH2
SLC25A4
SDHB
AP2S1
PLK2
CALM1
AP5M1
RPRD1A
CAMK4
LTN1
ORC4
SLC27A1
RARS
SLC27A4
MTDH
SLC35A5
RWDD2A
NRAS
ACSL3
ACOT7
CCND2
RAPGEF2
CBLN2
TDP2
UBP1
RAPGEF3
RGS4
BEND6
RAPGEF5
SARS
CEP57
TUBA1B
UBR1
SLC35F3
RFX1
RPA2
RPA3
SLC2A13
TUBA4A
CCT6A
RNF6
PPIA
UGCG
TUBB4B
FAM3C
ACTR3
POP7
C18orf21
SOD1
LZTFL1
C18orf25
CIAO1
YEATS4
SNCA
MTX2
RLIM
SKP1
NPTN
SGTB
ZFAND1
QPCT
PREP
UGP2
SV2B
EID2B
HACE1
ALDOA
TOMM20
CFLAR
EIF1B
ZBTB11
TOMM22
WDR7
WASL
RTCB
SUB1
SLU7
TPBG
DDX25
RNMT
SUCLA2
CKAP5
YME1L1
OXR1
SPINT2
FEM1B
SLC6A15
RTN1
RTN3
RTN4
STAM
SNX2
SNX3
NKIRAS1
EHBP1
CLCN3
TMX3
TMX4
CLCN4
TRIM23
TUBB
YARS
TRIM37
VTA1
ATAD1
DCTN2
TSFM
DCTN3
DCTN4
CHMP5
ARAP1
ASH2L
TOPBP1
ARCN1
UQCRC2
IDH3A
DHX30
IDH3B
CISD2
ARL8B
UROD
CHRM3
TOLLIP
TYK2
BTBD1
ZNF711
VPS26B
SYT4
XPR1
FARSB
APLP2
DNM1L
NAA20
NAA30
PLEKHB2
ASNA1
CREG2
NAA50
BMPR2
ARPC3
ATP9A
SSX2IP
MORF4L2
FH
COX14
DYNC1LI1
EPHA4
EPHA5
TMEM106B
DYNC2LI1
GNAI1
GNAI2
COX5A
COX6C
TMEM126B
COX7B
COX7C
TSPAN5
EPDR1
IARS2
CAMSAP2
IFT57
TMEM161B
GHITM
COPS2
COPS3
COPS4
COPS5
COPS8
MEF2A
MCFD2
ERP29
MEAF6
GLOD4
DMXL2
JAZF1
AZIN1
MAT2B
GTF2B
NCEH1
HINT1
RAB18
JKAMP
NEDD8
GSK3B
RAB1A
RABGAP1L
MAPK1
NDEL1
RAB3C
MBNL2
RAB5A
RAB6A
STXBP1
PDE4D
STXBP5
ISCA1
NCOA7
CDC123
PI4KA
CAPRIN1
FOXJ3
HOOK1
NEGR1
MAST3
FOXK2
MATR3
BABAM1
KLHL7
MOB3A
HMOX2
PAIP1
PAIP2
EXOC1
CXXC1
TSPYL1
ADAM23
EXOC8
GSKIP
TSPYL4
GRSF1
RBM18
PANK1
RBCK1
PGAM1
GSTA4
RCAN2
ANKRD13C
HSPA8
PPP1R3F
TADA1
RPL26L1
HSPH1
PDS5B
HPRT1
GSPT2
AFG3L2
KPNA4
PARP2
YTHDC2
NDST3
EXTL2
BCAP29
UBE3C
NGLY1
UBE2K
MRPS18C
SEH1L
LSM11
UBE2N
SCN2A
MOCS2
TERF2IP
RASA1
LRP11
RAPH1
UBE2T
SERPINI1
REEP5
ZYG11B
OLFM3
TM2D2
SEL1L
UBFD1
MKRN1
NRBF2
ITPR1
NRCAM
VDAC1
VDAC2
DCUN1D4
PPIP5K2
RNF11
BLOC1S2
SERINC1
RNF41
PHTF1
SERINC3
PNMA1
REPS2
PPM1L
MAD2L1BP
TMEM130
TMEM135
RSL24D1
ABRACL
MRPL3
TMEM246
TMEM14A
CADPS2
TIMM17A
PPIL1
DNAJB14
RAP1GDS1
DNAJC10
PPME1
RHOT1
SCYL2
DNAJC19
MTMR2
PRR14
CAMK2D
MTMR6
EEF1E1
RPAP3
MTMR9
FAM20B
CACYBP
THOC7
PRKAR1B
PRDX2
WDR47
PRKAR2B
AKAP11
WDR61
PRDX5
RRAGA
PRKCE
PREPL
PSMA5
PSMC2
PSMB6
PSMB7
PSMC6
PSMD3
PSMD8
PSMG1
FAM49A
PRPF6
TTC33
ANKRD46
LYRM1
RNGTT
ACTR10
SNX10
PRMT5
SNX30
CDKN1B
ADO
SPIN1
PRPS1
SSBP1
ACTR1B
SOX13
SRP54
TOR1A
ACTR3B
DCK
ECHDC1
SRP68
CHM
TUBB3
THYN1
STAU2
ARHGEF1
DR1
TTBK2
SMYD3
AUH
TOMM5
EIF4A2
EIF5A2
USP11
GPI
UQCRH
USP14
SYDE1
BHLHB9
USP33
STX12
VPS41
VPS35
ZNF25
VPS29
OAT
SUMO1
RAN
TTLL1
NLK
TRUB1
TRUB2
TSNAX
XRCC6
RFK
PKM
SYT11
RPS6KC1
HEATR5B
ATP6AP1
PTS
YPEL5
SYNJ1
VIP
STYK1
VSNL1
CHMP2B
TSN
WRB
SZRD1
KIAA0513
RNPEPL1
BTBD10
CLASP2
SYNPR
ATP6V1A
ATP6V1D
RTN4IP1
ATP6V0D1
ATP6V1B2
ATP6V1C1
DNAJC5
BTF3L4
DNAJC6
DNAJB9
ATP6V1E1
ATP6V1G2
CLASRP
YWHAG
UHRF1BP1L
YWHAH
B3GALNT1
YWHAQ
ANKMY2
GABARAPL1
B4GALT5
B4GALT6
MAD2L1
C1orf216
FBXO28
ATP8A2
ARPC5L
GLCCI1
ARMCX5
SLC25A12
SLC25A14
SLC25A32
SLC25A40
SLC25A46
STAMBPL1
CSNK2A1
MAGED1
CNRIP1
COPS7A
SLC39A10
MAP2K1
CLSTN1
MAP4K3
LANCL1
RAB22A
GTF2H1
NAP1L2
NECAB1
ERLEC1
RAD23B
CSTF2T
KIFAP3
TRAPPC11
AASDHPPT
TRAPPC13
HMGCLL1
NECAP1
GNPDA2
TRAPPC6B
LGALSL
PDCD10
TSPAN13
ENTPD4
ENTPD6
NCKAP1
NIF3L1
GOLT1B
NDFIP1
NDFIP2
FUNDC1
TBC1D7
TBC1D9
HSPA13
SEC61G
MMADHC
LETMD1
LMBRD2
METAP1
HSPA4L
MBTPS2
PGM2L1
LAMTOR3
NDUFA4
NDUFA5
INSIG2
NDUFC2
NDUFB6
UBE2D3
DYNLT3
PIK3CB
PEX11B
DYNC1I2
KRT222
PIK3R1
UBE2V2
RANBP6
SCAMP1
SCAMP5
CDC37L1
RBFOX2
TCEAL1
TCEAL8
C6orf120
LRRC40
SLC9A6
LRRC47
TCERG1
C2CD5
BAG4
ACP1
AAMP
BDP1
NDUFA12
CDK5
RAB3GAP1
PITHD1
GAD1
CCNC
MRPL35
CCT4
CCT5
CCNH
CCT7
CCT8
PPP2CA
ADSS
GCC2
PPP3CB
CHN1
AMN1
CHP1
EID1
EID2
PAFAH1B1
NUDT21
NDUFAB1
ALS2
DGKB
DDX1
PPP1R7
EIF6
ARF4
MYCBP2
NDUFAF4
TM9SF2
NDUFAF5
ATF2
MRPS33
MRPS27
MRPS35
EMC4
MRPS36
ENC1
DLAT
ATXN7L3B
HCCS
FIBP
ATL1
APOO
CRBN
CLTC
G3BP2
AVL9
HARS
CAB39
ABCE1
GNG2
UBQLN1
CUL1
CUL2
IARS
H2AFZ
MADD
GLO1
PSMD10
ATRN
GNL1
PSMD14
GNL3
BTRC
SMIM12
SMIM13
MDH1
MDH2
PTP4A1
TMEM17
TMEM33
GLMN
KLC1
MAP9
MCM4
PPP1R12A
CYCS
TMEM70
TMEM65
GOT1
MDP1
CRYM
