# Supplementary material for: Combinatorial analyses reveal cellular composition changes have different impacts on transcriptomic changes of cell type specific genes in Alzheimer’s Disease
Source: Sci Rep. 2021 Jan 11;11:353. doi: 10.1038/s41598-020-79740-x (PMC7801680; doi:10.1038/s41598-020-79740-x)
Supplement: Supplementary file 10 — Supplementary Table 13. [file 41598_2020_79740_MOESM10_ESM.xlsx]

## Sheet: Sheet1
AD3+N6 gene		scRNA-seq mic1 gene from Mathys et al., 2019	mic1 Genes found in Our Coexp Module #
C1QA		ACSL1		Blue letter	anti-inflammatory genes from Rangaraju et al., 2018
C1QB		ACTB		Red letter	proinflammatory genes from Rangaraju et al., 2018
C1QC		ADGRG1			genes shared between the A3/N6 microglia module and the scRNA-seq mic1 module
C3		AMBRA1
C3AR1		APOE
CASP1		C1QA
CD14		C1QB
CD300A		C1QC
CD74		CD14
CMTM7		CD74
CSF1R		CST3
CTSS		CTSB
CYBA		CYBA
FCGR1A		DENND3
FCGR2A		DPYD
HCK		EEF1A1
HCLS1		EPB41L3	AD1
HLA-DMB		FTH1
HLA-DRA		FTL
IFI30		GAPDH	AD1
IL10RA		GPX1
ITGB2		HCK
LAIR1		HCLS1
LAPTM5		HIF1A
LAT2		HLA-B
LCP1		HLA-DRA
MS4A6A		HLA-DRB1
MS4A7		HSP90AA1
NCKAP1L		HSPA1A
PYCARD		LAPTM5
PYGL		MS4A6A
RHBDF2		NUMB
SASH3		PDE4B
SCIN		PHC2
SERPINA1		PLEKHA7
SIGLEC10		PSAP
SLA		RB1
SLC2A5		RNF149
TLR2		RPL10
TREM2		RPL13
TYROBP		RPL13A
VSIG4		RPL19
		RPL27A	AD15
		RPL28
		RPL31
		RPL32	N7
		RPL35	N7
		RPLP1
		RPLP2
		RPS11	AD15
		RPS15	AD15, AD9, N7
		RPS16
		RPS19
		RPS2
		RPS20	N7
		RPS24	AD9, N7
		RPS27A	N7
		RPS3	AD9
		RPS6
		RPS8
		RPS9
		SAT1
		SH3TC1
		SIPA1L1
		SLC11A1
		SLC2A5
		SPP1
		SRGN	AD13
		TBC1D14
		TMEM163
		TMSB10
		TMSB4X
		TPT1
		TUBA1B	N1
		TXNRD1
		TYROBP
		VSIG4
