# Supplementary material for: Combinatorial analyses reveal cellular composition changes have different impacts on transcriptomic changes of cell type specific genes in Alzheimer’s Disease
Source: Sci Rep. 2021 Jan 11;11:353. doi: 10.1038/s41598-020-79740-x (PMC7801680; doi:10.1038/s41598-020-79740-x)
Supplement: Supplementary file 11 — Supplementary Table 14. [file 41598_2020_79740_MOESM11_ESM.xlsx]

## Sheet: network.hubGenes
AD Hub Genes	AD gained Hub Genes	Control Hub Genes	Control gained hub genes		Hub gene in AD1 module	Gain of Hub in AD1		Hub gene in N1 module	Gain of Hub in N1		Hub genes are defined as the top 5 percentile of the node connectivity in the network based on correlation frequency
PAK1	ADAM23	PAK1	AAGAB		AASDHPPT	ADAM23		AASDHPPT	ABL1
NAPB	AFG3L2	NAPB	ABL1		ACOT7	AFG3L2		ABL1	ACSL3
DSTN	ANK2	DSTN	ACSL3		ACP1	ANK2		ACOT7	ARFGEF2
C16orf45	APMAP	BZW2	ARFGEF2		ACTR10	APMAP		ACP1	ARHGAP20
NAPG	ARAP1	C16orf45	ARHGAP20		ACTR3B	ARHGEF3		ACSL3	ARHGEF1
FAM102B	ARHGEF3	PAK4	ARHGEF1		ADAM22	ARL6IP1		ACTR10	ARL1
PEG3	ARL6	NAPG	ARL1		ADAM23	ASNS		ACTR3B	ASH2L
CDH18	ARL6IP1	FAM102B	ASH2L		AFG3L2	ATP2B3		ADAM22	ATP6AP1
BCAS2	ASNS	PRKCSH	ATP6AP1		AGK	ATP8A2		AGK	ATXN10
NARS	ATP2B3	IPO5	ATXN10		AKAP11	ATRNL1		AKAP11	BMPR2
FAM220A	ATP8A2	BCAS2	AZIN1		AKAP6	B4GALT6		AMN1	BZW2
OLA1	ATRNL1	IMMT	BMPR2		AMN1	BBS7		AMPH	CCNC
ISCU	B4GALT6	MAVS	BRMS1L		AMPH	BSCL2		ANKMY2	CCNDBP1
FAM126B	BBS7	SAE1	BRWD1		ANK2	C2CD5		ANKRD46	CNOT7
PJA2	BSCL2	FAM220A	BZW2		ANKMY2	C2orf80		ANO5	COPS2
SDR16C5	C2CD5	MOB4	CACNB2		ANKRD46	C5orf22		ANXA6	COPS5
CDK14	C2orf80	OLA1	CCNC		ANO5	CA10		AP2M1	COPS7A
PDP1	C5orf22	ISCU	CCNDBP1		ANXA6	CACNA2D1		AP3M2	CSNK2A1
NME1	CA10	PJA2	CDC37L1		AP2M1	CACNA2D3		ARFGEF2	CUL2
MPC2	CACNA2D1	PDP1	CLSTN3		AP3M2	CAMK4		ARHGAP20	DLAT
SLC12A5	CACNA2D3	MPC2	CNOT7		APMAP	CCK		ARHGEF1	DNAJC19
LMO4	CAMK4	SLC12A5	COPS2		ARHGEF3	CCSAP		ARHGEF9	DNAJC5
FAM216A	CCK	LMO4	COPS5		ARHGEF9	CDH18		ARL1	EID1
PGK1	CCSAP	PGK1	COPS7A		ARL6IP1	CDK14		ARL8B	EXOC6
PFN2	CDH18	PFN2	CSNK2A1		ARL8B	CDK5		ARMCX1	FAM20B
DCAF6	CDK14	DCAF6	CUL2		ARPC5L	CNKSR2		ARPC5L	FBXO3
OCRL	CDK5	OCRL	DCK		ASAH2B	COX5A		ASH2L	FBXW4
SCG5	CNKSR2	KRAS	DLAT		ASNS	COX6C		ATAD1	GFPT1
PDHX	COX5A	SCG5	DLD		ATAD1	COX7A2L		ATL1	GLOD4
SCAI	COX6C	PDHX	DNAJC19		ATG5	CRYM		ATP1A1	GNL3
UBA5	COX7A2L	SCAI	DNAJC5		ATL1	DDX25		ATP2A2	GSKIP
AP2M1	CRYM	RCN2	EID1		ATP1A1	DIRAS2		ATP6AP1	HCCS
MKKS	DDX25	UBA5	EXOC6		ATP2A2	DNAJC6		ATP6AP2	HSPA13
SLC30A9	DIRAS2	AP2M1	FAM20B		ATP2B1	DNM3		ATP6V1A	IMMT
OPA1	DNAJC6	MKKS	FBXO3		ATP2B3	EHD3		ATP6V1B2	IPO5
PTDSS1	DNM3	SLC30A9	FBXO9		ATP6AP2	EIF5A2		ATP6V1C1	KIF3C
PFKM	EHD3	OPA1	FBXW4		ATP6V1A	ELAVL4		ATP6V1D	KLHL12
CADPS	EIF5A2	PFKM	GFPT1		ATP6V1B2	ENTPD3		ATP6V1E1	KRAS
CAND1	ELAVL2	CADPS	GLOD4		ATP6V1C1	EPB41L3		ATP6V1G2	MAD2L1
AP3M2	ELAVL4	CAND1	GNL3		ATP6V1D	EPHX4		ATRN	MAGEH1
FAM169A	ENTPD3	AP3M2	GRSF1		ATP6V1E1	EPM2AIP1		ATXN10	MAP2K1
LNX1	EPB41L3	FAM169A	GSKIP		ATP6V1G2	EXOC8		ATXN7L3B	MAP3K11
PIP5K1B	EPHX4	LNX1	H2AFZ		ATP8A2	FAM126B		AUH	MAVS
SLC25A3	EPM2AIP1	SLC25A3	HCCS		ATRN	FAM216A		AVL9	MDH2
MSH2	EXOC8	MSH2	HMGCLL1		ATRNL1	FBXW7		B3GALNT1	METAP1
SLC25A4	FAM126B	SLC25A4	HNRNPA0		ATXN7L3B	FGF14		BAG4	MMADHC
MPP1	FAM216A	PLK2	HSPA13		AUH	FIG4		BASP1	MOB4
PLK2	FBXW7	CALM1	IFT57		AVL9	FLRT3		BCAS2	MRPL35
CALM1	FGF14	NKRF	IMMT		B3GALNT1	FOCAD		BEX1	NAA30
CAMK4	FIG4	ORC4	INSIG2		B4GALT6	FRRS1L		BEX2	NCKAP1
NKRF	FLRT3	SLC27A1	IPO5		BAG4	FRY		BEX4	NDUFB6
ORC4	FOCAD	RWDD2A	KCNV1		BASP1	FUNDC1		BHLHB9	NDUFC2
NSG1	FRRS1L	SLC35B4	KIF3C		BBS7	GAP43		BLOC1S2	NIPA2
ORC5	FRY	ACSL3	KLHDC2		BCAS2	GARS		BMPR2	PAK4
SCOC	FUNDC1	ACOT7	KLHL12		BEX1	GLS2		BTBD10	PLEKHB1
RWDD2A	GALNT11	RAPGEF2	KRAS		BEX2	GNG3		BTF3L4	PMPCB
ACOT7	GAP43	RGS4	LIG4		BEX4	GPD1L		BTRC	PPP1R12A
RAPGEF2	GARS	FAM19A2	LMBR1		BEX5	GPI		BZW2	PPP1R2
NRN1	GLS2	SARS	MAD2L1		BHLHB9	GRIA2		C11orf87	PRKCSH
RGS4	GNG3	RGS7	MAGEH1		BLOC1S2	HERC1		C16orf45	PRR14
FAM19A2	GPD1L	LYSMD2	MAP2K1		BSCL2	INA		C3orf14	PTPRN2
SARS	GPI	AKAP6	MAP3K11		BTBD10	KCND2		C3orf80	RAB3A
RGS7	GRIA2	BASP1	MAPK8		BTF3L4	KCNJ3		CADPS	RAD23B
LYSMD2	HERC1	UBR3	MAVS		BTRC	KCNQ3		CALM1	RAN
AKAP6	INA	SLC2A13	MDH2		C11orf87	MAPK6		CAND1	RASA1
BASP1	KCND2	TUBA4A	METAP1		C16orf45	MCF2		CAP2	RBCK1
UBR3	KCNJ3	CCT6A	MMADHC		C1orf216	MICU1		CCNC	RBM18
SLC2A13	KCNQ3	RNF6	MOB4		C2CD5	MPP1		CCNDBP1	RNF11
TUBA4A	MAPK6	PPIA	MORF4L1		C2orf80	MYH10		CCT8	RNF6
CCT6A	MCF2	UGCG	MRPL35		C3orf14	NAA20		CD200	SACM1L
PPIA	MICU1	FAM3C	NAA30		C3orf80	NARS		CERS6	SAE1
FAM3C	MPP1	LZTFL1	NCKAP1		C5orf22	NEGR1		CHIC1	SCAMP5
LZTFL1	MYCBP2	MTX2	NDUFB6		CA10	NETO1		CHL1	SKP1
MTX2	MYH10	RLIM	NDUFC2		CAB39	NLK		CHM	SLC1A1
RLIM	NAA20	SKP1	NIPA2		CACNA2D1	NME1		CHN1	SLC27A1
NPTN	NARS	NPTN	NRBF2		CACNA2D3	NRN1		CIAPIN1	SLC6A15
SGTB	NEGR1	SGTB	PAK4		CADPS	NRSN1		CLTC	SLU7
CHIC1	NETO1	ZFAND1	PITPNA		CALM1	NRXN1		CMAS	SMYD3
PREP	NLK	CHIC1	PLEKHB1		CAMK4	NRXN3		CNOT7	SORBS3
DCLK1	NME1	PREP	PMPCB		CAND1	NSG1		CNRIP1	SPRYD3
SV2A	NRN1	DCLK1	PPP1R12A		CAP2	NUDT11		COPS2	STAMBPL1
SV2B	NRSN1	UGP2	PPP1R2		CCK	OIP5-AS1		COPS3	STRAP
FGF12	NRXN1	SV2B	PRKCSH		CCSAP	ORC5		COPS4	SVOP
TLK1	NRXN3	FGF12	PRNP		CCT6A	PCSK1		COPS5	SYP
FGF14	NSG1	TLK1	PRR14		CCT8	PCSK2		COPS7A	SZRD1
HACE1	NUDT11	HACE1	PTPRN2		CD200	PEG3		COPS8	TADA1
TOMM20	OIP5-AS1	TOMM20	RAB3A		CDH18	PIP5K1B		CRBN	TM2D2
EIF1B	ORC5	EIF1B	RAD23B		CDK14	POLR2K		CSNK2A1	TMEM183A
CCSAP	PCDH7	ZBTB11	RAN		CDK5	PPME1		CUL1	TMEM65
WDR7	PCSK1	WDR7	RASA1		CERS6	PPP2R2B		CUL2	TMOD2
RTCA	PCSK2	RTCA	RBCK1		CHL1	PSMD12		CYCS	TOPBP1
GAP43	PEG3	SLU7	RBM18		CHM	PTDSS1		DCAF6	UBE3C
TPI1	PHLPP2	PRNP	RCN2		CHN1	RALYL		DCLK1	UBFD1
DDX25	PIP5K1B	SUCLA2	RNF11		CIAPIN1	RBFOX2		DDX1	UGP2
RNMT	POLR2K	OXR1	RNF6		CISD1	RCAN2		DLAT	UQCRFS1
SUCLA2	PPME1	FEM1B	RSL24D1		CLTC	RFPL1S		DLG3	VPS29
OXR1	PPP2R2B	SLC6A15	SACM1L		CMAS	RNF128		DLGAP1	WASF2
FEM1B	PRICKLE1	RTN1	SAE1		CNKSR2	RNF219		DMXL2	ZBTB11
RTN1	PSMD12	RTN3	SCAMP2		CNRIP1	RNFT2		DNAJA2	ZCCHC24
RTN3	PTDSS1	RTN4	SCAMP5		COPS3	RNMT		DNAJB14	ZFAND1
RTN4	PTPRO	NKIRAS1	SKP1		COPS4	RPS6KC1		DNAJC19
NKIRAS1	R3HDM1	GDAP1	SLC1A1		COPS8	SCN2B		DNAJC5
GDAP1	RALYL	TMX3	SLC27A1		COX5A	SCOC		DNM1
TMX3	RBFOX2	TMX4	SLC35B4		COX6C	SDR16C5		DNM1L
TMX4	RCAN2	TRIM23	SLC6A15		COX7A2L	SMAP2		DOCK3
TRIM23	RFPL1S	SORBS3	SLITRK5		CRBN	SMIM13		DPP10
TRIM37	RNF128	TRIM37	SLU7		CRYM	SMYD2		DSTN
VTA1	RNF219	VTA1	SMYD3		CUL1	STAT4		DYNC1I1
ATAD1	RNFT2	ATAD1	SORBS3		CYCS	STYK1		DYNC1LI1
CERS6	RNMT	TRIM56	SPRYD3		DCAF6	SV2A		DYNLT3
ARAP1	RPS6KC1	CERS6	SRD5A1		DCLK1	SYN2		DYRK1A
UQCRC2	SAMD12	ASH2L	STAMBPL1		DDX1	TAGLN3		EBNA1BP2
CISD1	SCN2B	TOPBP1	STRAP		DDX25	TBC1D30		EEF1E1
SYBU	SCOC	UQCRC2	SVOP		DIRAS2	TERF2IP		EID1
SYN2	SDR16C5	PTPRN2	SYP		DLG3	TMEM246		EID2
ARL8B	SMAP2	CISD1	SZRD1		DLGAP1	TPD52		EIF1B
ZNF365	SMIM13	SYBU	TADA1		DMXL2	TPI1		EIF4A2
ZNF711	SMYD2	ARL8B	TM2D2		DNAJA2	TSPAN5		EIF4E3
SYT1	SS18L1	SVOP	TMEM183A		DNAJB14	UNC80		ELMOD1
APMAP	STAT4	ZNF711	TMEM65		DNAJC6	USP33		ELOVL4
SYT4	STYK1	SYT4	TMOD2		DNM1	VSTM2A		ENC1
DOCK3	SV2A	DOCK3	TOPBP1		DNM1L	WASF1		ENO2
BSCL2	SYN2	DNM1L	TRIM56		DNM3	ZNF365		ENTPD4
DNM1L	SYT1	PLEKHB1	TRMT10C		DOCK3			EPDR1
NAA20	TAGLN3	NAA30	UBE3C		DPP10			EPHA4
PLEKHB2	TBC1D30	PLEKHB2	UBFD1		DSTN			ERLEC1
ANXA6	TERF2IP	ANXA6	UGCG		DYNC1I1			EXOC6
FBXL2	TMEM246	CCNDBP1	UGP2		DYNC1LI1			FAM102B
DPP10	TPD52	FBXL2	UQCRFS1		DYNLT3			FAM169A
SSX2IP	TPI1	BMPR2	VPS29		DYRK1A			FAM20B
MORF4L2	TSPAN5	DPP10	VPS41		EBNA1BP2			FAM220A
FH	UNC80	FBXO3	WASF2		EEF1E1			FAM3C
DYNC1LI1	USP33	FBXO9	ZBTB11		EHD3			FAM49A
FOCAD	VSTM2A	SSX2IP	ZC3H15		EID2			FAM49B
EPHA4	WASF1	MORF4L1	ZCCHC24		EIF1B			FAXC
HERC1	ZNF365	MORF4L2	ZFAND1		EIF4A2			FBXL2
FBXW7		FH			EIF4E3			FBXO28
GPD1L		DYNC1LI1			EIF5A2			FBXO3
COX5A		FBXW4			ELAVL4			FBXW4
COX6C		EPHA4			ELMOD1			FEM1B
TSPAN5		CNOT7			ELOVL4			FGF12
EPDR1		EPDR1			ENC1			FH
GHITM		GFPT1			ENO2			FRMPD4
COPS3		IFT57			ENTPD3			G3BP2
COPS4		SPRYD3			ENTPD4			GABARAPL1
COPS8		GHITM			EPB41L3			GABRA1
KCND2		COPS2			EPDR1			GABRG2
XK		COPS3			EPHA4			GDAP1
MEAF6		COPS4			EPHX4			GFPT1
TMEM178B		COPS5			EPM2AIP1			GHITM
KCNJ3		COPS8			ERLEC1			GLOD4
KALRN		KIF3C			EXOC8			GLRB
DMXL2		XK			FAM102B			GLS
JAZF1		BRWD1			FAM126B			GLT1D1
EPHX4		TMEM183A			FAM169A			GNL3
MAT2B		MEAF6			FAM19A2			GOT1
KCNQ3		TMEM178B			FAM216A			GOT2
NCEH1		GLOD4			FAM220A			GPR158
KCNQ5		KALRN			FAM3C			GPRASP1
HINT1		DMXL2			FAM49A			GRIA4
NCALD		JAZF1			FAM49B			GRM5
GPR22		AZIN1			FAXC			GSK3B
GRIA2		MAT2B			FBXL2			GSKIP
FLRT3		NCEH1			FBXO28			GSTA4
GRIA4		KCNQ5			FBXO34			HACE1
GSK3B		HINT1			FBXW7			HCCS
RAB1A		NCALD			FEM1B			HCN1
RABGAP1L		GPR22			FGF12			HEATR5B
RAB2A		KCNV1			FGF14			HECTD1
NDEL1		GRIA4			FH			HENMT1
RAB3C		GSK3B			FIG4			HINT1
MAPK6		RAB1A			FLRT3			HLF
MAPK9		RABGAP1L			FOCAD			HPRT1
RAB6A		RAB2A			FRMPD4			HSPA12A
STXBP1		RAB3A			FRRS1L			HSPA13
RAB6B		NDEL1			FRY			IARS
MARK1		RAB3C			FUNDC1			IMMT
RAB9B		MAPK8			G3BP2			INPP4A
ISCA1		MAPK9			GABARAPL1			INPP5F
PCDH7		RAB6A			GABRA1			IPO5
NEGR1		STXBP1			GABRA4			ISCA1
MATR3		RAB6B			GABRG2			ISCU
CIAPIN1		MARK1			GAD1			ITFG1
KLHL7		RAB9B			GAP43			ITPR1
MICU1		ISCA1			GARS			JAZF1
DZIP3		MATR3			GDAP1			KIAA0513
NELL1		CIAPIN1			GHITM			KIAA1549L
NELL2		KLHL7			GLRB			KIF3C
PRICKLE1		DZIP3			GLS			KIFAP3
TSPYL1		NELL1			GLS2			KLC1
ADAM22		NELL2			GLT1D1			KLHL12
ADAM23		EXOC6			GNG3			KLHL7
EXOC8		TSPYL1			GOT1			KRAS
TSPYL4		ADAM22			GOT2			KRT222
TSPYL5		LMBR1			GPD1L			LDB2
ITFG1		GSKIP			GPI			LGALSL
NDRG3		TSPYL4			GPR158			LMBRD2
NDRG4		GRSF1			GPR22			LMO4
PGAM1		TSPYL5			GPRASP1			LMTK2
GSTA4		RBM18			GRIA2			LNX1
RCAN2		ITFG1			GRIA4			LONRF2
PPP2R2B		RBCK1			GRIN2A			LRP11
HPRT1		NDRG3			GRM5			LSM11
VSTM2A		NDRG4			GSK3B			LYSMD2
AFG3L2		PGAM1			GSTA4			LZTFL1
MOAP1		GSTA4			HACE1			MAD2L1
PCMT1		TADA1			HCN1			MAGEE1
NETO1		HPRT1			HEATR5B			MAGEH1
UBE2K		MOAP1			HECTD1			MAL2
SEH1L		NIPA2			HENMT1			MAP2K1
LSM11		PCMT1			HERC1			MAP2K4
UBE2N		UBE3C			HINT1			MAP3K11
SCN2A		UBE2K			HLF			MAPK10
SCN2B		SEH1L			HPRT1			MAPK9
PCSK1		LSM11			HSPA12A			MARK1
PCSK2		UBE2N			IARS			MAT2B
TERF2IP		SCN2A			INA			MATR3
LRP11		RASA1			INPP4A			MAVS
UBE2T		LRP11			INPP5F			MDH1
SERPINI1		UBE2T			ISCA1			MDH2
REEP1		SERPINI1			ISCU			MEAF6
REEP5		REEP1			ITFG1			METAP1
ZYG11B		REEP5			ITPR1			MKKS
OLFM3		ZYG11B			JAZF1			MLLT11
TM2D3		OLFM3			KALRN			MMADHC
PLCL2		TM2D2			KCND2			MOAP1
LMTK2		TM2D3			KCNIP4			MOB4
ITPR1		PLCL2			KCNJ3			MORF4L2
EPB41L3		UBFD1			KCNQ3			MPC2
NRCAM		NRBF2			KCNQ5			MRPL3
VDAC1		LMTK2			KIAA0513			MRPL35
RALYL		ITPR1			KIAA1549L			MRPS35
VDAC2		CACNB2			KIFAP3			MSH2
VDAC3		NRCAM			KLC1			MTMR6
SH3BGRL2		VDAC1			KLHL7			MTX2
BLOC1S2		VDAC2			LDB2			MYO5A
RNF41		VDAC3			LGALSL			NAA30
UCHL1		SH3BGRL2			LMBRD2			NAP1L2
MYH10		RNF11			LMO4			NAP1L3
OPCML		BLOC1S2			LMTK2			NAP1L5
UCHL5		RNF41			LNX1			NAPB
PNMA1		ARHGAP20			LONRF2			NAPG
PNMA2		UCHL1			LRP11			NBEA
OIP5-AS1		OPCML			LRPPRC			NCALD
REPS2		UCHL5			LRRC8B			NCEH1
PPM1H		PNMA1			LSM11			NCKAP1
PPM1L		PNMA2			LYSMD2			NDEL1
TMEM155		REPS2			LZTFL1			NDFIP1
MRPL3		PPM1H			MAGEE1			NDFIP2
TMEM246		PPM1L			MAL2			NDRG3
TMEM14A		RSL24D1			MAP2K4			NDRG4
TIMM17A		TMEM155			MAPK10			NDUFA4
DNAJB14		MRPL3			MAPK6			NDUFA5
SMAP2		PMPCB			MAPK9			NDUFAB1
PPME1		TMEM14A			MARK1			NDUFAF4
MTMR6		TIMM17A			MAT2B			NDUFB6
EEF1E1		DNAJB14			MATR3			NDUFC2
TPD52		DNAJC19			MCF2			NECAP1
UNC80		PRR14			MDH1			NELL1
THOC7		MTMR6			MEAF6			NELL2
PRKAR1A		EEF1E1			MICU1			NIPA2
MYO5A		FAM20B			MKKS			NKIRAS1
WDR47		THOC7			MLLT11			NKRF
PRKAR2B		PRKAR1A			MOAP1			NMNAT2
AKAP11		MYO5A			MORF4L2			NPTN
RNFT2		WDR47			MPC2			NUDT21
RRAGA		PRKAR2B			MPP1			OAT
PRKCE		AKAP11			MRPL3			OCRL
PSMA1		RRAGA			MRPS30			OLA1
PREPL		PRKCE			MRPS35			OLFM3
WASF1		PSMA1			MTMR6			OPA1
NRSN1		PREPL			MTX2			OPCML
ARL6IP1		WASF2			MYH10			ORC4
FAM49A		FAM49A			MYO5A			OXCT1
FAM49B		FAM49B			NAA20			OXR1
OXCT1		ARFGEF2			NAP1L2			PAFAH1B1
ANKRD46		OXCT1			NAP1L3			PAK1
NRXN1		ANKRD46			NAP1L5			PAK4
NRXN3		ACTR10			NAPB			PCMT1
ACTR10		SNX10			NAPG			PDHX
SNX10		ZCCHC24			NARS			PDP1
GALNT11		TMOD2			NBEA			PEX11B
CACNA2D1		SPIN1			NCALD			PFKM
CACNA2D3		AGK			NCEH1			PFN2
SPIN1		PRPS2			NDEL1			PGAM1
AGK		ACTR3B			NDFIP1			PGK1
PRPS2		DCK			NDFIP2			PIK3CB
CCK		CHM			NDRG3			PITHD1
ACTR3B		THYN1			NDRG4			PJA2
CHM		STAU2			NDUFA4			PLCL2
THYN1		ARHGEF1			NDUFA5			PLEKHB1
STAT4		DLD			NDUFAB1			PLEKHB2
STAU2		ARHGEF9			NDUFAF4			PLK2
ARHGEF3		SMYD3			NECAP1			PMPCB
ARHGEF9		AUH			NEGR1			PNMA1
SMYD2		EIF4A2			NELL1			PNMA2
AUH		HLF			NELL2			POLR2B
EIF4A2		EIF4E3			NETO1			PPIA
PTPRO		GLS			NIF3L1			PPM1H
EIF5A2		SNRPN			NKIRAS1			PPM1L
HLF		UQCRH			NKRF			PPP1R12A
EIF4E3		USP14			NLK			PPP1R2
GLS		BHLHB9			NME1			PPP2CA
SNRPN		GABRA1			NMNAT2			PPP3CB
INA		GABRA4			NPTN			PREP
GPI		VPS41			NRN1			PREPL
UQCRH		VPS35			NRSN1			PRKACB
USP14		ZNF25			NRXN1			PRKAR1A
BHLHB9		VPS36			NRXN3			PRKAR2B
USP33		VPS29			NSG1			PRKCE
GABRA1		STMN2			NUDT11			PRKCSH
GABRA4		OAT			NUDT21			PRPS2
FRY		GABRG2			OAT			PRR14
VPS35		SUMO1			OCRL			PSMD14
ZNF25		RAN			OIP5-AS1			PTPRN2
VPS36		TRUB1			OLA1			RAB11A
STMN2		STRAP			OLFM3			RAB1A
OAT		RFK			OPA1			RAB22A
GABRG2		SYT13			OPCML			RAB2A
SUMO1		HEATR5B			ORC4			RAB39B
NLK		TUSC3			ORC5			RAB3A
TRUB1		ASAH2B			OXCT1			RAB3C
RFK		ATP6AP1			OXR1			RAB6A
SYT13		ATP6AP2			PAFAH1B1			RAB6B
RPS6KC1		YPEL5			PAK1			RAB9B
HEATR5B		SYNJ1			PCMT1			RABGAP1L
TUSC3		VSNL1			PCSK1			RAD23B
ASAH2B		SZRD1			PCSK2			RAN
ATP6AP2		KIAA0513			PDHX			RANBP6
YPEL5		SYP			PDP1			RANBP9
SYNJ1		RNPEPL1			PEG3			RAPGEF2
STYK1		BTBD10			PEX11B			RASA1
VSNL1		ZDHHC17			PFKM			RBCK1
KIAA0513		ATP6V1A			PFN2			RBM18
RNPEPL1		ATP6V1D			PGAM1			REEP1
BTBD10		SLITRK4			PGK1			REEP5
ZDHHC17		SLITRK5			PIK3CB			REPS2
ATP6V1A		DNAJA2			PIP5K1B			RFK
ATP6V1D		ATP6V1B2			PITHD1			RGS4
SLITRK4		ATP6V1C1			PJA2			RGS7
DNAJA2		DLGAP1			PLCL2			RLIM
ATP6V1B2		DNAJC5			PLEKHB2			RNF11
ATP6V1C1		BTF3L4			PLK2			RNF175
DLGAP1		ATP6V1E1			PNMA1			RNF41
BTF3L4		ATP6V1G2			PNMA2			RNF6
DNAJC6		YWHAG			POLR2B			RRAGA
ATP6V1E1		UHRF1BP1L			POLR2K			RTCA
ATP6V1G2		YWHAH			PPIA			RTN1
YWHAG		B3GALNT1			PPM1H			RTN3
UHRF1BP1L		ATP1A1			PPM1L			RTN4
YWHAH		ATP2A2			PPME1			RWDD2A
B3GALNT1		ANKMY2			PPP2CA			SACM1L
ATP1A1		ATP2B1			PPP2R2B			SAE1
ATP2A2		GABARAPL1			PPP3CB			SARS
ANKMY2		YWHAZ			PREP			SCAI
ATP2B1		MAD2L1			PREPL			SCAMP1
ATP2B3		HECTD1			PRKACB			SCAMP5
GABARAPL1		C1orf216			PRKAR1A			SCG5
YWHAZ		FBXO34			PRKAR2B			SCN2A
COX7A2L		FBXO28			PRKCE			SEC23A
B4GALT6		ARPC5L			PRPS2			SEH1L
HECTD1		C3orf14			PSMA1			SERPINI1
C1orf216		ZNF204P			PSMD12			SGTB
C2orf80		ARMCX1			PSMD14			SH3BGRL2
DIRAS2		SLC16A14			PTDSS1			SH3GL2
FBXO34		C3orf80			RAB11A			SKP1
FBXO28		SLC25A12			RAB1A			SLC12A5
ATP8A2		SLC25A14			RAB22A			SLC16A14
EPM2AIP1		SLC25A32			RAB2A			SLC1A1
ARPC5L		SLC25A40			RAB39B			SLC25A14
ELAVL2		SLC25A46			RAB3C			SLC25A3
ELAVL4		MAP3K11			RAB6A			SLC25A32
C3orf14		STAMBPL1			RAB6B			SLC25A4
ZNF204P		CSNK2A1			RAB9B			SLC25A40
ARMCX1		BRMS1L			RABGAP1L			SLC25A46
SLC16A14		ELMOD1			RALYL			SLC27A1
R3HDM1		CNRIP1			RANBP6			SLC2A13
C3orf80		MAGEE1			RANBP9			SLC30A9
SLC25A12		MAGEH1			RAPGEF2			SLC39A10
SLC25A14		COPS7A			RBFOX2			SLC4A1AP
SLC25A32		SLC39A10			RCAN2			SLC6A15
SLC25A40		GLT1D1			REEP1			SLC9A6
SLC25A46		HENMT1			REEP5			SLU7
CNKSR2		MAP2K1			REPS2			SMYD3
ELMOD1		MAP2K4			RFK			SNAP25
CNRIP1		CLSTN3			RFPL1S			SNAP91
MAGEE1		RAB11A			RGS4			SNRPN
SLC39A10		UQCRFS1			RGS7			SNX10
GLT1D1		RAB22A			RLIM			SORBS3
HENMT1		GPR158			RNF128			SPIN1
MAP2K4		NAP1L2			RNF175			SPRYD3
C5orf22		NAP1L3			RNF219			SSX2IP
RAB11A		NAP1L5			RNF41			STAMBPL1
RAB22A		ATXN10			RNFT2			STAU2
GPR158		ERLEC1			RNMT			STMN2
NAP1L2		RAB39B			RNPEPL1			STRAP
NAP1L3		RAD23B			RPS6KC1			STXBP1
ATRNL1		ELOVL4			RRAGA			STXBP5L
NAP1L5		TRMT10C			RTCA			SUCLA2
ERLEC1		KCNIP4			RTN1			SULT4A1
RAB39B		KIFAP3			RTN3			SUMO1
ELOVL4		AASDHPPT			RTN4			SV2B
KCNIP4		MAPK10			SARS			SVOP
KIFAP3		HMGCLL1			SCAI			SYBU
AASDHPPT		SLC4A1AP			SCAMP1			SYNJ1
MAPK10		NECAP1			SCG5			SYP
SLC4A1AP		TRAPPC6B			SCN2A			SYT13
NECAP1		LGALSL			SCN2B			SYT4
TRAPPC6B		TSPAN13			SCOC			SZRD1
LGALSL		ENTPD4			SDR16C5			TADA1
TSPAN13		SULT4A1			SEC23A			TBC1D9
ENTPD3		OCIAD1			SEH1L			TCEAL1
ENTPD4		NCKAP1			SERPINI1			TCEAL7
SULT4A1		NIF3L1			SGTB			THOC7
OCIAD1		GRIN2A			SH3BGRL2			THYN1
NIF3L1		NDFIP1			SH3GL2			TIMM17A
GRIN2A		NDFIP2			SLC12A5			TLK1
NDFIP1		KLHDC2			SLC16A14			TM2D2
NDFIP2		KLHL12			SLC25A12			TM2D3
FRMPD4		FRMPD4			SLC25A14			TMEM14A
FUNDC1		SEC23A			SLC25A3			TMEM155
SEC23A		TBC1D9			SLC25A32			TMEM178B
TBC1D9		HSPA13			SLC25A4			TMEM183A
KIAA1549L		MMADHC			SLC25A40			TMEM65
FRRS1L		KIAA1549L			SLC25A46			TMEM70
LMBRD2		LMBRD2			SLC2A13			TMOD2
INPP4A		METAP1			SLC30A9			TMX3
SH3GL2		INPP4A			SLC39A10			TMX4
INPP5F		SH3GL2			SLC4A1AP			TOMM20
DYRK1A		INPP5F			SLC9A6			TOPBP1
NDUFA4		DYRK1A			SLITRK4			TRAPPC6B
NDUFA5		SACM1L			SMAP2			TRIM23
EBNA1BP2		NDUFA4			SMIM13			TRIM37
DYNLT3		NDUFA5			SMYD2			TRUB1
PIK3CB		INSIG2			SNAP25			TSPAN13
PEX11B		NDUFC2			SNAP91			TSPYL1
DYNC1I1		NDUFB6			SNRPN			TSPYL4
SAMD12		EBNA1BP2			SNX10			TSPYL5
KRT222		DYNLT3			SPIN1			TUBA4A
STXBP5L		PIK3CB			SSX2IP			TUSC3
UBE2V2		PEX11B			STAT4			UBA5
TBC1D30		DYNC1I1			STAU2			UBE2K
RANBP6		KRT222			STMN2			UBE2N
SCAMP1		STXBP5L			STXBP1			UBE2QL1
RANBP9		UBE2V2			STXBP5L			UBE2T
RBFOX2		RANBP6			STYK1			UBE2V2
MLLT11		SCAMP1			SUCLA2			UBE3C
TCEAL1		RANBP9			SULT4A1			UBFD1
TCEAL7		SCAMP2			SUMO1			UBQLN1
HSPA12A		SCAMP5			SV2A			UBR3
RNF128		CDC37L1			SV2B			UCHL1
C11orf87		MLLT11			SYBU			UCHL5
RNF219		TCEAL1			SYN2			UGP2
TAGLN3		TCEAL7			SYNJ1			UHRF1BP1L
RNF175		HSPA12A			SYT13			UQCRC2
SS18L1		SLC1A1			SYT4			UQCRFS1
CA10		C11orf87			TAGLN3			UQCRH
GPRASP1		RNF175			TBC1D30			USP14
NMNAT2		ZC3H15			TBC1D9			VDAC1
SLC9A6		GPRASP1			TCEAL1			VDAC2
LONRF2		NMNAT2			TCEAL7			VDAC3
C2CD5		SLC9A6			TERF2IP			VPS29
PHLPP2		LONRF2			THOC7			VPS35
LRRC8B		LRRC8B			THYN1			VPS36
BAG4		BAG4			TIMM17A			VSNL1
ACP1		ABL1			TLK1			VTA1
RFPL1S		ACP1			TM2D3			WASF2
CAP2		CAP2			TMEM14A			WDR47
BBS7		PITHD1			TMEM155			WDR7
CDK5		GAD1			TMEM178B			XK
PITHD1		CCNC			TMEM246			YPEL5
GAD1		MRPL35			TMEM70			YWHAG
CCT8		CCT8			TMX3			YWHAH
CD200		CD200			TMX4			ZBTB11
PPP2CA		PPP2CA			TOMM20			ZCCHC24
BEX1		BEX1			TPD52			ZDHHC17
CHL1		CHL1			TPI1			ZFAND1
BEX2		BEX2			TRAPPC6B			ZNF204P
BEX4		BEX4			TRIM23			ZNF25
PPP3CB		PPP3CB			TRIM37			ZNF711
BEX5		BEX5			TRUB1			ZYG11B
CHN1		CHN1			TSPAN13
EHD3		AMN1			TSPAN5
ANK2		EID1			TSPYL1
AMN1		EID2			TSPYL4
NUDT11		PAFAH1B1			TSPYL5
EID2		HNRNPA0			TUBA4A
PAFAH1B1		NUDT21			TUSC3
NUDT21		PPP1R2			UBA5
NDUFAB1		NDUFAB1			UBE2QL1
DDX1		DDX1			UBE2V2
ANO5		ANO5			UBQLN1
MYCBP2		DLG3			UBR3
DLG3		NDUFAF4			UCHL1
NDUFAF4		MRPS30			UHRF1BP1L
MRPS30		CMAS			UNC80
CMAS		AMPH			UQCRC2
AMPH		ARL1			UQCRH
FIG4		MRPS35			USP33
MRPS35		ATG5			VDAC1
ATG5		SNAP25			VDAC2
SNAP25		ENC1			VDAC3
ENC1		DLAT			VPS35
ARL6		HCN1			VPS36
HCN1		ATXN7L3B			VSNL1
ATXN7L3B		HCCS			VSTM2A
FAXC		FAXC			VTA1
ATL1		ATL1			WASF1
DNM1		DNM1			WDR47
SNAP91		SNAP91			WDR7
DNM3		LRPPRC			XK
GARS		SRD5A1			YPEL5
LRPPRC		CRBN			YWHAG
CRBN		CLTC			YWHAH
CLTC		G3BP2			YWHAZ
G3BP2		AVL9			ZDHHC17
AVL9		LDB2			ZNF204P
LDB2		POLR2B			ZNF25
POLR2B		CAB39			ZNF365
CAB39		ENO2			ZNF711
ENO2		PITPNA			ZYG11B
ASNS		PRKACB
POLR2K		UBQLN1
PRKACB		CUL1
GNG3		CUL2
UBQLN1		IARS
CUL1		H2AFZ
IARS		ATRN
MCF2		MAL2
PSMD12		PSMD14
ATRN		GNL3
MAL2		BTRC
PSMD14		AAGAB
BTRC		MDH1
SMIM13		MDH2
MDH1		NBEA
GLS2		KLC1
NBEA		GLRB
KLC1		PPP1R12A
GLRB		CYCS
CYCS		TMEM70
TMEM70		TMEM65
UBE2QL1		UBE2QL1
GOT1		LIG4
GOT2		GOT1
CRYM		GOT2
GRM5		GRM5
