# Supplementary material for: Combinatorial analyses reveal cellular composition changes have different impacts on transcriptomic changes of cell type specific genes in Alzheimer’s Disease
Source: Sci Rep. 2021 Jan 11;11:353. doi: 10.1038/s41598-020-79740-x (PMC7801680; doi:10.1038/s41598-020-79740-x)
Supplement: Supplementary file 12 — Supplementary Table 15. [file 41598_2020_79740_MOESM12_ESM.xlsx]

## Sheet: Sheet1
Table 15. Correlation of FGCN expression (eigengene values) with clinicopathological mesaurements in MSBB dataset.
ModuleNum	PC1_MSBB_CDR_cor	pvalue	PC1_MSBB_bbscore_cor	pvalue	PC1_MSBB_PlaqueMean_cor	pvalue
AD_2	0.364701	0	0.326362	0	0.281521	6.86118e-14
N_5	0.317495	0	0.3299	0	0.277647	1.54543e-13
N_8	-0.357302	5.76269e-22	-0.277462	4.27553e-13	-0.263563	2.66416e-12
AD_1	-0.330082	8.47029e-19	-0.286401	6.88088e-14	-0.242371	1.41932e-10
N_6	0.281011	7.63833e-14	0.277331	4.38982e-13	0.289363	1.26565e-14
N_1	-0.323277	4.69489e-18	-0.281354	1.94564e-13	-0.234807	5.3748e-10
AD_3	0.281793	6.4837e-14	0.263625	6.35625e-12	0.289999	1.11022e-14
AD_11	0.252743	2.12232e-11	0.285224	8.79297e-14	0.19955	1.48314e-07
AD_7	0.242295	1.43876e-10	0.27346	9.4813e-13	0.221329	5.15695e-09
AD_10	-0.227395	1.89668e-09	-0.249479	8.56906e-11	-0.167732	1.06503e-05
AD_14	0.246924	6.22944e-11	0.172312	8.79151e-06	0.205824	5.84681e-08
N_9	0.213977	1.66834e-08	0.227456	3.61265e-09	0.164184	1.63929e-05
AD_8	0.226523	2.19381e-09	0.193357	5.80144e-07	0.137815	0.000306576
N_2	-0.187034	8.70227e-07	-0.139679	0.000325896	-0.149198	9.18829e-05
AD_4	-0.160117	2.65809e-05	-0.171647	9.53147e-06	-0.139445	0.000259388
AD_13	0.161459	2.26908e-05	0.151777	9.28434e-05	0.135389	0.000391788
N_3	0.134407	0.000432189	0.123712	0.00147487	0.134956	0.000409163
N_4	0.131709	0.000564091	0.15891	4.2295e-05	0.0908973	0.0175796
AD_12	0.127972	0.000809123	0.156175	5.74055e-05	0.0871569	0.0228297
AD_6	0.120471	0.0016225	0.11529	0.00306025	0.123856	0.00119084
AD_5	0.101547	0.00795662	0.134512	0.00054098	0.0871961	0.0227684
N_7	-0.12717	0.00087316	-0.113769	0.00347458	-0.0670075	0.0803489
AD_15	-0.0741252	0.0530024	-0.0259008	0.507175	-0.0398427	0.298804
AD_9	-0.045433	0.236047	-0.035789	0.359358	0.0110366	0.773576
Cell type	MSBB_CDR		MSBB_bbscore		MSBB_PlaqueMean
neu	-0.380085	7.29236e-25	-0.369256	1.09822e-22	-0.282788	5.24578e-14
end	0.31864	0	0.311839	2.22045e-16	0.25827	7.44205e-12
mic	0.286417	2.42029e-14	0.276645	5.03597e-13	0.296671	2.44249e-15
ast	0.266903	1.37668e-12	0.299288	4.44089e-15	0.230708	1.08519e-09
oli	0.18915	6.50508e-07	0.157658	4.86753e-05	0.166303	1.26839e-05
