# Supplementary material for: Combinatorial analyses reveal cellular composition changes have different impacts on transcriptomic changes of cell type specific genes in Alzheimer’s Disease
Source: Sci Rep. 2021 Jan 11;11:353. doi: 10.1038/s41598-020-79740-x (PMC7801680; doi:10.1038/s41598-020-79740-x)
Supplement: Supplementary file 13 — Supplementary Table 16. [file 41598_2020_79740_MOESM13_ESM.xlsx]

## Sheet: result
Gene ontology enrichment analysis using DAVID and 10,931 genes (the total number for genes for coexp network mining) as background.
Module Name	Category	Name	fisher_pvalue	FDR	Gene Count	Genelist
AD1	Pathway	REACTOME_NEURONAL_SYSTEM	3.89097e-16	6.68469e-13	86	AP2A1|AP2A2|ADCY1|KRAS|AP2M1|SLC17A7|AP2S1|CALM1|CAMK1|CAMK4|TUBA1B|TUBA4A|TUBB2A|NPTN|APBA1|APBA2|RTN3|SYN2|SYT2|RASGRF2|KCNA2|CPLX1|KCNB1|KCND2|KCND3|KCNJ3|KCNJ6|KCNQ3|KCNQ5|NCALD|KCNS1|KCNV1|GRIA1|GRIA2|GRIA3|GRIA4|MAPK1|RAB3A|STXBP1|GRIK2|LIN7A|LIN7B|PLCB1|EPB41L1|EPB41L3|CACNB2|CACNB4|CACNG3|LRRC7|PRKAR1A|PRKAR1B|PRKCB|PRKAR2B|CAMKK1|NRXN1|NRXN3|CACNA2D3|GABBR2|TUBB3|ARHGEF7|ARHGEF9|GLS|GABR…
AD1	Pathway	REACTOME_TRANSMISSION_ACROSS_CHEMICAL_SYNAPSES	1.28241e-14	1.10159e-11	64	AP2A1|AP2A2|ADCY1|KRAS|AP2M1|SLC17A7|AP2S1|CALM1|CAMK1|CAMK4|TUBA1B|TUBA4A|TUBB2A|NPTN|APBA1|SYN2|RASGRF2|CPLX1|KCNJ3|KCNJ6|NCALD|GRIA1|GRIA2|GRIA3|GRIA4|MAPK1|RAB3A|STXBP1|GRIK2|LIN7A|LIN7B|PLCB1|EPB41L1|CACNB2|CACNB4|CACNG3|LRRC7|PRKAR1A|PRKAR1B|PRKCB|PRKAR2B|CAMKK1|CACNA2D3|GABBR2|TUBB3|ARHGEF7|ARHGEF9|GLS|GABRA1|GABRA4|GABRB2|GABRG2|DNAJC5|GRIN2A|GAD1|DLG3|SNAP25|GNB1|GNG2|PRKACB|GNG3|GLS2|NB…
AD1	Pathway	REACTOME_NEUROTRANSMITTER_RECEPTORS_AND_POSTSYNAPTIC_SIGNAL_TRANSMISSION	1.58495e-13	9.07646e-11	51	AP2A1|AP2A2|ADCY1|KRAS|AP2M1|AP2S1|CALM1|CAMK1|CAMK4|TUBA1B|TUBA4A|TUBB2A|NPTN|APBA1|RASGRF2|KCNJ3|KCNJ6|NCALD|GRIA1|GRIA2|GRIA3|GRIA4|MAPK1|GRIK2|LIN7A|LIN7B|PLCB1|EPB41L1|CACNG3|LRRC7|PRKAR1A|PRKAR1B|PRKCB|PRKAR2B|CAMKK1|GABBR2|TUBB3|ARHGEF7|ARHGEF9|GABRA1|GABRA4|GABRB2|GABRG2|GRIN2A|DLG3|GNB1|GNG2|PRKACB|GNG3|NBEA|GLRB
AD1	Pathway	REACTOME_THE_CITRIC_ACID_TCA_CYCLE_AND_RESPIRATORY_ELECTRON_TRANSPORT	1.44196e-10	6.1932e-08	43	PDK3|PDHB|PDP1|MPC2|PDHX|SDHA|SDHB|SUCLA2|UQCRC1|UQCRC2|IDH3B|IDH3G|FH|COX5A|COX6C|TMEM126B|COX7B|COX7C|VDAC1|DLD|UQCRH|NNT|COQ10B|COX7A2L|SLC25A14|NDUFA4|NDUFA5|NDUFA8|NDUFC2|NDUFB6|NDUFA9|NDUFS2|NDUFS4|NDUFV2|NDUFA12|NDUFAB1|NDUFAF4|NDUFAF5|DLAT|LRPPRC|GLO1|MDH2|CYCS
AD1	Pathway	KEGG_OXIDATIVE_PHOSPHORYLATION	2.78189e-10	9.55857e-08	32	SDHA|SDHB|UQCRC1|UQCRC2|COX5A|COX6C|COX7B|COX7C|UQCRH|ATP6AP1|ATP6V0A1|ATP6V0C|ATP6V1A|ATP6V1D|ATP6V1F|ATP6V0D1|ATP6V1B2|ATP6V1C1|ATP6V1E1|ATP6V1G2|COX7A2L|COX7A2|NDUFA4|NDUFA5|NDUFA8|NDUFC2|NDUFB6|NDUFA9|NDUFS2|NDUFS4|NDUFV2|NDUFAB1
AD1	Pathway	REACTOME_ACTIVATION_OF_NMDA_RECEPTORS_AND_POSTSYNAPTIC_EVENTS	8.94685e-09	2.56178e-06	28	ADCY1|KRAS|CALM1|CAMK1|CAMK4|TUBA1B|TUBA4A|TUBB2A|APBA1|RASGRF2|GRIA1|GRIA2|GRIA3|GRIA4|MAPK1|LIN7A|LIN7B|LRRC7|PRKAR1A|PRKAR1B|PRKAR2B|CAMKK1|TUBB3|ARHGEF7|GRIN2A|DLG3|PRKACB|NBEA
AD1	Pathway	KEGG_ALZHEIMERS_DISEASE	1.63395e-08	4.01017e-06	36	SDHA|SDHB|CALM1|SNCA|UQCRC1|UQCRC2|GAPDH|COX5A|COX6C|COX7B|COX7C|GSK3B|MAPK1|PLCB1|ITPR1|CDK5R1|PSEN2|UQCRH|ATP2A2|COX7A2L|COX7A2|GRIN2A|NDUFA4|NDUFA5|NDUFA8|NDUFC2|NDUFB6|NDUFA9|NDUFS2|NDUFS4|NDUFV2|CDK5|PPP3CB|CHP1|NDUFAB1|CYCS
AD1	Pathway	KEGG_PARKINSONS_DISEASE	2.57051e-08	5.38654e-06	29	SDHA|SLC25A4|SDHB|SLC25A5|SNCA|UQCRC1|UQCRC2|COX5A|COX6C|COX7B|COX7C|VDAC1|VDAC2|VDAC3|UCHL1|UQCRH|COX7A2L|COX7A2|NDUFA4|NDUFA5|NDUFA8|NDUFC2|NDUFB6|NDUFA9|NDUFS2|NDUFS4|NDUFV2|NDUFAB1|CYCS
AD1	Pathway	KEGG_HUNTINGTONS_DISEASE	2.82182e-08	5.38654e-06	39	AP2A1|AP2A2|AP2M1|SDHA|SLC25A4|SDHB|SLC25A5|AP2S1|SOD1|DCTN1|UQCRC1|UQCRC2|COX5A|COX6C|COX7B|COX7C|PLCB1|ITPR1|VDAC1|VDAC2|VDAC3|UQCRH|COX7A2L|COX7A2|NDUFA4|NDUFA5|NDUFA8|NDUFC2|NDUFB6|NDUFA9|NDUFS2|NDUFS4|NDUFV2|NDUFAB1|CLTC|POLR2B|POLR2K|CYCS|GRM5
AD1	Pathway	REACTOME_L1CAM_INTERACTIONS	1.40896e-07	2.42059e-05	29	PAK1|AP2A1|AP2A2|L1CAM|AP2M1|AP2S1|TUBA1B|TUBA4A|TUBB2A|GAP43|CNTN1|KCNQ3|MAPK1|SCN1A|SCN2A|SCN2B|SCN3B|SCN4B|TUBB3|CSNK2A1|MAP2K1|SH3GL2|RANBP9|CHL1|ANK2|DLG3|DNM1|DNM3|CLTC
AD1	GO: Biological Process	GO_SYNAPTIC_SIGNALING	1.14821e-18	8.64605e-15	129	GRM7|NAPA|NAPB|JPH3|ADCY1|SLC12A5|SLC12A7|ADCYAP1|PFN2|CALB1|KRAS|CADPS|SLC17A7|PLK2|NSG1|RAPGEF2|RGS4|RIT2|SNCA|SNCB|NPTN|PPT1|SV2A|SV2B|APBA1|APBA2|FGF12|FGF14|SSH1|GABRD|SORCS3|ATAD1|EFNB3|PTPRN2|SYBU|SYN2|CHRM1|CHRM3|TPRG1L|CNIH3|SYT2|SYT4|DNM1L|EPHA4|CPLX1|KCNB1|CPLX2|KCND2|KCNQ3|GRIA1|GRIA2|GRIA3|GRIA4|GSK3B|MAPK1|RAB3A|STXBP1|GRIK2|LIN7A|LIN7B|PCDH8|SYNGR1|PAIP2|PPP1R9A|NETO1|PLCB1|SCN2B|A…
AD1	GO: Biological Process	GO_INORGANIC_ION_TRANSMEMBRANE_TRANSPORT	2.36628e-18	8.90903e-15	124	GLRX|JPH1|JPH3|ISCU|SLC12A5|SLC12A7|FAM155A|OPA1|SLC25A3|SLC17A7|CALM1|RGS4|AKAP6|SNCA|STEAP2|FGF12|FGF14|THY1|YME1L1|GABRD|CLCN3|CLCN4|WNK2|RYR2|XPR1|HECW1|ANXA6|DPP10|GPD1L|COX5A|COX6C|COX7B|COX7C|KCNA2|KCNB1|KCND2|KCND3|KCNJ3|KCNJ6|GPM6A|KCNQ3|KCNQ5|KCNS1|KCNV1|PDE2A|MICU1|AFG3L2|NETO1|PLCB1|SCN1A|SCN2A|SCN2B|SCN3B|SCN4B|PLCL2|FXYD6|ITPR1|CACNB2|CACNB4|VDAC1|CACNG3|PMPCB|PTK2B|MTMR6|PSEN2|MYO5…
AD1	GO: Biological Process	GO_CATION_TRANSMEMBRANE_TRANSPORT	1.83914e-17	4.61624e-14	126	GLRX|JPH1|JPH3|ISCU|SLC12A5|SLC12A7|FAM155A|SLC30A9|OPA1|SLC25A3|SLC41A2|SLC17A7|CALM1|RGS2|RGS4|AKAP6|SNCA|STEAP2|FGF12|FGF14|THY1|YME1L1|CLCN3|CLCN4|WNK2|RYR2|CNIH3|HECW1|ANXA6|DPP10|GPD1L|COX5A|COX6C|COX7B|COX7C|KCNA2|KCNB1|KCND2|KCND3|KCNJ3|KCNJ6|GPM6A|KCNQ3|KCNQ5|KCNS1|KCNV1|GRIA1|GRIA2|GRIA3|GRIA4|PDE2A|MICU1|AFG3L2|NETO1|PLCB1|SCN1A|SCN2A|SCN2B|SCN3B|SCN4B|PLCL2|FXYD6|ITPR1|CACNB2|CACNB4|V…
AD1	GO: Biological Process	GO_ION_TRANSMEMBRANE_TRANSPORT	1.56583e-16	2.94767e-13	150	GOPC|GLRX|JPH1|JPH3|ISCU|MPC2|SLC12A5|SLC12A7|FAM155A|SLC30A9|OPA1|SLC25A3|SLC41A2|SLC17A7|CALM1|SLC35B4|RGS2|RGS4|AKAP6|SNCA|STEAP2|FGF12|FGF14|THY1|YME1L1|GABRD|CLCN3|CLCN4|WNK2|RYR2|CNIH3|XPR1|HECW1|ANXA6|DPP10|GPD1L|COX5A|COX6C|COX7B|COX7C|KCNA2|KCNB1|KCND2|KCND3|KCNJ3|KCNJ6|GPM6A|KCNQ3|KCNQ5|KCNS1|KCNV1|GRIA1|GRIA2|GRIA3|GRIA4|PDE2A|GRIK2|MICU1|AFG3L2|NETO1|PLCB1|SCN1A|SCN2A|SCN2B|SCN3B|SCN4…
AD1	GO: Biological Process	GO_VESICLE_MEDIATED_TRANSPORT_IN_SYNAPSE	3.76226e-15	5.66597e-12	58	NAPA|NAPB|ADCY1|PFN2|PLAA|CADPS|SLC17A7|NSG1|SNCA|SNCB|SV2A|APBA1|APBA2|FGF14|ATAD1|SYN2|SYT2|SYT4|DNM1L|EPS15|CPLX1|CPLX2|GSK3B|RAB3A|STXBP1|CACNB2|CADPS2|VAMP1|ROCK1|CDK5R1|RIMS3|PRKAR1B|PRKCB|PREPL|NRXN1|BSN|VPS35|STX1B|SYNJ1|DNAJC5|DNAJC6|ATP2A2|CLSTN1|RAB11A|RAB27B|MAPK10|SH3GL2|STXBP5L|PACSIN1|CDK5|UNC13A|PPP3CB|AMPH|SNAP25|DNM1|CNR1|SNAP91|DNM3
AD1	GO: Biological Process	GO_ION_TRANSPORT	2.58925e-14	3.24951e-11	187	GOPC|GRM7|GLRX|JPH1|JPH3|ISCU|MPC2|SLC12A5|SLC12A7|ADCYAP1|C2CD2L|FAM155A|TAF7|SLC30A9|OPA1|SLC25A3|SLC25A4|SLC41A2|SLC25A5|SLC17A7|CALM1|SLC35B4|ACSL3|RGS2|RGS4|AKAP6|SNCA|STEAP2|SV2A|APBA1|FGF12|FGF13|FGF14|THY1|YME1L1|GABRD|CLCN3|CLCN4|WNK2|RYR2|CHRM1|CNIH3|SYT2|SYT3|SYT4|XPR1|DNM1L|HECW1|ANXA6|DPP10|GPD1L|COX5A|COX6C|COX7B|COX7C|CNTN1|KCNA2|CPLX1|KCNB1|KCND2|KCND3|XK|KCNJ3|KCNJ6|GPM6A|KCNQ3|K…
AD1	GO: Biological Process	GO_NEURON_DEVELOPMENT	6.09294e-14	6.55427e-11	163	PAK1|PAK3|PAK4|NEFH|FZD3|NGEF|AP2A1|PLXNA4|PLXNC1|ADCY1|NME1|SLC12A5|ADCYAP1|L1CAM|BECN1|OPA1|PLAA|PLK2|CAMK1|RAPGEF2|RGS2|NREP|RNF6|RIT2|UGCG|ACTR2|SOD1|NPTN|PPT1|DCLK1|FGF13|THRB|THY1|SPOCK1|WASL|GAP43|RTN4|TRIM46|EFNB3|ZNF365|SYT2|ATCAY|SYT3|SYT4|DNM1L|HECW1|BMPR2|TRIOBP|CPNE9|EPHA4|HERC1|EPHA5|CUL4B|CAMSAP2|CNTN1|MEF2A|KIF3A|XK|MAP1S|KALRN|GPM6A|RAB13|FLRT3|GSK3B|MAPK1|RAB3A|NDEL1|MAPK6|STXBP…
AD1	GO: Biological Process	GO_CATION_TRANSPORT	2.02986e-13	1.91061e-10	143	GLRX|JPH1|JPH3|ISCU|SLC12A5|SLC12A7|ADCYAP1|FAM155A|TAF7|SLC30A9|OPA1|SLC25A3|SLC41A2|SLC17A7|CALM1|RGS2|RGS4|AKAP6|SNCA|STEAP2|FGF12|FGF13|FGF14|THY1|YME1L1|CLCN3|CLCN4|WNK2|RYR2|CNIH3|SYT2|SYT3|SYT4|DNM1L|HECW1|ANXA6|DPP10|GPD1L|COX5A|COX6C|COX7B|COX7C|CNTN1|KCNA2|KCNB1|KCND2|KCND3|KCNJ3|KCNJ6|GPM6A|KCNQ3|KCNQ5|KCNS1|KCNV1|GRIA1|GRIA2|GRIA3|GRIA4|PDE2A|MICU1|AFG3L2|NETO1|PLCB1|SCN1A|SCN2A|SCN2B…
AD1	GO: Biological Process	GO_CELL_CELL_SIGNALING	5.07922e-13	4.24961e-10	197	GRM7|NAPA|NAPB|FZD3|JPH3|AP2A1|AP2A2|ADCY1|CDK14|MPC2|SLC12A5|SLC12A7|ADCYAP1|C2CD2L|PFN2|CALB1|KRAS|SCG5|RBP4|AP2M1|CADPS|PIN1|SLC25A4|SLC25A5|SLC17A7|AP2S1|PLK2|CALM1|NSG1|RAPGEF2|RGS4|RIT2|SNCA|SNCB|SKP1|NPTN|PPT1|SV2A|SV2B|APBA1|APBA2|FGF12|FGF13|FGF14|THY1|SSH1|GABRD|SORCS3|ATAD1|WNK2|EFNB3|PTPRN2|RYR2|SYBU|SYN2|CHRM1|CHRM3|TOLLIP|TPRG1L|CNIH3|SYT2|SYT4|DNM1L|HECW1|EPHA4|EPHA5|CPLX1|KCNB1|CP…
AD1	GO: Biological Process	GO_NEURON_DIFFERENTIATION	1.16381e-12	8.76353e-10	180	PAK1|NAPA|PAK3|PAK4|NEFH|FZD3|NGEF|AP2A1|PLXNA4|PLXNC1|PCP4|ADCY1|NME1|SLC12A5|LMO4|ADCYAP1|L1CAM|PBX1|BECN1|OPA1|NGRN|PLAA|PIN1|PLK2|CAMK1|RAPGEF2|RGS2|BEND6|NREP|RNF6|RIT2|UGCG|ACTR2|SOD1|NPTN|PPT1|DCLK1|ROM1|FGF13|THRB|THY1|FAIM2|SPOCK1|WASL|GAP43|RTN4|HDAC9|TRIM46|EFNB3|ZNF365|SYT2|ATCAY|SYT3|SYT4|DNM1L|HECW1|BMPR2|TRIOBP|CPNE9|EPHA4|HERC1|EPHA5|CUL4B|CAMSAP2|CNTN1|COPS2|MEF2A|KIF3A|XK|MAP1S|…
AD1	GO: Molecular Function	GO_ION_TRANSMEMBRANE_TRANSPORTER_ACTIVITY	2.04172e-12	3.39537e-09	106	JPH1|JPH3|MPC2|SLC12A5|SLC12A7|FAM155A|SLC30A9|SLC25A3|SLC25A4|SLC41A2|SLC25A5|SLC17A7|SLC35B4|SLC45A1|SLC2A13|GABRD|CLCN3|CLCN4|RYR2|XPR1|ANXA6|COX5A|COX6C|COX7B|COX7C|KCNA2|KCNB1|KCND2|KCND3|KCNJ3|KCNJ6|GPM6A|KCNQ3|KCNQ5|KCNS1|KCNV1|GRIA1|GRIA2|GRIA3|GRIA4|PDE2A|GRIK2|SCN1A|SCN2A|SCN2B|SCN3B|SCN4B|ITPR1|CACNB2|CACNB4|VDAC1|VDAC2|VDAC3|CACNG3|PTK2B|MTMR6|UNC80|ATP13A2|CACNA2D1|CACNA2D3|GABRA1|GA…
AD1	GO: Molecular Function	GO_GATED_CHANNEL_ACTIVITY	4.15968e-12	3.45877e-09	55	JPH1|JPH3|FAM155A|SLC17A7|GABRD|CLCN3|CLCN4|RYR2|ANXA6|KCNA2|KCNB1|KCND2|KCND3|KCNJ3|KCNJ6|KCNQ3|KCNQ5|KCNS1|KCNV1|GRIA1|GRIA2|GRIA3|GRIA4|GRIK2|SCN1A|SCN2A|SCN2B|SCN3B|SCN4B|ITPR1|CACNB2|CACNB4|VDAC1|VDAC2|VDAC3|CACNG3|PTK2B|MTMR6|CACNA2D1|CACNA2D3|GABRA1|GABRA4|GABRB2|GABRG2|FKBP1B|KCNAB1|KCNAB2|KCNIP4|GRIN2A|CDK5|ANO5|SNAP25|HCN1|CNR1|GLRB
AD1	GO: Molecular Function	GO_CATION_TRANSMEMBRANE_TRANSPORTER_ACTIVITY	9.03569e-12	5.00878e-09	85	JPH1|JPH3|SLC12A5|SLC12A7|FAM155A|SLC30A9|SLC25A3|SLC41A2|SLC17A7|SLC45A1|SLC2A13|CLCN3|CLCN4|RYR2|ANXA6|COX5A|COX6C|COX7B|COX7C|KCNA2|KCNB1|KCND2|KCND3|KCNJ3|KCNJ6|GPM6A|KCNQ3|KCNQ5|KCNS1|KCNV1|GRIA1|GRIA2|GRIA3|GRIA4|PDE2A|GRIK2|SCN1A|SCN2A|SCN2B|SCN3B|SCN4B|ITPR1|CACNB2|CACNB4|CACNG3|PTK2B|MTMR6|UNC80|ATP13A2|CACNA2D1|CACNA2D3|NNT|TUSC3|ATP6AP1|ZDHHC17|ATP6V0A1|ATP6V0C|ATP6V1A|ATP6V1D|ATP6V1F|…
AD1	GO: Molecular Function	GO_TRANSPORTER_ACTIVITY	4.95501e-11	2.06004e-08	130	JPH1|JPH3|IPO5|IPO7|MPC2|SLC12A5|SLC12A7|C2CD2L|FAM155A|RBP4|SLC30A9|SLC25A3|SLC25A4|SLC41A2|SLC25A5|SLC17A7|SLC35B4|SLC45A1|SLC2A13|SV2A|SV2B|TOMM20|GABRD|CLCN3|CLCN4|RYR2|SVOP|XPO7|XPR1|ANXA6|COX5A|COX6C|COX7B|COX7C|KCNA2|CPLX1|KCNB1|KCND2|KCND3|XK|KCNJ3|KCNJ6|GPM6A|KCNQ3|KCNQ5|KCNS1|KCNV1|GRIA1|GRIA2|GRIA3|GRIA4|PDE2A|GRIK2|KPNA3|KPNA4|KPNA5|SCN1A|SCN2A|SCN2B|SCN3B|SCN4B|ITPR1|CACNB2|CACNB4|VD…
AD1	GO: Molecular Function	GO_PASSIVE_TRANSMEMBRANE_TRANSPORTER_ACTIVITY	1.21212e-10	4.03152e-08	62	JPH1|JPH3|FAM155A|SLC17A7|GABRD|CLCN3|CLCN4|RYR2|ANXA6|KCNA2|KCNB1|KCND2|KCND3|KCNJ3|KCNJ6|GPM6A|KCNQ3|KCNQ5|KCNS1|KCNV1|GRIA1|GRIA2|GRIA3|GRIA4|PDE2A|GRIK2|SCN1A|SCN2A|SCN2B|SCN3B|SCN4B|ITPR1|CACNB2|CACNB4|VDAC1|VDAC2|VDAC3|CACNG3|PTK2B|MTMR6|UNC80|CACNA2D1|CACNA2D3|GABRA1|GABRA4|GABRB2|GABRG2|ATP6AP1|ATP6V0C|FKBP1B|KCNAB1|KCNAB2|KCNIP4|GRIN2A|LRRC8B|CDK5|ANO5|SNAP25|HCN1|CNR1|CUL5|GLRB
AD1	GO: Molecular Function	GO_CHANNEL_REGULATOR_ACTIVITY	1.50837e-09	4.18069e-07	32	GRM7|CALM1|FGF12|FGF13|WNK2|STX7|CNIH3|DPP10|GPD1L|KCNS1|KCNV1|GPLD1|SCN2B|SCN3B|SCN4B|FXYD6|ITPR1|PRKCB|PRKCZ|NRXN1|SUMO1|YWHAH|FKBP1B|KCNAB1|KCNAB2|HPCAL4|KCNIP4|NEDD4L|TSPAN13|CHP1|DPP6|FLNA
AD1	GO: Molecular Function	GO_CATION_CHANNEL_ACTIVITY	2.42463e-09	5.76023e-07	48	JPH1|JPH3|FAM155A|RYR2|ANXA6|KCNA2|KCNB1|KCND2|KCND3|KCNJ3|KCNJ6|GPM6A|KCNQ3|KCNQ5|KCNS1|KCNV1|GRIA1|GRIA2|GRIA3|GRIA4|PDE2A|GRIK2|SCN1A|SCN2A|SCN2B|SCN3B|SCN4B|ITPR1|CACNB2|CACNB4|CACNG3|PTK2B|MTMR6|UNC80|CACNA2D1|CACNA2D3|ATP6AP1|ATP6V0C|FKBP1B|KCNAB1|KCNAB2|KCNIP4|GRIN2A|CDK5|SNAP25|HCN1|CNR1|CUL5
AD1	GO: Molecular Function	GO_PROTON_TRANSMEMBRANE_TRANSPORTER_ACTIVITY	1.2795e-08	2.65976e-06	26	SLC25A3|SLC45A1|SLC2A13|CLCN3|CLCN4|COX5A|COX6C|COX7B|COX7C|NNT|ATP6AP1|ATP6V0A1|ATP6V0C|ATP6V1A|ATP6V1D|ATP6V1F|ATP6V0D1|ATP6V1B2|ATP6V1C1|ATP6V1E1|ATP6V1G2|ATP2A2|COX7A2L|COX7A2|NDUFA4|SLC9A6
AD1	GO: Molecular Function	GO_MONOVALENT_INORGANIC_CATION_TRANSMEMBRANE_TRANSPORTER_ACTIVITY	1.701e-08	3.14308e-06	52	SLC12A5|SLC12A7|SLC25A3|SLC17A7|SLC45A1|SLC2A13|CLCN3|CLCN4|COX5A|COX6C|COX7B|COX7C|KCNA2|KCNB1|KCND2|KCND3|KCNJ3|KCNJ6|KCNQ3|KCNQ5|KCNS1|KCNV1|GRIK2|SCN1A|SCN2A|SCN2B|SCN3B|SCN4B|MTMR6|NNT|ATP6AP1|ATP6V0A1|ATP6V0C|ATP6V1A|ATP6V1D|ATP6V1F|ATP6V0D1|ATP6V1B2|ATP6V1C1|ATP6V1E1|ATP6V1G2|ATP1A1|ATP2A2|COX7A2L|COX7A2|KCNAB1|KCNAB2|KCNIP4|NDUFA4|SLC9A6|SNAP25|HCN1
AD1	GO: Molecular Function	GO_VOLTAGE_GATED_ION_CHANNEL_ACTIVITY	3.64806e-08	6.06673e-06	34	CLCN3|CLCN4|KCNA2|KCNB1|KCND2|KCND3|KCNJ3|KCNJ6|KCNQ3|KCNQ5|KCNS1|KCNV1|SCN1A|SCN2A|SCN2B|SCN3B|SCN4B|CACNB2|CACNB4|VDAC1|VDAC2|VDAC3|CACNG3|PTK2B|CACNA2D1|CACNA2D3|KCNAB1|KCNAB2|KCNIP4|GRIN2A|CDK5|SNAP25|HCN1|CNR1
AD1	GO: Cellular Component	GO_SYNAPSE	9.53478e-36	9.52525e-33	250	GOPC|GRM7|NAPA|NAPB|PAK3|NEFH|FZD3|NAPG|CDH10|CDH13|CABP1|MOB4|ADCY1|PJA2|SLC12A5|SLC12A7|ADCYAP1|PFN2|CALB1|PLAA|CADPS|PIN1|SLC17A7|RHEB|CAMK1|CAMK4|NSG1|RAPGEF2|CBLN2|NRN1|CBLN4|PSD3|RIT2|CAMKV|ACTR2|SNCA|SNCB|NPTN|PPT1|DCLK1|SV2A|SV2B|APBA1|APBA2|FGF12|FAIM2|WDR7|SPOCK1|GAP43|SSH1|GABRD|RTN3|RTN4|CLCN3|CLCN4|SORCS3|ATAD1|EFNB3|PTPRN2|STX6|SYN2|STX7|ARL8B|CHRM1|CHRM3|SVOP|TPRG1L|CNIH3|SYT2|ATCA…
AD1	GO: Cellular Component	GO_NEURON_PROJECTION	4.51132e-23	2.2534e-20	209	GOPC|GRM7|PAK1|NEFH|FZD3|NEFM|CDH13|NGEF|MOB4|ADCYAP1|CALB1|L1CAM|BECN1|OCRL|SACS|MKKS|OPA1|TBCC|PIN1|AP3M2|FAM168B|MPP1|SLC17A7|PLK2|NSG1|AP3S1|RAPGEF2|RGS2|OPN3|BASP1|RNF6|RIT2|SOD1|SNCA|NPTN|PPT1|SV2A|SV2B|ROM1|APBA1|APBA2|FGF13|THY1|CCSAP|SPOCK1|GAP43|SSH1|GABRD|TRIM46|DCTN1|PTPRN2|SYBU|ARL8B|CHRM1|CHRM3|TPRG1L|CNIH3|SYT2|ATCAY|SYT4|BMPR2|ARPC3|EPHA4|EPHA5|HIP1R|KCNA2|CPLX1|KCNB1|CPLX2|KIF3A|…
AD1	GO: Cellular Component	GO_AXON	3.92469e-21	1.30692e-18	127	GRM7|PAK1|NEFH|FZD3|NEFM|NGEF|ADCYAP1|CALB1|L1CAM|SACS|OPA1|AP3M2|FAM168B|SLC17A7|AP3S1|BASP1|RNF6|SOD1|SNCA|NPTN|PPT1|FGF13|THY1|CCSAP|SPOCK1|GAP43|SSH1|TRIM46|DCTN1|PTPRN2|SYBU|ARL8B|CHRM1|CHRM3|TPRG1L|SYT2|ATCAY|SYT4|ARPC3|EPHA4|EPHA5|KCNA2|CPLX1|KCNB1|CPLX2|KIF3A|LAMP5|GPM6A|KCNQ3|GRIA1|FLRT3|GSK3B|MAPK1|RAB3A|NDEL1|STXBP1|GRIK2|ADAM22|EXOC8|PPP1R9A|VSTM2L|SCN1A|SCN2A|OLFM1|LMTK2|EPB41L3|BLOC…
AD1	GO: Cellular Component	GO_PRESYNAPSE	3.99727e-20	9.98319e-18	109	GRM7|NAPA|FZD3|CDH10|ADCYAP1|PFN2|CALB1|CADPS|SLC17A7|SNCA|SNCB|NPTN|PPT1|SV2A|SV2B|APBA1|APBA2|WDR7|CLCN3|CLCN4|EFNB3|PTPRN2|STX6|SYN2|STX7|CHRM1|CHRM3|SVOP|TPRG1L|SYT2|SYT4|DNM1L|EPHA4|CNTN1|KCNA2|CPLX1|CPLX2|COPS4|KCNJ3|DMXL2|LAMP5|GPM6A|RAB13|RAB15|GRIA1|FLRT3|RAB3A|NDEL1|PDE2A|RAB3C|STXBP1|RAB6B|GRIK2|LIN7A|LIN7B|PCDH8|SYNGR1|SYNGR3|ADAM23|SCN2A|FXYD6|CACNB2|VDAC1|VDAC2|ARHGAP44|RPH3A|CADPS2…
AD1	GO: Cellular Component	GO_POSTSYNAPSE	7.34364e-19	1.46726e-16	127	GOPC|GRM7|NAPA|PAK3|NEFH|CDH10|CABP1|MOB4|ADCY1|PJA2|PFN2|CALB1|PIN1|SLC17A7|RHEB|CAMK1|CAMK4|NSG1|PSD3|ACTR2|SNCA|NPTN|DCLK1|APBA1|APBA2|FAIM2|SPOCK1|GAP43|GABRD|RTN4|SORCS3|ATAD1|EFNB3|SYN2|CHRM1|CHRM3|CNIH3|BMPR2|EPHA4|HIP1R|CNTN1|EPS15|CPLX1|KCNB1|CPLX2|KCND2|KCND3|GPM6A|GRIA1|GRIA2|FLRT3|GRIA3|GRIA4|GSK3B|MAPK1|STXBP1|GRIK2|LIN7A|LIN7B|PCDH8|SH2D5|ADAM22|BCL11A|PPP1R9A|NETO1|PLCB1|LRFN5|FXYD…
AD1	GO: Cellular Component	GO_GLUTAMATERGIC_SYNAPSE	3.90532e-17	6.50236e-15	88	NAPA|PAK3|CDH10|ADCY1|PFN2|CALB1|CADPS|PIN1|CAMK1|CAMK4|NSG1|CBLN2|CAMKV|NPTN|SV2A|APBA1|GABRD|SORCS3|ATAD1|EFNB3|SYN2|CHRM1|CHRM3|SYT4|EPHA4|EPS15|CPLX1|CPLX2|KCND2|GPM6A|GRIA1|FLRT3|GSK3B|STXBP1|GRIK2|PCDH8|ADAM22|ADAM23|PPP2R1A|PPP1R9A|NETO1|PLCB1|SCN2A|LRFN5|FXYD6|TANC2|CACNG3|MYH10|ARHGAP44|PPM1H|CADPS2|VAMP1|PTK2B|PRKAR1A|MYO5A|PRKAR1B|PRKAR2B|NPTX1|PRKCZ|NRXN1|NPTXR|BSN|VPS35|SLITRK4|ATP2B…
AD1	GO: Cellular Component	GO_SYNAPTIC_MEMBRANE	1.52249e-15	2.17281e-13	90	GOPC|GRM7|CDH10|CABP1|ADCY1|PJA2|NSG1|PSD3|NPTN|APBA1|FAIM2|GABRD|SORCS3|ATAD1|EFNB3|CHRM1|CHRM3|CNIH3|DNM1L|EPHA4|HIP1R|CNTN1|KCNA2|KCNB1|KCND2|KCND3|KCNJ3|GPM6A|GRIA1|GRIA2|FLRT3|GRIA3|GRIA4|PDE2A|STXBP1|GRIK2|LIN7A|LIN7B|PCDH8|SH2D5|ADAM22|ADAM23|NETO1|SCN2A|LRFN5|FXYD6|CACNG3|LRRC7|RPH3A|CADPS2|RIMS3|PSEN2|NRXN1|GABBR2|ARHGEF9|GABRA1|RUSC1|GABRA4|GABRB2|STX1B|GABRG2|ATP6AP2|SYNJ1|ZDHHC17|SLIT…
AD1	GO: Cellular Component	GO_TRANSPORT_VESICLE	3.44197e-14	4.29816e-12	82	GOPC|AP2A1|AP1AR|SLC17A7|AP3S1|SNCA|STEAP2|PPT1|SV2A|SV2B|APBA1|APBA2|WDR7|CLCN3|CLCN4|ARCN1|PTPRN2|STX6|SYN2|STX7|SVOP|TPRG1L|CNIH3|SYT2|SYT3|SYT4|DNM1L|COPG1|COPS4|COPZ2|DMXL2|LAMP5|NCALD|RAB13|RAB15|GRIA1|RAB1A|RAB3A|NDEL1|RAB3C|RAB6A|SYNGR1|SYNGR3|PCSK1|PCSK2|ITPR1|VDAC1|VDAC2|RPH3A|VAMP1|VMA21|PSEN2|ATP13A2|NRSN1|NPTX1|BGN|BSN|PTPRN|PAM|SYT13|ATP6V0D1|DNAJC5|ATP6V1G2|RAB11A|RAB40C|RAB27B|GRI…
AD1	GO: Cellular Component	GO_EXOCYTIC_VESICLE	6.03528e-14	6.69916e-12	55	SLC17A7|SNCA|PPT1|SV2A|SV2B|APBA1|APBA2|WDR7|CLCN3|CLCN4|PTPRN2|STX6|SYN2|STX7|SVOP|TPRG1L|SYT2|SYT3|SYT4|DNM1L|COPS4|DMXL2|LAMP5|RAB13|RAB15|GRIA1|RAB3A|NDEL1|RAB3C|RAB6A|SYNGR1|SYNGR3|VDAC1|VDAC2|RPH3A|VAMP1|PSEN2|BSN|PTPRN|SYT13|ATP6V0D1|DNAJC5|ATP6V1G2|RAB40C|RAB27B|GRIN2A|SH3GL2|SCAMP1|SCAMP5|UNC13A|ICA1|AMPH|SNAP25|DNM1|SNAP91
AD1	GO: Cellular Component	GO_SOMATODENDRITIC_COMPARTMENT	5.30057e-13	4.81388e-11	133	GOPC|GRM7|PAK1|FZD3|MOB4|ADCYAP1|CALB1|L1CAM|BECN1|SACS|OPA1|PLK2|NSG1|RAPGEF2|RIT2|SOD1|SNCA|NPTN|PPT1|SV2A|APBA1|APBA2|FGF13|THY1|GAP43|RTN4|DCTN1|CHRM1|CHRM3|CNIH3|ATCAY|SYT4|BMPR2|EPHA4|EPHA5|HIP1R|KCNA2|CPLX1|KCNB1|CPLX2|KCND2|KCND3|MAP1S|GPM6A|GRIA1|GRIA2|GRIA4|GSK3B|PDE1A|MAPK1|NDEL1|MARK1|GRIK2|PCDH8|PPP2R1A|PPP1R9A|SCN1A|PCSK2|SERPINI1|OLFM1|LMTK2|CACNG3|UCHL1|MYH10|ARHGAP44|RPH3A|PPP5C|…
AD2	Pathway	REACTOME_G_ALPHA_12_13_SIGNALLING_EVENTS	1.706e-06	0.0029309	9	PLXNB1|RHOC|GNA12|GNG12|ARHGEF10|ARHGEF26|ARHGEF40|PREX1|ARHGEF6
AD2	Pathway	REACTOME_YAP1_AND_WWTR1_TAZ_STIMULATED_GENE_EXPRESSION	1.97398e-05	0.0169565	4	YAP1|KAT2B|TEAD1|WWTR1
AD2	Pathway	REACTOME_DEFECTIVE_LFNG_CAUSES_SCDO3	5.61382e-05	0.0241114	3	LFNG|NOTCH1|NOTCH2
AD2	Pathway	REACTOME_NON_INTEGRIN_MEMBRANE_ECM_INTERACTIONS	5.42061e-05	0.0241114	6	SDC2|LAMB2|ITGA6|ITGB5|DAG1|DDR1
AD2	Pathway	REACTOME_RUNX3_REGULATES_YAP1_MEDIATED_TRANSCRIPTION	0.000110784	0.0271896	3	YAP1|TEAD1|WWTR1
AD2	Pathway	REACTOME_NOTCH_HLH_TRANSCRIPTION_PATHWAY	8.73467e-05	0.0271896	5	HDAC1|KAT2B|TBL1X|NOTCH1|NOTCH2
AD2	Pathway	KEGG_NOTCH_SIGNALING_PATHWAY	9.70148e-05	0.0271896	6	LFNG|HDAC1|KAT2B|DTX3L|NOTCH1|NOTCH2
AD2	Pathway	REACTOME_SIGNALING_BY_GPCR	0.000128336	0.0275601	18	PLXNB1|SDC2|ACKR3|RGS3|RHOC|GNA12|GNG12|S1PR1|S1PR3|LRP10|RAMP1|ARHGEF10|ARHGEF26|ARHGEF40|PREX1|ARHGEF6|GPR37L1|ECE1
AD2	Pathway	REACTOME_SIGNALING_BY_HIPPO	0.000202603	0.0386747	4	TJP1|YAP1|WWC1|WWTR1
AD2	Pathway	REACTOME_REGULATION_OF_BETA_CELL_DEVELOPMENT	0.000256834	0.0441241	4	PAX6|KAT2B|FOXO1|NOTCH1
AD2	GO: Biological Process	GO_CELL_MOTILITY	5.74202e-10	4.32374e-06	45	FAM107A|PLXNB1|PLXNB2|SDC2|PAX6|ACKR3|SRGAP1|RHOC|PLTP|RRAS|TNS3|YES1|SOX9|WWC1|GNA12|ANXA5|ERBB2|CPNE3|LAMB2|KANK1|KANK2|S1PR1|RAB13|FOXC1|ITGA6|ITGB5|PALLD|MERTK|PREX1|WASF2|STAT3|TRIP6|MSN|PXN|MAPRE1|RHBDF1|CD81|DAG1|TGFBR3|DDR1|NOTCH1|ANO6|GJA1|EMX2|EPS8
AD2	GO: Biological Process	GO_REGULATION_OF_INTRACELLULAR_SIGNAL_TRANSDUCTION	3.14342e-09	1.1835e-05	50	NEK6|PLXNB1|ACKR3|RGL2|MTM1|SLC44A2|SRGAP1|RGS3|CARD8|RHOC|RRAS|WFS1|TP53BP2|HDAC1|SOX9|WWC1|FGFR3|GNA12|ERBB2|NACC2|KANK1|KANK2|FOXO1|NDRG2|TPD52L1|ITPKB|ARHGEF10|ARHGEF26|ARHGEF40|ARHGAP31|MYD88|PTBP1|PREX1|PREX2|TRAF3IP2|ARHGEF6|TRIP6|PTTG1IP|TNFRSF1A|GPR37L1|GPRC5B|CD81|PHLPP1|DAG1|NOTCH1|NOTCH2|GJA1|HIP1|EPS8|MCL1
AD2	GO: Biological Process	GO_LOCOMOTION	7.58054e-09	1.90272e-05	47	NEO1|FAM107A|PLXNB1|PLXNB2|SDC2|PAX6|ACKR3|SRGAP1|RHOC|PLTP|RRAS|TNS3|YES1|SOX9|WWC1|GNA12|ANXA5|ERBB2|CPNE3|LAMB2|KANK1|KANK2|S1PR1|RAB13|FOXC1|ITGA6|ITGB5|PALLD|RHOBTB3|MERTK|PREX1|WASF2|STAT3|TRIP6|MSN|PXN|MAPRE1|RHBDF1|CD81|DAG1|TGFBR3|DDR1|NOTCH1|ANO6|GJA1|EMX2|EPS8
AD2	GO: Biological Process	GO_GLIAL_CELL_DIFFERENTIATION	2.56986e-08	4.83777e-05	16	PAX6|HDAC1|SOX9|PTPRZ1|ERBB2|LAMB2|PARD3|PHGDH|METRN|ARHGEF10|STAT3|ID4|VIM|GPR37L1|DAG1|NOTCH1
AD2	GO: Biological Process	GO_SMALL_GTPASE_MEDIATED_SIGNAL_TRANSDUCTION	3.94429e-08	5.94011e-05	26	BCAR3|RGL2|RIN2|SRGAP1|RAPGEF3|RHOC|RRAS|GNA12|CDC42EP4|KANK1|KANK2|RAB13|RAB31|RHOBTB3|ITPKB|ARHGEF10|ARHGEF26|ARHGEF40|ARHGAP31|PREX1|PREX2|WASF2|ARHGEF6|NOTCH1|NOTCH2|EPS8
AD2	GO: Biological Process	GO_EPITHELIAL_CELL_DEVELOPMENT	5.64174e-08	7.08038e-05	14	PAX6|RAPGEF3|TJP1|SOX9|LAMB2|S1PR3|RAB13|PALLD|ARHGEF26|MSN|VIM|TNFRSF1A|NOTCH1|NOTCH2
AD2	GO: Biological Process	GO_NEGATIVE_REGULATION_OF_DEVELOPMENTAL_PROCESS	1.28406e-07	0.000120862	30	LFNG|PAX6|LRP4|RAPGEF3|RFX4|TOB2|YAP1|SOX9|WWC1|FGFR3|ZHX2|ERBB2|KANK1|TMEM176A|S1PR3|FOXC1|FOXO1|ITPKB|PPARA|PTBP1|STAT3|ID4|VIM|ZFP36L1|WWTR1|CTDSP1|GPR37L1|NOTCH1|GJA1|EPN2
AD2	GO: Biological Process	GO_RAS_PROTEIN_SIGNAL_TRANSDUCTION	1.16984e-07	0.000120862	22	RGL2|RAPGEF3|RHOC|RRAS|GNA12|CDC42EP4|KANK1|KANK2|RAB13|RAB31|RHOBTB3|ITPKB|ARHGEF10|ARHGEF26|ARHGEF40|PREX1|PREX2|WASF2|ARHGEF6|NOTCH1|NOTCH2|EPS8
AD2	GO: Biological Process	GO_EPITHELIAL_CELL_DIFFERENTIATION	3.17034e-07	0.000265252	21	PAX6|RAPGEF3|TJP1|YAP1|HDAC1|SOX9|LAMB2|S1PR1|S1PR3|RAB13|FOXC1|PALLD|SALL1|ARHGEF26|MSN|VIM|ZFP36L1|WWTR1|TNFRSF1A|NOTCH1|NOTCH2
AD2	GO: Biological Process	GO_UROGENITAL_SYSTEM_DEVELOPMENT	5.82051e-07	0.000398441	16	NFIA|LRP4|MPST|YAP1|WFS1|SOX9|LAMB2|KANK2|FOXC1|ITGA6|SALL1|ID4|WWTR1|NOTCH1|NOTCH2|EMX2
AD2	GO: Molecular Function	GO_RAS_GUANYL_NUCLEOTIDE_EXCHANGE_FACTOR_ACTIVITY	1.33111e-05	0.00737879	10	RGL2|RIN2|RAPGEF3|ARHGEF10|ARHGEF26|ARHGEF40|PREX1|PREX2|ARHGEF6|EPS8
AD2	GO: Molecular Function	GO_MOLECULAR_TRANSDUCER_ACTIVITY	1.12315e-05	0.00737879	22	NEO1|PLXNB1|PLXNB2|ACKR3|FGFR3|PTPRZ1|ERBB2|S1PR1|S1PR3|ITGB5|MERTK|RAMP1|PPARA|GABRG1|TNFRSF1A|GPR37L1|GPRC5B|GPRC5C|TGFBR3|DDR1|NOTCH1|NOTCH2
AD2	GO: Molecular Function	GO_RHO_GUANYL_NUCLEOTIDE_EXCHANGE_FACTOR_ACTIVITY	7.48662e-06	0.00737879	8	RGL2|ARHGEF10|ARHGEF26|ARHGEF40|PREX1|PREX2|ARHGEF6|EPS8
AD2	GO: Molecular Function	GO_ACTIN_BINDING	6.97438e-05	0.028996	16	FAM107A|CALD1|SORBS1|HIP1R|RAI14|PALLD|MYO10|WASF2|SNTA1|MSN|FERMT2|INPPL1|PDLIM5|DAG1|HIP1|EPS8
AD2	GO: Molecular Function	GO_RHO_GTPASE_BINDING	0.000151111	0.032665	10	RGL2|SRGAP1|CDC42EP4|ARHGEF10|ARHGEF26|ARHGEF40|PREX1|PREX2|ARHGEF6|EPS8
AD2	GO: Molecular Function	GO_TRANSCRIPTION_COACTIVATOR_BINDING	0.000157138	0.032665	4	FOXC1|FOXO1|TEAD1|PPARA
AD2	GO: Molecular Function	GO_BETA_CATENIN_BINDING	0.000130759	0.032665	7	SOX9|KANK1|FOXO1|SALL1|TBL1X|PXN|GJA1
AD2	GO: Molecular Function	GO_CELL_ADHESION_MOLECULE_BINDING	0.000124055	0.032665	18	CALD1|AHNAK|TJP1|PTPRZ1|TSPAN4|LAMB2|ZC3HAV1|S1PR3|ITGA6|ITGB5|PRDX6|WASF2|MSN|PXN|MAPRE1|PDLIM5|CD81|EPN2
AD2	GO: Molecular Function	GO_GUANYL_NUCLEOTIDE_EXCHANGE_FACTOR_ACTIVITY	0.000183455	0.0338985	11	BCAR3|RGL2|RIN2|RAPGEF3|ARHGEF10|ARHGEF26|ARHGEF40|PREX1|PREX2|ARHGEF6|EPS8
AD2	GO: Molecular Function	GO_PROTEIN_DOMAIN_SPECIFIC_BINDING	0.000249607	0.0394251	22	SDC2|PAX6|RAPGEF3|CARD8|TP53BP2|HDAC1|GNG12|HIP1R|TBL1X|ARHGAP31|MYD88|PPARA|WASF2|SNTA1|VIM|INPPL1|DAG1|TGFBR3|GJA1|PLSCR4|MCL1|DTNA
AD2	GO: Cellular Component	GO_ANCHORING_JUNCTION	2.00874e-09	1.00337e-06	34	MLC1|FAM107A|AHNAK|TJP1|RRAS|TNS3|SORBS1|YES1|FGFR3|GNA12|ANXA5|CPNE3|CDC42EP4|TSPAN4|RAB13|CSRP1|ITGA6|ITGB5|PALLD|PARD3|ARHGAP31|WASF2|TRIP6|MSN|VIM|PXN|HEPACAM|FERMT2|MAPRE1|PDLIM5|CD81|DAG1|NOTCH1|GJA1
AD2	GO: Cellular Component	GO_CELL_SUBSTRATE_JUNCTION	1.91619e-09	1.00337e-06	25	FAM107A|AHNAK|RRAS|TNS3|SORBS1|YES1|FGFR3|GNA12|ANXA5|CPNE3|TSPAN4|CSRP1|ITGA6|ITGB5|PALLD|ARHGAP31|TRIP6|MSN|VIM|PXN|FERMT2|MAPRE1|CD81|DAG1|GJA1
AD2	GO: Cellular Component	GO_CELL_JUNCTION	1.29808e-08	4.3226e-06	43	MLC1|NFIA|FAM107A|MPST|AHNAK|TJP1|RRAS|TP53BP2|TNS3|SORBS1|YES1|FGFR3|GNA12|ANXA5|CPNE3|CDC42EP4|TSPAN4|RAB13|CSRP1|RAI14|ITGA6|ITGB5|PALLD|PARD3|ARHGAP31|WASF2|SNTA1|TRIP6|GABRG1|STON2|MSN|VIM|PXN|HEPACAM|FERMT2|MAPRE1|PDLIM5|CD81|DAG1|NOTCH1|GJA1|EPS8|DTNA
AD2	GO: Cellular Component	GO_RECEPTOR_COMPLEX	2.0401e-08	5.09514e-06	19	PLXNB1|PLXNB2|SORBS1|FGFR3|ERBB2|ITGA6|ITGB5|MERTK|RAMP1|GABRG1|TNFRSF1A|GPR37L1|GPRC5B|GPRC5C|TGFBR3|DDR1|NOTCH1|NOTCH2|EPS8
AD2	GO: Cellular Component	GO_CELL_LEADING_EDGE	1.45972e-06	0.000291652	20	FAM107A|MTM1|RAPGEF3|WWC1|HIP1R|KANK1|RAB13|PALLD|ARHGEF26|ARHGAP31|MYO10|WASF2|ARHGEF6|GABRG1|VIM|PXN|FERMT2|INPPL1|DAG1|EPS8
AD2	GO: Cellular Component	GO_CELL_SURFACE	4.19677e-06	0.000698763	22	PLXNB2|SDC2|ACKR3|LRP4|FCGRT|FGFR3|ANXA5|S1PR1|ITGA6|ITGB5|RAMP1|MSN|FERMT2|TNFRSF1A|GPRC5B|DAG1|TGFBR3|ECE1|NOTCH1|NOTCH2|ANO6|AQP4
AD2	GO: Cellular Component	GO_ACTIN_CYTOSKELETON	1.40808e-05	0.00200953	19	FAM107A|CALD1|RAPGEF3|AHNAK|TJP1|SORBS1|YES1|GNG12|CDC42EP4|KAT2B|HIP1R|PALLD|MYO10|WASF2|TRIP6|PXN|FERMT2|PDLIM5|HIP1
AD2	GO: Cellular Component	GO_PLASMA_MEMBRANE_REGION	4.85185e-05	0.00538555	30	MLC1|FAM107A|LRP4|RHOC|TJP1|MYOF|WWC1|GNA12|ERBB2|HIP1R|KANK1|ITGA6|PARD3|MYO10|GABRG1|MSN|TTYH1|FERMT2|CYBRD1|GPR37L1|MAPRE1|PDLIM5|CD81|DAG1|NOTCH1|GJA1|AQP4|HEPH|HIP1|EPS8
AD2	GO: Cellular Component	GO_CELL_PROJECTION_MEMBRANE	4.57002e-05	0.00538555	14	FAM107A|WWC1|GNA12|HIP1R|KANK1|MYO10|GABRG1|MSN|TTYH1|FERMT2|CYBRD1|GPR37L1|MAPRE1|EPS8
AD2	GO: Cellular Component	GO_FILOPODIUM	7.00906e-05	0.00700205	8	MTM1|RAPGEF3|ITGA6|MYO10|MSN|TTYH1|INPPL1|DAG1
AD3	Pathway	REACTOME_INNATE_IMMUNE_SYSTEM	1.16454e-17	2.00067e-14	22	CTSS|PYCARD|CASP1|TLR2|PYGL|CD300A|C3|LAIR1|ITGB2|SERPINA1|TYROBP|HCK|FCGR2A|NCKAP1L|SLC2A5|C1QA|C1QB|C1QC|CD14|C3AR1|CYBA|LAT2
AD3	Pathway	REACTOME_NEUTROPHIL_DEGRANULATION	7.08998e-15	6.09029e-12	16	CTSS|PYCARD|TLR2|PYGL|CD300A|C3|LAIR1|ITGB2|SERPINA1|TYROBP|FCGR2A|NCKAP1L|SLC2A5|CD14|C3AR1|CYBA
AD3	Pathway	KEGG_SYSTEMIC_LUPUS_ERYTHEMATOSUS	2.88761e-12	1.65364e-09	7	C3|HLA-DMB|HLA-DRA|FCGR2A|C1QA|C1QB|C1QC
AD3	Pathway	KEGG_LEISHMANIA_INFECTION	2.64438e-10	1.13576e-07	7	TLR2|C3|ITGB2|HLA-DMB|HLA-DRA|FCGR2A|CYBA
AD3	Pathway	KEGG_COMPLEMENT_AND_COAGULATION_CASCADES	4.15913e-10	1.42908e-07	6	C3|SERPINA1|C1QA|C1QB|C1QC|C3AR1
AD3	Pathway	REACTOME_COMPLEMENT_CASCADE	7.55029e-09	1.85306e-06	5	C3|C1QA|C1QB|C1QC|C3AR1
AD3	Pathway	REACTOME_IMMUNOREGULATORY_INTERACTIONS_BETWEEN_A_LYMPHOID_AND_A_NON_LYMPHOID_CELL	6.48111e-09	1.85306e-06	6	SIGLEC10|CD300A|C3|LAIR1|ITGB2|TYROBP
AD3	Pathway	REACTOME_ADAPTIVE_IMMUNE_SYSTEM	8.88069e-09	1.90713e-06	13	CTSS|SIGLEC10|TLR2|CD300A|IFI30|C3|LAIR1|ITGB2|TYROBP|HLA-DMB|HLA-DRA|CD14|CYBA
AD3	Pathway	REACTOME_LEISHMANIA_INFECTION	3.59885e-08	6.86981e-06	8	PYCARD|CASP1|C3|HCK|FCGR2A|NCKAP1L|C3AR1|CYBA
AD3	Pathway	REACTOME_INITIAL_TRIGGERING_OF_COMPLEMENT	4.02617e-08	6.91696e-06	4	C3|C1QA|C1QB|C1QC
AD3	GO: Biological Process	GO_IMMUNE_EFFECTOR_PROCESS	5.03366e-21	3.79034e-17	25	CTSS|PYCARD|TLR2|PYGL|CD300A|C3|LAIR1|ITGB2|SERPINA1|SASH3|TYROBP|HLA-DMB|HCK|VSIG4|FCGR2A|NCKAP1L|SLC2A5|C1QA|C1QB|C1QC|CD14|C3AR1|CYBA|LAT2|LCP1
AD3	GO: Biological Process	GO_POSITIVE_REGULATION_OF_IMMUNE_SYSTEM_PROCESS	5.20239e-20	1.9587e-16	23	CTSS|SCIN|PYCARD|TLR2|CD300A|C3|HCLS1|ITGB2|SASH3|TYROBP|HLA-DMB|HLA-DRA|HCK|VSIG4|FCGR2A|NCKAP1L|C1QA|C1QB|C1QC|CD14|C3AR1|CYBA|LAT2
AD3	GO: Biological Process	GO_REGULATION_OF_IMMUNE_RESPONSE	2.22648e-19	5.58846e-16	22	CTSS|PYCARD|TLR2|CD300A|C3|LAIR1|ITGB2|SASH3|TYROBP|HLA-DMB|HLA-DRA|HCK|VSIG4|FCGR2A|NCKAP1L|C1QA|C1QB|C1QC|CD14|C3AR1|CYBA|LAT2
AD3	GO: Biological Process	GO_LEUKOCYTE_MEDIATED_IMMUNITY	3.18914e-19	6.00356e-16	21	CTSS|PYCARD|TLR2|PYGL|CD300A|C3|LAIR1|ITGB2|SERPINA1|SASH3|TYROBP|FCGR2A|NCKAP1L|SLC2A5|C1QA|C1QB|C1QC|CD14|C3AR1|CYBA|LAT2
AD3	GO: Biological Process	GO_POSITIVE_REGULATION_OF_IMMUNE_RESPONSE	1.7535e-18	2.64077e-15	20	CTSS|PYCARD|TLR2|CD300A|C3|ITGB2|SASH3|HLA-DMB|HLA-DRA|HCK|VSIG4|FCGR2A|NCKAP1L|C1QA|C1QB|C1QC|CD14|C3AR1|CYBA|LAT2
AD3	GO: Biological Process	GO_REGULATION_OF_IMMUNE_SYSTEM_PROCESS	8.66935e-18	1.088e-14	24	CTSS|SCIN|PYCARD|TLR2|CD300A|C3|HCLS1|LAIR1|ITGB2|SASH3|TYROBP|HLA-DMB|HLA-DRA|HCK|VSIG4|FCGR2A|NCKAP1L|C1QA|C1QB|C1QC|CD14|C3AR1|CYBA|LAT2
AD3	GO: Biological Process	GO_ACTIVATION_OF_IMMUNE_RESPONSE	2.5135e-17	2.7038e-14	18	CTSS|PYCARD|TLR2|CD300A|C3|ITGB2|HLA-DRA|HCK|VSIG4|FCGR2A|NCKAP1L|C1QA|C1QB|C1QC|CD14|C3AR1|CYBA|LAT2
AD3	GO: Biological Process	GO_MYELOID_LEUKOCYTE_ACTIVATION	3.1112e-17	2.92842e-14	19	CTSS|PYCARD|TLR2|PYGL|CD300A|C3|LAIR1|ITGB2|SERPINA1|TYROBP|VSIG4|FCGR2A|NCKAP1L|SLC2A5|C1QA|CD14|C3AR1|CYBA|LAT2
AD3	GO: Biological Process	GO_CELL_ACTIVATION	6.00647e-17	5.02541e-14	23	CTSS|PYCARD|TLR2|PYGL|CD300A|C3|CMTM7|LAIR1|ITGB2|SERPINA1|SASH3|TYROBP|HLA-DMB|VSIG4|FCGR2A|NCKAP1L|SLC2A5|C1QA|CD14|C3AR1|CYBA|LAT2|LCP1
AD3	GO: Biological Process	GO_CELL_ACTIVATION_INVOLVED_IN_IMMUNE_RESPONSE	7.47292e-17	5.62711e-14	19	CTSS|PYCARD|TLR2|PYGL|CD300A|C3|LAIR1|ITGB2|SERPINA1|TYROBP|HLA-DMB|FCGR2A|NCKAP1L|SLC2A5|CD14|C3AR1|CYBA|LAT2|LCP1
AD3	GO: Molecular Function	GO_LIPOPEPTIDE_BINDING	1.17681e-05	0.0195703	2	TLR2|CD14
AD3	GO: Cellular Component	GO_SECRETORY_GRANULE	5.65272e-12	5.64706e-09	16	CTSS|PYCARD|TLR2|PYGL|CD300A|C3|LAIR1|ITGB2|SERPINA1|TYROBP|FCGR2A|NCKAP1L|SLC2A5|CD14|C3AR1|CYBA
AD3	GO: Cellular Component	GO_SECRETORY_GRANULE_MEMBRANE	3.28288e-11	1.6398e-08	11	TLR2|CD300A|LAIR1|ITGB2|TYROBP|FCGR2A|NCKAP1L|SLC2A5|CD14|C3AR1|CYBA
AD3	GO: Cellular Component	GO_SECRETORY_VESICLE	1.20998e-10	4.02922e-08	16	CTSS|PYCARD|TLR2|PYGL|CD300A|C3|LAIR1|ITGB2|SERPINA1|TYROBP|FCGR2A|NCKAP1L|SLC2A5|CD14|C3AR1|CYBA
AD3	GO: Cellular Component	GO_VESICLE_MEMBRANE	2.18065e-07	5.44618e-05	12	TLR2|CD300A|LAIR1|ITGB2|TYROBP|HLA-DRA|FCGR2A|NCKAP1L|SLC2A5|CD14|C3AR1|CYBA
AD3	GO: Cellular Component	GO_WHOLE_MEMBRANE	7.71156e-07	0.000154077	16	TLR2|CD300A|LAIR1|ITGB2|TYROBP|HLA-DMB|HLA-DRA|HCK|FCGR2A|LAPTM5|NCKAP1L|SLC2A5|CD14|C3AR1|CYBA|LAT2
AD3	GO: Cellular Component	GO_TERTIARY_GRANULE	1.46357e-06	0.000243684	6	CTSS|CD300A|LAIR1|ITGB2|NCKAP1L|CYBA
AD3	GO: Cellular Component	GO_SPECIFIC_GRANULE_MEMBRANE	1.83671e-06	0.000262125	5	LAIR1|ITGB2|SLC2A5|C3AR1|CYBA
AD3	GO: Cellular Component	GO_VACUOLE	1.69729e-05	0.00211949	10	CTSS|PYCARD|IFI30|C3|HLA-DMB|HLA-DRA|HCK|LAPTM5|C3AR1|LAT2
AD3	GO: Cellular Component	GO_TERTIARY_GRANULE_MEMBRANE	1.98952e-05	0.00220837	4	CD300A|LAIR1|ITGB2|CYBA
AD3	GO: Cellular Component	GO_SPECIFIC_GRANULE	2.28907e-05	0.00228678	5	LAIR1|ITGB2|SLC2A5|C3AR1|CYBA
AD4	GO: Biological Process	GO_PROTEASOMAL_PROTEIN_CATABOLIC_PROCESS	1.06059e-06	0.00798623	9	FBXL5|JKAMP|UBE2A|SEL1L|GABARAPL2|FBXO38|UBE2E1|RNF139|PSMD10
AD4	GO: Cellular Component	GO_UBIQUITIN_LIGASE_COMPLEX	3.27514e-05	0.0327187	6	FBXL5|UBE2A|SEL1L|FBXO38|UBE2E1|ATG3
AD4	GO: Cellular Component	GO_DYNACTIN_COMPLEX	0.000172773	0.0450073	2	DCTN4|DCTN6
AD4	GO: Cellular Component	GO_SNARE_COMPLEX	0.000225262	0.0450073	3	STX7|VAMP7|STX12
AD4	GO: Cellular Component	GO_INTRINSIC_COMPONENT_OF_ORGANELLE_MEMBRANE	0.000212874	0.0450073	6	PIGK|SLC35A5|VAMP7|UNC50|STX12|EMC7
AD4	GO: Cellular Component	GO_DERLIN_1_RETROTRANSLOCATION_COMPLEX	0.000123635	0.0450073	2	SEL1L|RNF139
AD6	GO: Cellular Component	GO_MYELIN_SHEATH	2.48357e-06	0.00248109	4	PLP1|CNTN2|CNP|ERMN
AD7	GO: Biological Process	GO_NEUROGENESIS	1.74054e-06	0.0131063	11	RHOG|EFHD1|SOX8|SUN2|NDRG1|PREX1|SOX10|BOK|KIF13B|DNM2|NDE1
AD7	GO: Biological Process	GO_MEMBRANE_ORGANIZATION	8.67209e-06	0.0326504	8	GLTP|RHOG|SUN2|SYNGR2|NDRG1|BOK|DNM2|HIP1
AD7	GO: Molecular Function	GO_MICROTUBULE_BINDING	2.0924e-05	0.0347966	5	SUN2|NDRG1|KIF13B|DNM2|NDE1
AD8	GO: Biological Process	GO_BIOLOGICAL_ADHESION	6.67881e-07	0.00502914	10	TGM2|CLDN5|TGFB1I1|ICAM2|NEDD9|PEAR1|ITGA5|LRRC32|IL4R|ESAM
AD9	Pathway	KEGG_RIBOSOME	4.09227e-43	7.03052e-40	20	RPL5|RPL6|RPL7|RPS7|RPL22|RPL30|RPL23|RPL24|RPL27|RPL34|RPS20|RPS23|RPS24|RPS18|RPS25|RPS27|RPS3A|RPL35A|RPS15A|RPS27A
AD9	Pathway	REACTOME_EUKARYOTIC_TRANSLATION_ELONGATION	2.06966e-42	1.77784e-39	20	RPL5|RPL6|RPL7|RPS7|RPL22|RPL30|RPL23|RPL24|RPL27|RPL34|RPS20|RPS23|RPS24|RPS18|RPS25|RPS27|RPS3A|RPL35A|RPS15A|RPS27A
AD9	Pathway	REACTOME_RESPONSE_OF_EIF2AK4_GCN2_TO_AMINO_ACID_DEFICIENCY	1.17648e-41	6.73733e-39	20	RPL5|RPL6|RPL7|RPS7|RPL22|RPL30|RPL23|RPL24|RPL27|RPL34|RPS20|RPS23|RPS24|RPS18|RPS25|RPS27|RPS3A|RPL35A|RPS15A|RPS27A
AD9	Pathway	REACTOME_SELENOAMINO_ACID_METABOLISM	2.97828e-41	1.27917e-38	20	RPL5|RPL6|RPL7|RPS7|RPL22|RPL30|RPL23|RPL24|RPL27|RPL34|RPS20|RPS23|RPS24|RPS18|RPS25|RPS27|RPS3A|RPL35A|RPS15A|RPS27A
AD9	Pathway	REACTOME_SRP_DEPENDENT_COTRANSLATIONAL_PROTEIN_TARGETING_TO_MEMBRANE	1.37253e-40	4.71602e-38	20	RPL5|RPL6|RPL7|RPS7|RPL22|RPL30|RPL23|RPL24|RPL27|RPL34|RPS20|RPS23|RPS24|RPS18|RPS25|RPS27|RPS3A|RPL35A|RPS15A|RPS27A
AD9	Pathway	REACTOME_NONSENSE_MEDIATED_DECAY_NMD	1.69158e-40	4.84355e-38	20	RPL5|RPL6|RPL7|RPS7|RPL22|RPL30|RPL23|RPL24|RPL27|RPL34|RPS20|RPS23|RPS24|RPS18|RPS25|RPS27|RPS3A|RPL35A|RPS15A|RPS27A
AD9	Pathway	REACTOME_EUKARYOTIC_TRANSLATION_INITIATION	6.89166e-40	1.69141e-37	20	RPL5|RPL6|RPL7|RPS7|RPL22|RPL30|RPL23|RPL24|RPL27|RPL34|RPS20|RPS23|RPS24|RPS18|RPS25|RPS27|RPS3A|RPL35A|RPS15A|RPS27A
AD9	Pathway	REACTOME_INFLUENZA_INFECTION	7.17328e-38	1.54046e-35	20	RPL5|RPL6|RPL7|RPS7|RPL22|RPL30|RPL23|RPL24|RPL27|RPL34|RPS20|RPS23|RPS24|RPS18|RPS25|RPS27|RPS3A|RPL35A|RPS15A|RPS27A
AD9	Pathway	REACTOME_REGULATION_OF_EXPRESSION_OF_SLITS_AND_ROBOS	3.14643e-37	6.00619e-35	20	RPL5|RPL6|RPL7|RPS7|RPL22|RPL30|RPL23|RPL24|RPL27|RPL34|RPS20|RPS23|RPS24|RPS18|RPS25|RPS27|RPS3A|RPL35A|RPS15A|RPS27A
AD9	Pathway	REACTOME_RRNA_PROCESSING	5.11352e-36	8.78503e-34	20	RPL5|RPL6|RPL7|RPS7|RPL22|RPL30|RPL23|RPL24|RPL27|RPL34|RPS20|RPS23|RPS24|RPS18|RPS25|RPS27|RPS3A|RPL35A|RPS15A|RPS27A
AD9	GO: Biological Process	GO_COTRANSLATIONAL_PROTEIN_TARGETING_TO_MEMBRANE	9.26249e-42	6.97466e-38	20	RPL5|RPL6|RPL7|RPS7|RPL22|RPL30|RPL23|RPL24|RPL27|RPL34|RPS20|RPS23|RPS24|RPS18|RPS25|RPS27|RPS3A|RPL35A|RPS15A|RPS27A
AD9	GO: Biological Process	GO_ESTABLISHMENT_OF_PROTEIN_LOCALIZATION_TO_ENDOPLASMIC_RETICULUM	8.97583e-41	3.3794e-37	20	RPL5|RPL6|RPL7|RPS7|RPL22|RPL30|RPL23|RPL24|RPL27|RPL34|RPS20|RPS23|RPS24|RPS18|RPS25|RPS27|RPS3A|RPL35A|RPS15A|RPS27A
AD9	GO: Biological Process	GO_NUCLEAR_TRANSCRIBED_MRNA_CATABOLIC_PROCESS_NONSENSE_MEDIATED_DECAY	3.8206e-40	9.5897e-37	20	RPL5|RPL6|RPL7|RPS7|RPL22|RPL30|RPL23|RPL24|RPL27|RPL34|RPS20|RPS23|RPS24|RPS18|RPS25|RPS27|RPS3A|RPL35A|RPS15A|RPS27A
AD9	GO: Biological Process	GO_PROTEIN_LOCALIZATION_TO_ENDOPLASMIC_RETICULUM	7.38573e-39	1.39036e-35	20	RPL5|RPL6|RPL7|RPS7|RPL22|RPL30|RPL23|RPL24|RPL27|RPL34|RPS20|RPS23|RPS24|RPS18|RPS25|RPS27|RPS3A|RPL35A|RPS15A|RPS27A
AD9	GO: Biological Process	GO_PROTEIN_TARGETING_TO_MEMBRANE	3.51365e-36	4.85776e-33	20	RPL5|RPL6|RPL7|RPS7|RPL22|RPL30|RPL23|RPL24|RPL27|RPL34|RPS20|RPS23|RPS24|RPS18|RPS25|RPS27|RPS3A|RPL35A|RPS15A|RPS27A
AD9	GO: Biological Process	GO_TRANSLATIONAL_INITIATION	4.51585e-36	4.85776e-33	20	RPL5|RPL6|RPL7|RPS7|RPL22|RPL30|RPL23|RPL24|RPL27|RPL34|RPS20|RPS23|RPS24|RPS18|RPS25|RPS27|RPS3A|RPL35A|RPS15A|RPS27A
AD9	GO: Biological Process	GO_VIRAL_GENE_EXPRESSION	4.51585e-36	4.85776e-33	20	RPL5|RPL6|RPL7|RPS7|RPL22|RPL30|RPL23|RPL24|RPL27|RPL34|RPS20|RPS23|RPS24|RPS18|RPS25|RPS27|RPS3A|RPL35A|RPS15A|RPS27A
AD9	GO: Biological Process	GO_NUCLEAR_TRANSCRIBED_MRNA_CATABOLIC_PROCESS	1.19523e-35	1.12501e-32	20	RPL5|RPL6|RPL7|RPS7|RPL22|RPL30|RPL23|RPL24|RPL27|RPL34|RPS20|RPS23|RPS24|RPS18|RPS25|RPS27|RPS3A|RPL35A|RPS15A|RPS27A
AD9	GO: Biological Process	GO_ESTABLISHMENT_OF_PROTEIN_LOCALIZATION_TO_MEMBRANE	7.83926e-32	6.55885e-29	20	RPL5|RPL6|RPL7|RPS7|RPL22|RPL30|RPL23|RPL24|RPL27|RPL34|RPS20|RPS23|RPS24|RPS18|RPS25|RPS27|RPS3A|RPL35A|RPS15A|RPS27A
AD9	GO: Biological Process	GO_RNA_CATABOLIC_PROCESS	3.55508e-30	2.67698e-27	20	RPL5|RPL6|RPL7|RPS7|RPL22|RPL30|RPL23|RPL24|RPL27|RPL34|RPS20|RPS23|RPS24|RPS18|RPS25|RPS27|RPS3A|RPL35A|RPS15A|RPS27A
AD9	GO: Molecular Function	GO_STRUCTURAL_CONSTITUENT_OF_RIBOSOME	2.04238e-37	3.39649e-34	20	RPL5|RPL6|RPL7|RPS7|RPL22|RPL30|RPL23|RPL24|RPL27|RPL34|RPS20|RPS23|RPS24|RPS18|RPS25|RPS27|RPS3A|RPL35A|RPS15A|RPS27A
AD9	GO: Molecular Function	GO_STRUCTURAL_MOLECULE_ACTIVITY	2.75277e-28	2.28893e-25	20	RPL5|RPL6|RPL7|RPS7|RPL22|RPL30|RPL23|RPL24|RPL27|RPL34|RPS20|RPS23|RPS24|RPS18|RPS25|RPS27|RPS3A|RPL35A|RPS15A|RPS27A
AD9	GO: Molecular Function	GO_RNA_BINDING	4.36073e-18	2.4173e-15	20	RPL5|RPL6|RPL7|RPS7|RPL22|RPL30|RPL23|RPL24|RPL27|RPL34|RPS20|RPS23|RPS24|RPS18|RPS25|RPS27|RPS3A|RPL35A|RPS15A|RPS27A
AD9	GO: Molecular Function	GO_UBIQUITIN_LIGASE_INHIBITOR_ACTIVITY	2.44155e-08	1.01507e-05	3	RPL5|RPS7|RPL23
AD9	GO: Molecular Function	GO_UBIQUITIN_PROTEIN_TRANSFERASE_INHIBITOR_ACTIVITY	6.09633e-08	2.02764e-05	3	RPL5|RPS7|RPL23
AD9	GO: Molecular Function	GO_UBIQUITIN_PROTEIN_TRANSFERASE_REGULATOR_ACTIVITY	1.7264e-06	0.000478499	3	RPL5|RPS7|RPL23
AD9	GO: Molecular Function	GO_MRNA_5_UTR_BINDING	5.806e-06	0.00137934	3	RPL5|RPS7|RPS3A
AD9	GO: Molecular Function	GO_MRNA_BINDING	2.90751e-05	0.00604399	5	RPL5|RPL7|RPS7|RPL30|RPS3A
AD9	GO: Molecular Function	GO_RRNA_BINDING	0.00011994	0.0221623	3	RPL5|RPL23|RPS18
AD9	GO: Cellular Component	GO_CYTOSOLIC_RIBOSOME	5.691e-42	5.68531e-39	20	RPL5|RPL6|RPL7|RPS7|RPL22|RPL30|RPL23|RPL24|RPL27|RPL34|RPS20|RPS23|RPS24|RPS18|RPS25|RPS27|RPS3A|RPL35A|RPS15A|RPS27A
AD9	GO: Cellular Component	GO_RIBOSOMAL_SUBUNIT	3.09563e-36	1.54627e-33	20	RPL5|RPL6|RPL7|RPS7|RPL22|RPL30|RPL23|RPL24|RPL27|RPL34|RPS20|RPS23|RPS24|RPS18|RPS25|RPS27|RPS3A|RPL35A|RPS15A|RPS27A
AD9	GO: Cellular Component	GO_RIBOSOME	2.10919e-34	7.02359e-32	20	RPL5|RPL6|RPL7|RPS7|RPL22|RPL30|RPL23|RPL24|RPL27|RPL34|RPS20|RPS23|RPS24|RPS18|RPS25|RPS27|RPS3A|RPL35A|RPS15A|RPS27A
AD9	GO: Cellular Component	GO_RIBONUCLEOPROTEIN_COMPLEX	3.32434e-25	8.30254e-23	20	RPL5|RPL6|RPL7|RPS7|RPL22|RPL30|RPL23|RPL24|RPL27|RPL34|RPS20|RPS23|RPS24|RPS18|RPS25|RPS27|RPS3A|RPL35A|RPS15A|RPS27A
AD9	GO: Cellular Component	GO_CYTOSOLIC_SMALL_RIBOSOMAL_SUBUNIT	2.43132e-20	4.85779e-18	10	RPS7|RPS20|RPS23|RPS24|RPS18|RPS25|RPS27|RPS3A|RPS15A|RPS27A
AD9	GO: Cellular Component	GO_CYTOSOLIC_LARGE_RIBOSOMAL_SUBUNIT	6.49372e-19	1.08121e-16	10	RPL5|RPL6|RPL7|RPL22|RPL30|RPL23|RPL24|RPL27|RPL34|RPL35A
AD9	GO: Cellular Component	GO_SMALL_RIBOSOMAL_SUBUNIT	1.05753e-17	1.50925e-15	10	RPS7|RPS20|RPS23|RPS24|RPS18|RPS25|RPS27|RPS3A|RPS15A|RPS27A
AD9	GO: Cellular Component	GO_LARGE_RIBOSOMAL_SUBUNIT	1.39498e-15	1.74198e-13	10	RPL5|RPL6|RPL7|RPL22|RPL30|RPL23|RPL24|RPL27|RPL34|RPL35A
AD9	GO: Cellular Component	GO_CELL_SUBSTRATE_JUNCTION	1.87872e-10	2.08538e-08	10	RPL5|RPL6|RPL7|RPS7|RPL22|RPL30|RPL23|RPL27|RPS18|RPS3A
AD9	GO: Cellular Component	GO_ANCHORING_JUNCTION	4.69072e-08	4.68603e-06	10	RPL5|RPL6|RPL7|RPS7|RPL22|RPL30|RPL23|RPL27|RPS18|RPS3A
AD12	GO: Molecular Function	GO_STRUCTURAL_CONSTITUENT_OF_MYELIN_SHEATH	1.92814e-05	0.032065	2	MOBP|MBP
AD13	Pathway	REACTOME_INTERFERON_ALPHA_BETA_SIGNALING	9.33293e-06	0.016034	3	IFITM2|IFITM1|IFITM3
AD13	GO: Biological Process	GO_NEGATIVE_REGULATION_OF_VIRAL_ENTRY_INTO_HOST_CELL	6.59466e-08	0.000496578	3	IFITM2|IFITM1|IFITM3
AD13	GO: Biological Process	GO_REGULATION_OF_VIRAL_ENTRY_INTO_HOST_CELL	2.49447e-07	0.000770229	3	IFITM2|IFITM1|IFITM3
AD13	GO: Biological Process	GO_RESPONSE_TO_INTERFERON_ALPHA	3.06864e-07	0.000770229	3	IFITM2|IFITM1|IFITM3
AD13	GO: Biological Process	GO_RESPONSE_TO_INTERFERON_BETA	5.30219e-07	0.000998138	3	IFITM2|IFITM1|IFITM3
AD13	GO: Biological Process	GO_NEGATIVE_REGULATION_OF_VIRAL_GENOME_REPLICATION	3.55385e-06	0.0053521	3	IFITM2|IFITM1|IFITM3
AD13	GO: Biological Process	GO_NEGATIVE_REGULATION_OF_VIRAL_LIFE_CYCLE	9.33293e-06	0.0117128	3	IFITM2|IFITM1|IFITM3
AD13	GO: Biological Process	GO_RESPONSE_TO_CYTOKINE	1.32533e-05	0.0142568	6	IL1R1|IFITM2|YBX3|IFITM1|IL4R|IFITM3
AD13	GO: Biological Process	GO_NEGATIVE_REGULATION_OF_VIRAL_PROCESS	1.83587e-05	0.0169462	3	IFITM2|IFITM1|IFITM3
AD13	GO: Biological Process	GO_REGULATION_OF_VIRAL_GENOME_REPLICATION	2.23094e-05	0.0169462	3	IFITM2|IFITM1|IFITM3
AD13	GO: Biological Process	GO_CYTOKINE_MEDIATED_SIGNALING_PATHWAY	2.2505e-05	0.0169462	5	IL1R1|IFITM2|IFITM1|IL4R|IFITM3
AD14	GO: Cellular Component	GO_SIDE_OF_MEMBRANE	2.28907e-06	0.00228678	5	ITGB1|YES1|TMEM123|LIFR|GNA13
AD15	Pathway	KEGG_RIBOSOME	2.81021e-22	4.82794e-19	10	RPL29|RPL11|RPS5|RPL27A|RPL23A|RPS11|RPS12|RPL37|RPS27|RPS4X
AD15	Pathway	REACTOME_EUKARYOTIC_TRANSLATION_ELONGATION	5.98541e-22	5.14147e-19	10	RPL29|RPL11|RPS5|RPL27A|RPL23A|RPS11|RPS12|RPL37|RPS27|RPS4X
AD15	Pathway	REACTOME_RESPONSE_OF_EIF2AK4_GCN2_TO_AMINO_ACID_DEFICIENCY	1.35264e-21	7.7461e-19	10	RPL29|RPL11|RPS5|RPL27A|RPL23A|RPS11|RPS12|RPL37|RPS27|RPS4X
AD15	Pathway	REACTOME_SELENOAMINO_ACID_METABOLISM	2.09534e-21	8.99949e-19	10	RPL29|RPL11|RPS5|RPL27A|RPL23A|RPS11|RPS12|RPL37|RPS27|RPS4X
AD15	Pathway	REACTOME_SRP_DEPENDENT_COTRANSLATIONAL_PROTEIN_TARGETING_TO_MEMBRANE	4.31594e-21	1.36453e-18	10	RPL29|RPL11|RPS5|RPL27A|RPL23A|RPS11|RPS12|RPL37|RPS27|RPS4X
AD15	Pathway	REACTOME_NONSENSE_MEDIATED_DECAY_NMD	4.76551e-21	1.36453e-18	10	RPL29|RPL11|RPS5|RPL27A|RPL23A|RPS11|RPS12|RPL37|RPS27|RPS4X
AD15	Pathway	REACTOME_EUKARYOTIC_TRANSLATION_INITIATION	9.2889e-21	2.27976e-18	10	RPL29|RPL11|RPS5|RPL27A|RPL23A|RPS11|RPS12|RPL37|RPS27|RPS4X
AD15	Pathway	REACTOME_INFLUENZA_INFECTION	8.58235e-20	1.84306e-17	10	RPL29|RPL11|RPS5|RPL27A|RPL23A|RPS11|RPS12|RPL37|RPS27|RPS4X
AD15	Pathway	REACTOME_REGULATION_OF_EXPRESSION_OF_SLITS_AND_ROBOS	1.74974e-19	3.34005e-17	10	RPL29|RPL11|RPS5|RPL27A|RPL23A|RPS11|RPS12|RPL37|RPS27|RPS4X
AD15	Pathway	REACTOME_RRNA_PROCESSING	6.7404e-19	1.158e-16	10	RPL29|RPL11|RPS5|RPL27A|RPL23A|RPS11|RPS12|RPL37|RPS27|RPS4X
AD15	GO: Biological Process	GO_COTRANSLATIONAL_PROTEIN_TARGETING_TO_MEMBRANE	1.20874e-21	9.10181e-18	10	RPL29|RPL11|RPS5|RPL27A|RPL23A|RPS11|RPS12|RPL37|RPS27|RPS4X
AD15	GO: Biological Process	GO_ESTABLISHMENT_OF_PROTEIN_LOCALIZATION_TO_ENDOPLASMIC_RETICULUM	3.52942e-21	1.32883e-17	10	RPL29|RPL11|RPS5|RPL27A|RPL23A|RPS11|RPS12|RPL37|RPS27|RPS4X
AD15	GO: Biological Process	GO_NUCLEAR_TRANSCRIBED_MRNA_CATABOLIC_PROCESS_NONSENSE_MEDIATED_DECAY	7.01622e-21	1.76107e-17	10	RPL29|RPL11|RPS5|RPL27A|RPL23A|RPS11|RPS12|RPL37|RPS27|RPS4X
AD15	GO: Biological Process	GO_PROTEIN_LOCALIZATION_TO_ENDOPLASMIC_RETICULUM	2.88229e-20	5.42592e-17	10	RPL29|RPL11|RPS5|RPL27A|RPL23A|RPS11|RPS12|RPL37|RPS27|RPS4X
AD15	GO: Biological Process	GO_PROTEIN_TARGETING_TO_MEMBRANE	5.61949e-19	6.82672e-16	10	RPL29|RPL11|RPS5|RPL27A|RPL23A|RPS11|RPS12|RPL37|RPS27|RPS4X
AD15	GO: Biological Process	GO_VIRAL_GENE_EXPRESSION	6.34622e-19	6.82672e-16	10	RPL29|RPL11|RPS5|RPL27A|RPL23A|RPS11|RPS12|RPL37|RPS27|RPS4X
AD15	GO: Biological Process	GO_TRANSLATIONAL_INITIATION	6.34622e-19	6.82672e-16	10	RPL29|RPL11|RPS5|RPL27A|RPL23A|RPS11|RPS12|RPL37|RPS27|RPS4X
AD15	GO: Biological Process	GO_NUCLEAR_TRANSCRIBED_MRNA_CATABOLIC_PROCESS	1.01763e-18	9.57842e-16	10	RPL29|RPL11|RPS5|RPL27A|RPL23A|RPS11|RPS12|RPL37|RPS27|RPS4X
AD15	GO: Biological Process	GO_ESTABLISHMENT_OF_PROTEIN_LOCALIZATION_TO_MEMBRANE	7.44576e-17	6.22962e-14	10	RPL29|RPL11|RPS5|RPL27A|RPL23A|RPS11|RPS12|RPL37|RPS27|RPS4X
AD15	GO: Biological Process	GO_RNA_CATABOLIC_PROCESS	4.86212e-16	3.66118e-13	10	RPL29|RPL11|RPS5|RPL27A|RPL23A|RPS11|RPS12|RPL37|RPS27|RPS4X
AD15	GO: Molecular Function	GO_STRUCTURAL_CONSTITUENT_OF_RIBOSOME	1.42055e-19	2.36237e-16	10	RPL29|RPL11|RPS5|RPL27A|RPL23A|RPS11|RPS12|RPL37|RPS27|RPS4X
AD15	GO: Molecular Function	GO_STRUCTURAL_MOLECULE_ACTIVITY	4.16255e-15	3.46116e-12	10	RPL29|RPL11|RPS5|RPL27A|RPL23A|RPS11|RPS12|RPL37|RPS27|RPS4X
AD15	GO: Molecular Function	GO_RRNA_BINDING	1.57596e-12	8.73607e-10	6	RPL11|RPS5|RPL23A|RPS11|RPL37|RPS4X
AD15	GO: Molecular Function	GO_RNA_BINDING	5.00193e-10	2.07955e-07	10	RPL29|RPL11|RPS5|RPL27A|RPL23A|RPS11|RPS12|RPL37|RPS27|RPS4X
AD15	GO: Cellular Component	GO_CYTOSOLIC_RIBOSOME	9.6151e-22	9.60549e-19	10	RPL29|RPL11|RPS5|RPL27A|RPL23A|RPS11|RPS12|RPL37|RPS27|RPS4X
AD15	GO: Cellular Component	GO_RIBOSOMAL_SUBUNIT	5.28499e-19	2.63985e-16	10	RPL29|RPL11|RPS5|RPL27A|RPL23A|RPS11|RPS12|RPL37|RPS27|RPS4X
AD15	GO: Cellular Component	GO_RIBOSOME	4.11309e-18	1.36966e-15	10	RPL29|RPL11|RPS5|RPL27A|RPL23A|RPS11|RPS12|RPL37|RPS27|RPS4X
AD15	GO: Cellular Component	GO_RIBONUCLEOPROTEIN_COMPLEX	1.40324e-13	3.5046e-11	10	RPL29|RPL11|RPS5|RPL27A|RPL23A|RPS11|RPS12|RPL37|RPS27|RPS4X
AD15	GO: Cellular Component	GO_CYTOSOLIC_SMALL_RIBOSOMAL_SUBUNIT	9.61304e-11	1.92069e-08	5	RPS5|RPS11|RPS12|RPS27|RPS4X
AD15	GO: Cellular Component	GO_CYTOSOLIC_LARGE_RIBOSOMAL_SUBUNIT	4.47654e-10	7.45343e-08	5	RPL29|RPL11|RPL27A|RPL23A|RPL37
AD15	GO: Cellular Component	GO_SMALL_RIBOSOMAL_SUBUNIT	1.69333e-09	2.41663e-07	5	RPS5|RPS11|RPS12|RPS27|RPS4X
AD15	GO: Cellular Component	GO_LARGE_RIBOSOMAL_SUBUNIT	1.80243e-08	2.25079e-06	5	RPL29|RPL11|RPL27A|RPL23A|RPL37
N1	Pathway	REACTOME_TRANSMISSION_ACROSS_CHEMICAL_SYNAPSES	2.33378e-10	4.00944e-07	49	AP2A2|KRAS|AP2M1|SLC17A7|AP2S1|CALM1|CAMK4|NRAS|TUBA1B|AKAP5|TUBA4A|TUBB4B|NPTN|SYN2|GNAI1|GNAI2|KCNJ3|NCALD|GRIA4|MAPK1|STXBP1|LIN7B|HSPA8|CACNB4|LRRC7|PPM1E|CAMK2D|PRKAR1A|PRKAR1B|PRKCB|PRKAR2B|CACNA2D3|TUBB3|ARHGEF9|GLS|GABRA1|GABRA5|STX1A|GABRG2|DNAJC5|GRIN2A|GAD1|GAD2|DLG3|SNAP25|GNG2|PRKACB|GNG3|GLRB
N1	Pathway	REACTOME_THE_CITRIC_ACID_TCA_CYCLE_AND_RESPIRATORY_ELECTRON_TRANSPORT	6.66348e-10	5.72393e-07	37	PDK3|PDHB|PDP1|MPC2|PDHX|SDHB|SUCLA2|UQCRC1|UQCRC2|IDH3A|IDH3B|FH|COX14|COX5A|COX6C|TMEM126B|COX7B|COX7C|VDAC1|UQCRH|SLC25A14|UQCRFS1|NDUFA4|NDUFA5|NDUFA8|NDUFC2|NDUFB6|NDUFS3|NDUFV1|NDUFA12|NDUFAB1|NDUFAF4|NDUFAF5|DLAT|GLO1|MDH2|CYCS
N1	Pathway	REACTOME_MEMBRANE_TRAFFICKING	2.41254e-09	1.38158e-06	89	NAPB|NAPG|AP2A2|OCRL|AP1M1|AP2M1|AP1S2|AP2S1|CALM1|SCOC|TUBA1B|TUBA4A|TUBB4B|ACTR3|WASL|STAM|SNX2|VTA1|DCTN2|DCTN3|DCTN4|CHMP5|ARCN1|NAA30|ARPC3|DYNC1LI1|EPS15|COPS2|COPS3|COPS4|COPS5|COPS8|KIF3C|MCFD2|RAB18|NEDD8|RAB1A|RAB5A|RAB6A|RAB6B|RAB9B|EXOC1|EXOC6|EXOC8|HSPA8|REPS2|VAMP7|TMED3|MYO5A|ACTR10|TOR1A|CHM|TUBB3|VPS36|SYT11|SYNJ1|CHMP2B|DNAJC6|YWHAG|YWHAH|YWHAQ|GABARAPL2|CLINT1|COPS7A|RAB11A|RAB…
N1	Pathway	REACTOME_VESICLE_MEDIATED_TRANSPORT	1.44219e-08	5.30042e-06	90	NAPB|NAPG|AP2A2|OCRL|AP1M1|AP2M1|AP1S2|AP2S1|CALM1|SCOC|TUBA1B|TUBA4A|TUBB4B|ACTR3|WASL|STAM|SNX2|VTA1|DCTN2|DCTN3|DCTN4|CHMP5|ARCN1|NAA30|ARPC3|DYNC1LI1|EPS15|COPS2|COPS3|COPS4|COPS5|COPS8|KIF3C|MCFD2|RAB18|NEDD8|RAB1A|RAB5A|RAB6A|RAB6B|RAB9B|EXOC1|EXOC6|EXOC8|HSPA8|HSPH1|REPS2|VAMP7|TMED3|MYO5A|ACTR10|TOR1A|CHM|TUBB3|VPS36|SYT11|SYNJ1|CHMP2B|DNAJC6|YWHAG|YWHAH|YWHAQ|GABARAPL2|CLINT1|COPS7A|RAB1…
N1	Pathway	REACTOME_NEUROTRANSMITTER_RECEPTORS_AND_POSTSYNAPTIC_SIGNAL_TRANSMISSION	1.54261e-08	5.30042e-06	37	AP2A2|KRAS|AP2M1|AP2S1|CALM1|CAMK4|NRAS|TUBA1B|AKAP5|TUBA4A|TUBB4B|NPTN|GNAI1|GNAI2|KCNJ3|NCALD|GRIA4|MAPK1|LIN7B|LRRC7|PPM1E|CAMK2D|PRKAR1A|PRKAR1B|PRKCB|PRKAR2B|TUBB3|ARHGEF9|GABRA1|GABRA5|GABRG2|GRIN2A|DLG3|GNG2|PRKACB|GNG3|GLRB
N1	Pathway	KEGG_HUNTINGTONS_DISEASE	4.12793e-08	1.18196e-05	34	AP2A2|AP2M1|SLC25A4|SDHB|AP2S1|SOD1|HDAC2|DCTN2|DCTN4|UQCRC1|UQCRC2|COX5A|COX6C|COX7B|COX7C|IFT57|PLCB4|ITPR1|VDAC1|VDAC2|UQCRH|UQCRFS1|NDUFA4|NDUFA5|NDUFA8|NDUFC2|NDUFB6|NDUFS3|NDUFV1|NDUFAB1|CLTC|POLR2B|CYCS|GRM5
N1	Pathway	REACTOME_NEURONAL_SYSTEM	8.81367e-08	1.89274e-05	58	AP2A2|KRAS|AP2M1|SLC17A7|AP2S1|CALM1|CAMK4|NRAS|TUBA1B|AKAP5|TUBA4A|TUBB4B|NPTN|APBA2|RTN3|SYN2|GNAI1|GNAI2|KCND2|KCND3|KCNJ3|NCALD|GRIA4|MAPK1|STXBP1|LIN7B|HSPA8|CACNB4|LRRC7|PPM1E|CAMK2D|PRKAR1A|PRKAR1B|PRKCB|PRKAR2B|CACNA2D3|TUBB3|ARHGEF9|GLS|GABRA1|GABRA5|STX1A|GABRG2|DLGAP1|DNAJC5|KCNAB1|GRIN2A|GAD1|GAD2|DLG3|SNAP25|HCN1|GNG2|PRKACB|GNG3|LRRTM4|GLRB|GRM5
N1	Pathway	KEGG_OXIDATIVE_PHOSPHORYLATION	8.74169e-08	1.89274e-05	25	SDHB|UQCRC1|UQCRC2|COX5A|COX6C|COX7B|COX7C|UQCRH|ATP6AP1|ATP6V1A|ATP6V1D|ATP6V0D1|ATP6V1B2|ATP6V1C1|ATP6V1E1|ATP6V1G2|UQCRFS1|NDUFA4|NDUFA5|NDUFA8|NDUFC2|NDUFB6|NDUFS3|NDUFV1|NDUFAB1
N1	Pathway	REACTOME_CLATHRIN_MEDIATED_ENDOCYTOSIS	2.1098e-07	4.02737e-05	30	AP2A2|OCRL|AP2M1|AP2S1|ACTR3|WASL|STAM|ARPC3|EPS15|COPS2|COPS3|COPS4|COPS5|COPS8|NEDD8|RAB5A|HSPA8|REPS2|VAMP7|TOR1A|SYT11|SYNJ1|DNAJC6|COPS7A|NECAP1|SH3GL2|AMPH|SNAP91|CLTC|UBQLN1
N1	Pathway	REACTOME_COPI_INDEPENDENT_GOLGI_TO_ER_RETROGRADE_TRAFFIC	3.76121e-07	6.4535e-05	16	TUBA1B|TUBA4A|TUBB4B|DCTN2|DCTN3|DCTN4|DYNC1LI1|RAB18|RAB6A|RAB6B|ACTR10|TUBB3|DYNC1I1|DYNC1I2|RAB3GAP1|PAFAH1B1
N1	GO: Biological Process	GO_VESICLE_MEDIATED_TRANSPORT_IN_SYNAPSE	1.5485e-10	1.16602e-06	44	NAPB|PFN2|CADPS|SLC17A7|NSG1|SNCA|SNCB|SV2A|APBA2|ATAD1|SYN2|SYT4|DNM1L|EPS15|GSK3B|RAB5A|STXBP1|STXBP5|CADPS2|PRKAR1B|PRKCB|PREPL|TOR1A|VPS35|STX1A|SYT11|SYNJ1|DNAJC5|DNAJC6|ATP2A2|CLSTN1|RAB11A|RAB27B|MAPK10|SH3GL2|STXBP5L|CDK5|RAB3GAP1|UNC13A|PPP3CB|AMPH|SNAP25|CNR1|SNAP91
N1	GO: Biological Process	GO_EXOCYTOSIS	8.4864e-10	2.13009e-06	106	PAK1|NAPB|AP2A2|OLA1|PFN2|RALB|AP1M1|NIT2|CADPS|CAND1|CALM1|NRAS|TUBA4A|PPIA|TUBB4B|FAM3C|SOD1|SNCA|QPCT|SV2A|APBA2|ALDOA|HABP4|STAM|SNX4|TMX3|TUBB|PTPRN2|SYN2|TOLLIP|SYT4|APLP2|DNM1L|DYNC1LI1|GNAI2|COPS5|ENPP4|RAB15|RAB18|GSK3B|MAPK1|RAB3C|RAB5A|RAB6A|STXBP1|STXBP5|RAB9B|LIN7B|HMOX2|EXOC1|EXOC6|EXOC8|PGAM1|HSPA8|LRRC7|CADPS2|VAMP7|MYO5A|PRKCB|PREPL|PSMA5|PSMC2|PSMB7|PSMD3|FAM49B|ARFGEF2|ACTR10|A…
N1	GO: Biological Process	GO_SYNAPTIC_SIGNALING	6.91286e-10	2.13009e-06	91	GRM7|NAPB|TAC1|SLC12A5|PFN2|KRAS|CADPS|SLC17A7|PLK2|NSG1|RAPGEF2|RGS4|AKAP5|SNCA|SNCB|NPTN|SV2A|SV2B|APBA2|FGF12|GABRD|ATAD1|PTPRN2|SYBU|SYN2|CHRM3|SYT4|DNM1L|EPHA4|GNAI1|GNAI2|CNTN4|KCND2|GRIA4|GSK3B|MAPK1|RAB5A|STXBP1|LIN7B|PAIP2|HSPA8|NETO1|PLCB4|SCN2B|PLCL2|CACNB4|VDAC1|CADPS2|RHOT1|MTMR2|MYO5A|PRKAR1B|PRKCB|PRKAR2B|PRKCE|PREPL|TMOD2|TOR1A|GLS|USP14|GABRA1|GABRA5|STX1A|GABRG2|SYT11|SYNJ1|DLGA…
N1	GO: Biological Process	GO_ATP_METABOLIC_PROCESS	7.72345e-08	0.000116315	45	RAE1|OLA1|ISCU|PID1|PGK1|PARG|PFKM|PFKP|MSH2|SNCA|ALDOA|TPI1|UQCRC1|UQCRC2|DNM1L|COX5A|COX6C|COX7B|COX7C|FOXK2|PGAM1|OGDHL|HSPA8|SEH1L|AK5|GPI|UQCRH|PKM|ATP6V1A|ATP6V1B2|SLC25A12|UQCRFS1|PGM2L1|NDUFA4|NDUFA5|NDUFA8|NDUFC2|NDUFB6|NDUFS3|NDUFV1|NDUFA12|NDUFAB1|EIF6|ENO2|CYCS
N1	GO: Biological Process	GO_NEUROTRANSMITTER_SECRETION	6.92107e-08	0.000116315	32	NAPB|PFN2|CADPS|SNCA|SV2A|APBA2|PTPRN2|SYN2|SYT4|DNM1L|GSK3B|RAB5A|STXBP1|LIN7B|HSPA8|CADPS2|RHOT1|PRKCB|PREPL|STX1A|SYT11|SYNJ1|DNAJC5|ATP2A2|STXBP5L|CDK5|RAB3GAP1|GAD1|GAD2|UNC13A|SNAP25|CNR1
N1	GO: Biological Process	GO_NADH_METABOLIC_PROCESS	9.80502e-08	0.000123053	14	PGK1|PFKM|PFKP|ALDOA|TPI1|FOXK2|PGAM1|GPI|PKM|SLC25A12|PGM2L1|ENO2|MDH1|MDH2
N1	GO: Biological Process	GO_INORGANIC_ION_TRANSMEMBRANE_TRANSPORT	1.53429e-07	0.000165045	81	SLC11A2|ISCU|SLC12A5|SLC12A9|SLC30A3|OPA1|SLC25A3|SLC17A7|CALM1|RGS4|SNCA|FGF12|THY1|YME1L1|GABRD|CLCN3|CLCN4|XPR1|ANXA6|DPP10|GPD1L|COX5A|COX6C|COX7B|COX7C|KCND2|KCND3|KCNJ3|PDE4D|AFG3L2|GSTO1|NETO1|SCN1A|SCN2A|PLCB4|SCN2B|SCN4B|PLCL2|ITPR1|CACNB4|VDAC1|CAMK2D|MTMR6|TMEM38A|MYO5A|PRKCE|CACNA2D1|CACNA2D3|GABRA1|GABRA5|GABRG2|SUMO1|TUSC3|ATP6AP1|ATP6V1A|ATP6V1D|ATP6V0D1|ATP6V1B2|ATP6V1C1|ATP6V1E1|…
N1	GO: Biological Process	GO_NAD_METABOLIC_PROCESS	5.0703e-07	0.000477242	15	PGK1|PFKM|PFKP|ALDOA|TPI1|GPD1L|FOXK2|PGAM1|GPI|PKM|SLC25A12|PGM2L1|NMNAT2|ENO2|MDH1
N1	GO: Biological Process	GO_NEUROTRANSMITTER_TRANSPORT	6.22739e-07	0.000520326	40	NAPB|PFN2|CADPS|SLC17A7|RGS4|SNCA|SV2A|SV2B|APBA2|SLC6A15|SNX4|PTPRN2|SYN2|SYT4|DNM1L|GSK3B|RAB5A|STXBP1|LIN7B|HSPA8|CADPS2|VAMP7|RHOT1|PRKCB|PREPL|TOR1A|STX1A|SYT11|SYNJ1|DNAJC5|ATP2A2|SLC25A12|STXBP5L|CDK5|RAB3GAP1|GAD1|GAD2|UNC13A|SNAP25|CNR1
N1	GO: Biological Process	GO_CELLULAR_HOMEOSTASIS	6.94507e-07	0.000520326	88	IMMT|PDK3|SLC11A2|ISCU|NME1|TAC1|MPC2|SLC12A5|SLC12A9|C2CD2L|SLC30A3|SLC30A9|OPA1|PFKM|CAND1|SLC17A7|CALM1|CCKBR|SOD1|SNCA|SKP1|NPTN|SV2A|ALDOA|THY1|RTN4|CLCN3|TMX3|TMX4|PTPRN2|SYBU|XPR1|ANXA6|EPHA5|XK|DMXL1|DMXL2|NEDD8|MAPK1|PDE4D|TXNDC9|FOXK2|HMOX2|NELL2|AFG3L2|GSTO1|UBE2K|PLCB4|PLCL2|ITPR1|RAP1GDS1|DNAJC10|RHOT1|CAMK2D|TMEM38A|MYO5A|PRDX2|PRKCB|PRDX5|PRKCE|CACNA2D1|ATP6AP1|VSNL1|CHMP2B|ATP6V1A…
N1	GO: Molecular Function	GO_RIBONUCLEOTIDE_BINDING	2.85891e-09	4.75437e-06	177	GMPS|PAK1|PAK3|PAK4|HLTF|PDK3|OLA1|IRGQ|CDK14|NME1|CDK17|PGK1|KRAS|STK32C|RALB|SCG5|UBA3|UBA5|MKKS|OPA1|PIP4K2C|PFKM|PIM2|PFKP|TBK1|MSH2|PLK2|CAMK4|ORC4|NRAS|ACSL3|ACOT7|RAPGEF2|RAPGEF3|TUBA1B|TUBA4A|CCT6A|CAMKV|TUBB4B|ACTR3|DCLK1|UGP2|TLK1|RTCB|DDX25|SUCLA2|YME1L1|NKIRAS1|CLCN3|CLCN4|TRIM23|TUBB|ATAD1|DHX30|SYN2|ARL8B|TYK2|FARSB|DNM1L|ANXA6|BMPR2|ATP9A|DYNC1LI1|EPHA4|EPHA5|GNAI1|GNAI2|IARS2|KIF3…
N1	GO: Molecular Function	GO_PROTON_TRANSMEMBRANE_TRANSPORTER_ACTIVITY	4.97469e-07	0.000413646	21	SLC11A2|SLC25A3|SLC45A1|SLC2A13|CLCN3|CLCN4|COX5A|COX6C|COX7B|COX7C|ATP6AP1|ATP6V1A|ATP6V1D|ATP6V0D1|ATP6V1B2|ATP6V1C1|ATP6V1E1|ATP6V1G2|ATP2A2|NDUFA4|SLC9A6
N1	GO: Molecular Function	GO_DNA_BINDING_TRANSCRIPTION_FACTOR_ACTIVITY	1.16992e-06	0.000648524	29	HLTF|PEG3|DACH2|LMO4|SLC30A9|TCF3|NKRF|UBP1|RFX1|YEATS4|THRB|CERS6|ZNF329|NEUROD6|ZNF711|HIF3A|MEF2A|JAZF1|FOXJ3|FOXK2|ESRRG|PHTF1|SOX13|DR1|HLF|ZNF25|MKX|TCEAL1|ATF2
N1	GO: Molecular Function	GO_DNA_BINDING_TRANSCRIPTION_FACTOR_ACTIVITY_RNA_POLYMERASE_II_SPECIFIC	8.862e-06	0.00368438	23	HLTF|DACH2|SLC30A9|TCF3|NKRF|UBP1|RFX1|THRB|CERS6|NEUROD6|ZNF711|HIF3A|MEF2A|JAZF1|FOXJ3|FOXK2|ESRRG|SOX13|DR1|HLF|ZNF25|MKX|ATF2
N1	GO: Molecular Function	GO_GDP_BINDING	1.4095e-05	0.00468799	18	KRAS|RALB|NRAS|TRIM23|ARL8B|DYNC1LI1|GNAI1|RAB18|RAB2A|RAB5A|RAB9B|PRPS2|SRP54|RAN|DIRAS1|DIRAS2|RAB22A|RAB27B
N1	GO: Molecular Function	GO_MONOVALENT_INORGANIC_CATION_TRANSMEMBRANE_TRANSPORTER_ACTIVITY	2.01476e-05	0.00538073	38	SLC11A2|SLC12A5|SLC12A9|SLC25A3|SLC17A7|SLC45A1|SLC2A13|SLC6A15|CLCN3|CLCN4|COX5A|COX6C|COX7B|COX7C|KCND2|KCND3|KCNJ3|SCN1A|SCN2A|SCN2B|SCN4B|MTMR6|TMEM38A|ATP6AP1|ATP6V1A|ATP6V1D|ATP6V0D1|ATP6V1B2|ATP6V1C1|ATP6V1E1|ATP6V1G2|ATP1A1|ATP2A2|KCNAB1|NDUFA4|SLC9A6|SNAP25|HCN1
N1	GO: Molecular Function	GO_GUANYL_NUCLEOTIDE_BINDING	2.58845e-05	0.00538073	47	OLA1|IRGQ|NME1|KRAS|RALB|SCG5|OPA1|NRAS|TUBA1B|TUBA4A|TUBB4B|NKIRAS1|TRIM23|TUBB|ARL8B|DNM1L|ANXA6|DYNC1LI1|GNAI1|GNAI2|RAB15|RAB18|RAB1A|RAB2A|RAB3C|RAB5A|RAB6A|RAB6B|RAB9B|GSPT2|RHOT1|RRAGA|RNGTT|PRPS2|SRP54|TUBB3|RAN|DIRAS1|DIRAS2|RAB11A|RAB22A|RAB27B|EHD3|ARF4|ATL1|GNL1|GNL3
N1	GO: Molecular Function	GO_ADENYL_NUCLEOTIDE_BINDING	2.5431e-05	0.00538073	133	GMPS|PAK1|PAK3|PAK4|HLTF|PDK3|OLA1|CDK14|NME1|CDK17|PGK1|STK32C|UBA3|UBA5|MKKS|PIP4K2C|PFKM|PIM2|PFKP|TBK1|MSH2|PLK2|CAMK4|ORC4|ACSL3|ACOT7|RAPGEF2|RAPGEF3|CCT6A|CAMKV|ACTR3|DCLK1|TLK1|RTCB|DDX25|SUCLA2|YME1L1|CLCN3|CLCN4|ATAD1|DHX30|SYN2|TYK2|FARSB|BMPR2|ATP9A|DYNC1LI1|EPHA4|EPHA5|IARS2|KIF3C|GSK3B|MAPK1|MAPK9|PDE4D|MARK1|PI4KA|MAST3|PANK1|HSPA8|HSPH1|ACADVL|AFG3L2|YTHDC2|UBE2K|UBE2N|UBE2T|PPIP5…
N1	GO: Molecular Function	GO_GABA_RECEPTOR_BINDING	3.21682e-05	0.00594396	8	AKAP5|PLCL2|ARFGEF2|GABRA5|GABARAPL1|GABARAPL2|LHFPL4|PPP2CA
N1	GO: Molecular Function	GO_DRUG_BINDING	4.35253e-05	0.00723825	140	GMPS|PAK1|PAK3|PAK4|HLTF|PDK3|OLA1|CDK14|NME1|CDK17|PGK1|STK32C|UBA3|UBA5|MKKS|PIP4K2C|PFKM|PIM2|PFKP|TBK1|MSH2|PLK2|CAMK4|ORC4|ACSL3|CCT6A|PPIA|CAMKV|ACTR3|DCLK1|TLK1|RTCB|DDX25|SUCLA2|YME1L1|CLCN3|CLCN4|ATAD1|DHX30|SYN2|CHRM3|TYK2|XPR1|FARSB|BMPR2|ATP9A|DYNC1LI1|EPHA4|EPHA5|IARS2|KIF3C|GSK3B|MAPK1|MAPK9|PDE4D|MARK1|PI4KA|MAST3|PANK1|HSPA8|HSPH1|AFG3L2|YTHDC2|UBE2K|UBE2N|UBE2T|PPIP5K2|NUAK1|PPIL…
N1	GO: Cellular Component	GO_SYNAPSE	4.10791e-14	4.1038e-11	165	GOPC|GRM7|NAPB|PAK3|NAPG|CDH10|CDH13|MOB4|PJA2|TAC1|SLC12A5|PFN2|SLC30A3|CADPS|SLC17A7|CAMK4|NSG1|RAPGEF2|CBLN2|NRN1|CBLN4|AKAP5|PSD3|CAMKV|SNCA|SNCB|NPTN|DCLK1|SV2A|SV2B|APBA2|FGF12|WDR7|GABRD|RTN3|RTN4|CLCN3|CLCN4|ATAD1|PTPRN2|SYN2|ARL8B|CHRM3|SVOP|ATCAY|SYT4|DNM1L|BMPR2|EPHA4|GNAI2|EPS15|COPS4|COPS5|KCND2|KCND3|KCNJ3|DMXL2|LAMP5|RAB15|RAB18|GRIA4|GSK3B|MAPK1|NDEL1|RAB3C|RAB5A|STXBP1|RAB6B|STXB…
N1	GO: Cellular Component	GO_EXOCYTIC_VESICLE	8.86286e-13	4.427e-10	47	SLC30A3|SLC17A7|SNCA|SV2A|SV2B|APBA2|WDR7|CLCN3|CLCN4|PTPRN2|SYN2|SVOP|SYT4|DNM1L|COPS4|COPS5|DMXL2|LAMP5|RAB15|NDEL1|RAB3C|RAB5A|RAB6A|STXBP5|VDAC1|VDAC2|VAMP7|MTMR2|TOR1A|STX12|STX1A|SYT11|SYT13|SYNPR|ATP6V0D1|DNAJC5|ATP6V1G2|RAB27B|GRIN2A|SH3GL2|SCAMP1|SCAMP5|GAD2|UNC13A|AMPH|SNAP25|SNAP91
N1	GO: Cellular Component	GO_NEURON_PROJECTION	1.28857e-10	3.23824e-08	145	GOPC|GRM7|PAK1|CDH13|NGEF|MOB4|TAC1|BECN1|OCRL|SLC30A3|MKKS|OPA1|TBCC|AP3M2|FAM168B|MPP1|SLC17A7|PLK2|NSG1|RAPGEF2|OPN3|AKAP5|BASP1|RNF6|SOD1|SNCA|NPTN|SV2A|SV2B|APBA2|FGF13|THY1|GABRD|DCTN2|PTPRN2|SYBU|ARL8B|CHRM3|ATCAY|SYT4|BMPR2|ARPC3|EPHA4|EPHA5|GNAI2|IFT57|CNTN4|KCND2|KCND3|LAMP5|GRIA4|GSK3B|MAPK1|NDEL1|RAB5A|STXBP1|MARK1|LIN7B|CAPRIN1|EXOC6|ADAM22|EXOC8|HSPA8|SCN1A|SCN2A|PLCB4|PCSK2|OLFM1|N…
N1	GO: Cellular Component	GO_PRESYNAPSE	1.29659e-10	3.23824e-08	76	GRM7|CDH10|PFN2|SLC30A3|CADPS|SLC17A7|SNCA|SNCB|NPTN|SV2A|SV2B|APBA2|WDR7|CLCN3|CLCN4|PTPRN2|SYN2|CHRM3|SVOP|SYT4|DNM1L|EPHA4|COPS4|COPS5|KCNJ3|DMXL2|LAMP5|RAB15|NDEL1|RAB3C|RAB5A|STXBP1|RAB6B|STXBP5|LIN7B|ADAM23|HSPA8|SCN2A|VDAC1|VDAC2|CADPS2|VAMP7|MTMR2|PRKCB|CCK|TOR1A|STX12|GABRA5|VPS35|STX1A|SYT11|SYNJ1|SYNPR|ATP6V0D1|DNAJC5|DNAJC6|ATP6V1G2|YWHAG|ATP2B2|RAB27B|GRIN2A|SH3GL2|SCAMP1|SCAMP5|SLC9…
N1	GO: Cellular Component	GO_TRANSPORT_VESICLE	2.2639e-10	4.52327e-08	64	GOPC|PEF1|SLC30A3|SLC17A7|SNCA|SV2A|SV2B|APBA2|WDR7|CLCN3|CLCN4|ARCN1|PTPRN2|SYN2|SVOP|SYT4|DNM1L|COPS4|COPS5|MCFD2|ERP29|DMXL2|LAMP5|NCALD|RAB15|RAB1A|NDEL1|RAB3C|RAB5A|RAB6A|STXBP5|PCSK2|ITPR1|VDAC1|VDAC2|VAMP7|MTMR2|TMED3|NRSN1|TOR1A|STX12|STX1A|SYT11|SYT13|SYNPR|ATP6V0D1|DNAJC5|ATP6V1G2|RAB11A|RAB27B|GRIN2A|KLHL12|SEC23A|SH3GL2|SCAMP1|SCAMP2|SCAMP5|GAD2|UNC13A|CHP1|AMPH|SNAP25|SNAP91|CLTC
N1	GO: Cellular Component	GO_MEMBRANE_PROTEIN_COMPLEX	6.83236e-10	9.75075e-08	122	NAPB|NAPG|CDH10|CDH13|PEF1|IMMT|AP2A2|BECN1|AP1M1|AP2M1|AP3M2|PIGK|AP1S2|SDHB|AP2S1|CALM1|AP5M1|MTX2|TOMM20|CFLAR|TOMM22|GABRD|SNX2|SNX3|SNX4|ARCN1|UQCRC1|UQCRC2|SYN2|TOLLIP|VPS26B|DPP10|GNAI1|GNAI2|COX5A|COX7B|EPS15|KCND2|KCND3|KCNJ3|NCALD|GRIA4|PDE4D|STXBP5|LIN7B|HOOK1|AFG3L2|SCN1A|SCN2A|SCN2B|SCN4B|OLFM3|SEL1L|NRBF2|CACNB4|VDAC1|VDAC2|LRRC7|TIMM17A|VAMP7|DNAJC19|TMED3|RRAGA|CACNA2D1|CACNA2D3|A…
N1	GO: Cellular Component	GO_SYNAPTIC_VESICLE_MEMBRANE	6.23015e-10	9.75075e-08	28	SLC30A3|SLC17A7|SNCA|SV2A|SV2B|PTPRN2|SYN2|SVOP|SYT4|DNM1L|DMXL2|LAMP5|RAB3C|RAB5A|VAMP7|STX12|STX1A|SYT11|SYNPR|DNAJC5|ATP6V1G2|RAB27B|SH3GL2|SCAMP1|SCAMP5|GAD2|UNC13A|AMPH
N1	GO: Cellular Component	GO_AXON	1.03341e-09	1.19933e-07	85	GRM7|PAK1|NGEF|TAC1|OPA1|AP3M2|FAM168B|SLC17A7|BASP1|RNF6|SOD1|SNCA|NPTN|FGF13|THY1|DCTN2|PTPRN2|SYBU|ARL8B|CHRM3|ATCAY|SYT4|ARPC3|EPHA4|EPHA5|CNTN4|LAMP5|GSK3B|MAPK1|NDEL1|RAB5A|STXBP1|EXOC6|ADAM22|EXOC8|HSPA8|SCN1A|SCN2A|OLFM1|NRCAM|BLOC1S2|LRRC7|UCHL1|MTMR2|MYO5A|PRKCB|NRSN1|ACTR10|TMOD2|CCK|TOR1A|TUBB3|STMN2|STX1A|GABRG2|SYT11|SYT13|ATP6AP2|SYNJ1|ATP6V0D1|ELAVL4|KCNAB1|MAP2K4|RAB11A|RAB27B|IN…
N1	GO: Cellular Component	GO_WHOLE_MEMBRANE	1.08048e-09	1.19933e-07	170	GOPC|NAPB|NAPG|CDH13|PEF1|AP2A2|SLC11A2|TAB3|NME1|PGK1|BECN1|OCRL|KRAS|AP1M1|SLC30A3|AP2M1|OPA1|TBK1|AP1S2|SLC17A7|AP2S1|AP5M1|NSG1|NRAS|ACSL3|TUBA1B|AKAP5|SNCA|MTX2|SV2A|SV2B|TOMM20|CFLAR|THY1|TOMM22|WASL|STAM|SNX2|SNX3|SNX4|GDAP1|CLCN3|TMX3|CLCN4|TRIM23|TUBB|VTA1|ATAD1|CHMP5|ARCN1|PTPRN2|CISD2|SYN2|ARL8B|SVOP|SYT4|APLP2|DNM1L|PLEKHB2|ANXA6|BMPR2|ATP9A|DYNC1LI1|EPHA4|TMEM106B|GNAI1|GNAI2|EPS15|K…
N1	GO: Cellular Component	GO_SECRETORY_VESICLE	1.53891e-09	1.53737e-07	106	AP2A2|OLA1|SCG2|SCG5|AP1M1|SLC30A3|NIT2|CAND1|EBAG9|SLC17A7|NRAS|PPIA|TUBB4B|FAM3C|SOD1|SNCA|QPCT|SV2A|SV2B|APBA2|ALDOA|WDR7|CLCN3|TMX3|CLCN4|TUBB|PTPRN2|SYN2|TOLLIP|SVOP|SYT4|APLP2|DNM1L|DYNC1LI1|COPS4|COPS5|DMXL2|ENPP4|LAMP5|RAB15|RAB18|MAPK1|NDEL1|RAB3C|RAB5A|RAB6A|STXBP1|STXBP5|RAB9B|HMOX2|PGAM1|HSPA8|PCSK2|SERPINI1|ITPR1|VDAC1|VDAC2|LRRC7|VAMP7|MTMR2|MYO5A|PSMA5|PSMC2|PSMB7|PSMD3|FAM49B|ACTR…
N2	Pathway	REACTOME_TRANSMISSION_ACROSS_CHEMICAL_SYNAPSES	3.53401e-06	0.00303572	9	AP2A1|SLC17A7|NRGN|SYN1|CPLX1|RAB3A|CACNB1|CACNG3|GNG3
N2	Pathway	REACTOME_NEURONAL_SYSTEM	1.82326e-06	0.00303572	11	AP2A1|SLC17A7|NRGN|SYN1|CPLX1|KCNH3|RAB3A|CACNB1|CACNG3|KCNAB2|GNG3
N2	GO: Biological Process	GO_SYNAPTIC_SIGNALING	3.18903e-07	0.00123927	15	NAPA|PIP5K1C|SLC17A7|DAGLA|NRGN|SEZ6|EFNB3|SYN1|CHRM1|SYT5|CPLX1|RAB3A|CACNB1|LYNX1|STX1B
N2	GO: Biological Process	GO_NEUROGENESIS	3.29154e-07	0.00123927	22	NAPA|AP2A1|L1CAM|DAGLA|SEZ6|THY1|FAIM2|EFNB3|SYN1|CHRM1|SPTBN2|SYT3|CPNE5|MAP1S|RAB3A|RTN4R|STX1B|CNTNAP1|KATNB1|MBOAT7|NCKIPSD|MAP6
N2	GO: Biological Process	GO_CELL_PROJECTION_ORGANIZATION	8.89095e-07	0.00200181	21	AP2A1|L1CAM|SEZ6|THY1|EFNB3|SPTBN2|SYT3|CPNE5|MAP1S|RAB3A|MARK4|RTN4R|TUBG1|STX1B|ATP6V0D1|ATP1A3|CNTNAP1|KATNB1|NCKIPSD|DMTN|MAP6
N2	GO: Biological Process	GO_SYNAPTIC_VESICLE_EXOCYTOSIS	1.06338e-06	0.00200181	7	NAPA|PIP5K1C|SYN1|SYT5|CPLX1|RAB3A|STX1B
N2	GO: Biological Process	GO_NEUROTRANSMITTER_TRANSPORT	1.88763e-06	0.0021641	9	NAPA|PIP5K1C|SLC17A7|SLC6A17|SYN1|SYT5|CPLX1|RAB3A|STX1B
N2	GO: Biological Process	GO_NEURON_DIFFERENTIATION	2.01178e-06	0.0021641	19	NAPA|AP2A1|L1CAM|SEZ6|THY1|FAIM2|EFNB3|SYN1|SPTBN2|SYT3|CPNE5|MAP1S|RAB3A|RTN4R|STX1B|CNTNAP1|KATNB1|NCKIPSD|MAP6
N2	GO: Biological Process	GO_REGULATION_OF_CELL_PROJECTION_ORGANIZATION	1.67457e-06	0.0021641	14	AP2A1|L1CAM|SEZ6|THY1|EFNB3|SYT3|CPNE5|MARK4|RTN4R|STX1B|KATNB1|NCKIPSD|DMTN|MAP6
N2	GO: Biological Process	GO_REGULATION_OF_NEURON_PROJECTION_DEVELOPMENT	3.01227e-06	0.0028353	12	AP2A1|L1CAM|SEZ6|THY1|EFNB3|SYT3|CPNE5|RTN4R|STX1B|KATNB1|NCKIPSD|MAP6
N2	GO: Biological Process	GO_NEURON_DEVELOPMENT	4.03701e-06	0.00337763	17	AP2A1|L1CAM|SEZ6|THY1|EFNB3|SYN1|SPTBN2|SYT3|CPNE5|MAP1S|RAB3A|RTN4R|STX1B|CNTNAP1|KATNB1|NCKIPSD|MAP6
N2	GO: Biological Process	GO_REGULATION_OF_EXOCYTOSIS	5.17663e-06	0.00379191	8	NAPA|SYN1|SYT3|SYT5|CPLX1|RAB3A|ATP13A2|STX1B
N2	GO: Molecular Function	GO_CYTOSKELETAL_PROTEIN_BINDING	3.09233e-06	0.00514254	16	KTN1|ALDOA|SYN1|SPTBN2|CLIP3|MAP1S|RAB3A|MARK4|MAST1|PTPRN|RUSC1|KATNB1|NCKIPSD|DMTN|MAP6|KLC2
N2	GO: Molecular Function	GO_GLYCOLIPID_BINDING	5.75894e-05	0.0478856	3	THY1|CLIP3|RTN4R
N2	GO: Molecular Function	GO_TRANSPORTER_ACTIVITY	0.00011125	0.0487308	13	SLC17A7|SLC6A17|SYN1|CPLX1|KCNH3|CACNB1|CACNG3|ATP13A2|ATP6V0D1|ATP1A3|KCNAB2|SLC4A3|ABCG4
N2	GO: Molecular Function	GO_ACTIVE_ION_TRANSMEMBRANE_TRANSPORTER_ACTIVITY	0.000117212	0.0487308	6	SLC17A7|SLC6A17|ATP13A2|ATP6V0D1|ATP1A3|SLC4A3
N2	GO: Cellular Component	GO_SYNAPSE	1.57769e-14	6.05809e-12	30	NAPA|PIP5K1C|SLC17A7|DAGLA|NRGN|SEZ6|FAIM2|SLC6A17|EFNB3|SYN1|CHRM1|SPTBN2|SYT5|CPLX1|MAP1S|RAB3A|CACNB1|CACNG3|EEF1A2|LYNX1|RTN4R|PTPRN|RUSC1|STX1B|ATP6V0D1|ATP1A3|KCNAB2|CNTNAP1|GNG3|DMTN
N2	GO: Cellular Component	GO_SOMATODENDRITIC_COMPARTMENT	7.05056e-15	6.05809e-12	25	L1CAM|NRGN|SEZ6|THY1|SYN1|CHRM1|SPTBN2|SYT5|CPNE5|CPLX1|MAP1S|MARK4|MAST1|CACNG3|EEF1A2|ATP13A2|NRSN2|LYNX1|RTN4R|PTPRN|ATP1A3|KATNB1|RBFOX3|GNG3|MAP6
N2	GO: Cellular Component	GO_NEURON_PROJECTION	1.81925e-14	6.05809e-12	29	L1CAM|SLC17A7|DAGLA|NRGN|SEZ6|THY1|SYN1|CHRM1|SYT5|CPNE5|CPLX1|MAP1S|RAB3A|MARK4|MAST1|CACNG3|ATP13A2|NRSN2|LYNX1|RTN4R|PTPRN|STX1B|ATP6V0D1|ATP1A3|KCNAB2|CNTNAP1|KATNB1|GNG3|MAP6
N2	GO: Cellular Component	GO_AXON	2.46541e-12	6.15737e-10	20	L1CAM|SLC17A7|DAGLA|NRGN|THY1|SYN1|CHRM1|SYT5|CPLX1|RAB3A|MAST1|RTN4R|PTPRN|STX1B|ATP6V0D1|ATP1A3|KCNAB2|CNTNAP1|KATNB1|MAP6
N2	GO: Cellular Component	GO_CELL_BODY	3.31152e-12	6.61642e-10	19	L1CAM|NRGN|SEZ6|THY1|SPTBN2|SYT5|CPNE5|CPLX1|MAP1S|MAST1|EEF1A2|ATP13A2|NRSN2|RTN4R|PTPRN|ATP1A3|KATNB1|RBFOX3|GNG3
N2	GO: Cellular Component	GO_PRESYNAPSE	8.13884e-11	1.35512e-08	17	NAPA|PIP5K1C|SLC17A7|SLC6A17|EFNB3|SYN1|CHRM1|SPTBN2|SYT5|CPLX1|RAB3A|RTN4R|PTPRN|STX1B|ATP6V0D1|KCNAB2|CNTNAP1
N2	GO: Cellular Component	GO_TRANSPORT_VESICLE	2.60876e-08	3.72308e-06	13	AP2A1|SLC17A7|NRGN|SLC6A17|SYN1|SYT3|SYT5|RAB3A|ATP13A2|NRSN2|PTPRN|ATP6V0D1|MAP6
N2	GO: Cellular Component	GO_POSTSYNAPSE	3.31985e-08	3.9441e-06	16	NAPA|SLC17A7|DAGLA|NRGN|SEZ6|FAIM2|EFNB3|SYN1|CHRM1|SPTBN2|CPLX1|CACNG3|RUSC1|KCNAB2|GNG3|DMTN
N2	GO: Cellular Component	GO_TRANSPORT_VESICLE_MEMBRANE	3.55324e-08	3.9441e-06	10	AP2A1|SLC17A7|NRGN|SLC6A17|SYN1|SYT3|SYT5|RAB3A|PTPRN|MAP6
N2	GO: Cellular Component	GO_DENDRITIC_TREE	8.53554e-08	8.52701e-06	15	L1CAM|NRGN|SEZ6|THY1|SYN1|CHRM1|CPLX1|MAP1S|MARK4|MAST1|CACNG3|LYNX1|RTN4R|GNG3|MAP6
N3	GO: Biological Process	GO_ENSHEATHMENT_OF_NEURONS	1.59644e-08	0.000120212	8	TMEM98|KLK6|PLP1|PLLP|UGT8|CNTN2|CD9|QKI
N3	GO: Cellular Component	GO_MYELIN_SHEATH	1.78571e-05	0.0178392	4	PLP1|PLLP|CNTN2|ERMN
N4	GO: Biological Process	GO_GLIOGENESIS	2.19147e-07	0.000825087	8	DAAM2|S100B|SOX8|CERS2|LPAR1|OLIG1|OLIG2|BOK
N4	GO: Biological Process	GO_OLIGODENDROCYTE_DIFFERENTIATION	1.18024e-07	0.000825087	6	DAAM2|SOX8|LPAR1|OLIG1|OLIG2|BOK
N4	GO: Biological Process	GO_GLIAL_CELL_DIFFERENTIATION	5.76473e-07	0.00144695	7	DAAM2|S100B|SOX8|LPAR1|OLIG1|OLIG2|BOK
N4	GO: Biological Process	GO_DEVELOPMENTAL_INDUCTION	1.33278e-05	0.0250896	3	SOX8|HIPK2|FGF1
N4	GO: Biological Process	GO_NEUROGENESIS	2.29321e-05	0.0287798	13	DAAM2|S100B|EFHD1|SOX8|CERS2|KIF5B|HIPK2|LPAR1|OLIG1|OLIG2|PREX1|BOK|MAP4K4
N4	GO: Biological Process	GO_ENSHEATHMENT_OF_NEURONS	2.19936e-05	0.0287798	5	BCAS1|S100B|LPAR1|OLIG2|MBP
N5	GO: Biological Process	GO_HEART_GROWTH	1.15735e-05	0.0290494	4	YAP1|S1PR1|PDLIM5|GJA1
N5	GO: Biological Process	GO_CIRCULATORY_SYSTEM_DEVELOPMENT	8.38521e-06	0.0290494	9	ACKR3|YAP1|SOX9|S1PR1|FOXO1|SASH1|PDLIM5|NOTCH2|GJA1
N5	GO: Biological Process	GO_ORGAN_GROWTH	4.0747e-06	0.0290494	5	YAP1|SOX9|S1PR1|PDLIM5|GJA1
N6	Pathway	KEGG_SYSTEMIC_LUPUS_ERYTHEMATOSUS	6.6228e-12	1.1378e-08	6	C3|FCGR1A|FCGR2A|C1QA|C1QB|C1QC
N6	Pathway	REACTOME_INNATE_IMMUNE_SYSTEM	1.83942e-11	1.58006e-08	13	CD300A|C3|ITGB2|TREM2|HCK|FCGR1A|FCGR2A|SLC2A5|C1QA|C1QB|C1QC|CD14|C3AR1
N6	Pathway	REACTOME_COMPLEMENT_CASCADE	3.1252e-10	1.7897e-07	5	C3|C1QA|C1QB|C1QC|C3AR1
N6	Pathway	KEGG_COMPLEMENT_AND_COAGULATION_CASCADES	1.49653e-09	6.42758e-07	5	C3|C1QA|C1QB|C1QC|C3AR1
N6	Pathway	REACTOME_INITIAL_TRIGGERING_OF_COMPLEMENT	3.29308e-09	1.1315e-06	4	C3|C1QA|C1QB|C1QC
N6	Pathway	REACTOME_IMMUNOREGULATORY_INTERACTIONS_BETWEEN_A_LYMPHOID_AND_A_NON_LYMPHOID_CELL	1.43913e-08	4.1207e-06	5	CD300A|C3|ITGB2|TREM2|FCGR1A
N6	Pathway	REACTOME_LEISHMANIA_INFECTION	2.76562e-07	6.78762e-05	6	C3|HCK|FCGR1A|FCGR2A|RHBDF2|C3AR1
N6	Pathway	REACTOME_CREATION_OF_C4_AND_C2_ACTIVATORS	3.40131e-07	7.30431e-05	3	C1QA|C1QB|C1QC
N6	Pathway	REACTOME_FCGR_ACTIVATION	5.09566e-07	9.72706e-05	3	HCK|FCGR1A|FCGR2A
N6	Pathway	REACTOME_NEUTROPHIL_DEGRANULATION	2.1983e-06	0.000343334	7	CD300A|C3|ITGB2|FCGR2A|SLC2A5|CD14|C3AR1
N6	GO: Biological Process	GO_POSITIVE_REGULATION_OF_IMMUNE_SYSTEM_PROCESS	9.29835e-17	7.00166e-13	16	CD300A|C3|HCLS1|ITGB2|SASH3|TREM2|HCK|VSIG4|FCGR1A|FCGR2A|C1QA|C1QB|C1QC|CD14|CD74|C3AR1
N6	GO: Biological Process	GO_REGULATION_OF_IMMUNE_RESPONSE	1.27328e-15	4.18766e-12	15	CD300A|C3|ITGB2|SASH3|TREM2|HCK|VSIG4|FCGR1A|FCGR2A|C1QA|C1QB|C1QC|CD14|CD74|C3AR1
N6	GO: Biological Process	GO_IMMUNE_EFFECTOR_PROCESS	1.66839e-15	4.18766e-12	16	CD300A|C3|ITGB2|SASH3|TREM2|HCK|VSIG4|FCGR1A|FCGR2A|SLC2A5|C1QA|C1QB|C1QC|CD14|CD74|C3AR1
N6	GO: Biological Process	GO_POSITIVE_REGULATION_OF_IMMUNE_RESPONSE	2.51823e-15	4.74057e-12	14	CD300A|C3|ITGB2|SASH3|HCK|VSIG4|FCGR1A|FCGR2A|C1QA|C1QB|C1QC|CD14|CD74|C3AR1
N6	GO: Biological Process	GO_REGULATION_OF_IMMUNE_SYSTEM_PROCESS	2.841e-14	4.27855e-11	16	CD300A|C3|HCLS1|ITGB2|SASH3|TREM2|HCK|VSIG4|FCGR1A|FCGR2A|C1QA|C1QB|C1QC|CD14|CD74|C3AR1
N6	GO: Biological Process	GO_ACTIVATION_OF_IMMUNE_RESPONSE	3.05792e-13	3.83769e-10	12	CD300A|C3|ITGB2|HCK|VSIG4|FCGR1A|FCGR2A|C1QA|C1QB|C1QC|CD14|C3AR1
N6	GO: Biological Process	GO_INNATE_IMMUNE_RESPONSE	4.10493e-13	4.41573e-10	13	CD300A|IFI30|CSF1R|C3|ITGB2|TREM2|HCK|VSIG4|FCGR1A|C1QA|C1QB|C1QC|CD14
N6	GO: Biological Process	GO_REGULATION_OF_IMMUNE_EFFECTOR_PROCESS	8.54098e-13	7.14596e-10	10	CD300A|C3|ITGB2|SASH3|VSIG4|C1QA|C1QB|C1QC|CD74|C3AR1
N6	GO: Biological Process	GO_DEFENSE_RESPONSE	8.02615e-13	7.14596e-10	15	CD300A|IFI30|CSF1R|C3|ITGB2|TREM2|HCK|VSIG4|FCGR1A|C1QA|C1QB|C1QC|CD14|CD74|C3AR1
N6	GO: Biological Process	GO_DEFENSE_RESPONSE_TO_OTHER_ORGANISM	3.18559e-12	2.39875e-09	13	CD300A|IFI30|CSF1R|C3|ITGB2|TREM2|HCK|VSIG4|FCGR1A|C1QA|C1QB|C1QC|CD14
N6	GO: Molecular Function	GO_AMYLOID_BETA_BINDING	3.22179e-06	0.00535784	4	ITGB2|TREM2|C1QA|CD74
N6	GO: Molecular Function	GO_COMPLEMENT_COMPONENT_C3B_BINDING	2.10433e-05	0.00874874	2	ITGB2|VSIG4
N6	GO: Molecular Function	GO_MOLECULAR_TRANSDUCER_ACTIVITY	1.06201e-05	0.00874874	7	CD300A|CSF1R|ITGB2|TREM2|CD14|CD74|C3AR1
N6	GO: Molecular Function	GO_PEPTIDE_BINDING	1.93265e-05	0.00874874	5	ITGB2|TREM2|C1QA|CD14|CD74
N6	GO: Molecular Function	GO_IGG_BINDING	3.50315e-05	0.0116515	2	FCGR1A|FCGR2A
N6	GO: Molecular Function	GO_AMIDE_BINDING	5.15349e-05	0.0142838	5	ITGB2|TREM2|C1QA|CD14|CD74
N6	GO: Molecular Function	GO_IMMUNOGLOBULIN_BINDING	9.77476e-05	0.023222	2	FCGR1A|FCGR2A
N6	GO: Molecular Function	GO_OPSONIN_BINDING	0.000191338	0.0397743	2	ITGB2|VSIG4
N6	GO: Molecular Function	GO_COMPLEMENT_BINDING	0.000229339	0.0423768	2	ITGB2|VSIG4
N6	GO: Cellular Component	GO_SECRETORY_GRANULE_MEMBRANE	1.25723e-06	0.00125598	6	CD300A|ITGB2|FCGR2A|SLC2A5|CD14|C3AR1
N6	GO: Cellular Component	GO_VESICLE_MEMBRANE	4.87605e-06	0.00243559	8	CD300A|ITGB2|FCGR1A|FCGR2A|SLC2A5|CD14|CD74|C3AR1
N6	GO: Cellular Component	GO_WHOLE_MEMBRANE	2.58926e-05	0.00862222	10	CD300A|ITGB2|HCK|FCGR1A|FCGR2A|LAPTM5|SLC2A5|CD14|CD74|C3AR1
N6	GO: Cellular Component	GO_SECRETORY_GRANULE	3.74481e-05	0.00935267	7	CD300A|C3|ITGB2|FCGR2A|SLC2A5|CD14|C3AR1
N6	GO: Cellular Component	GO_COLLAGEN_TRIMER	5.76819e-05	0.0115248	3	C1QA|C1QB|C1QC
N6	GO: Cellular Component	GO_BLOOD_MICROPARTICLE	0.000150354	0.0214577	3	C3|C1QB|C1QC
N6	GO: Cellular Component	GO_SECRETORY_VESICLE	0.000136603	0.0214577	7	CD300A|C3|ITGB2|FCGR2A|SLC2A5|CD14|C3AR1
N6	GO: Cellular Component	GO_SPECIFIC_GRANULE_MEMBRANE	0.000194909	0.0243392	3	ITGB2|SLC2A5|C3AR1
N7	Pathway	KEGG_RIBOSOME	1.12863e-38	1.93899e-35	18	RPL5|RPL6|RPS7|RPL22|RPL30|RPL24|RPL32|RPL27|RPL34|RPS20|RPS24|RPS18|RPS25|RPS4X|RPL35A|RPL37A|RPS15A|RPS27A
N7	Pathway	REACTOME_EUKARYOTIC_TRANSLATION_ELONGATION	4.75184e-38	4.08183e-35	18	RPL5|RPL6|RPS7|RPL22|RPL30|RPL24|RPL32|RPL27|RPL34|RPS20|RPS24|RPS18|RPS25|RPS4X|RPL35A|RPL37A|RPS15A|RPS27A
N7	Pathway	REACTOME_RESPONSE_OF_EIF2AK4_GCN2_TO_AMINO_ACID_DEFICIENCY	2.22348e-37	1.27331e-34	18	RPL5|RPL6|RPS7|RPL22|RPL30|RPL24|RPL32|RPL27|RPL34|RPS20|RPS24|RPS18|RPS25|RPS4X|RPL35A|RPL37A|RPS15A|RPS27A
N7	Pathway	REACTOME_SELENOAMINO_ACID_METABOLISM	5.07658e-37	2.18039e-34	18	RPL5|RPL6|RPS7|RPL22|RPL30|RPL24|RPL32|RPL27|RPL34|RPS20|RPS24|RPS18|RPS25|RPS4X|RPL35A|RPL37A|RPS15A|RPS27A
N7	Pathway	REACTOME_SRP_DEPENDENT_COTRANSLATIONAL_PROTEIN_TARGETING_TO_MEMBRANE	1.97619e-36	6.7902e-34	18	RPL5|RPL6|RPS7|RPL22|RPL30|RPL24|RPL32|RPL27|RPL34|RPS20|RPS24|RPS18|RPS25|RPS4X|RPL35A|RPL37A|RPS15A|RPS27A
N7	Pathway	REACTOME_NONSENSE_MEDIATED_DECAY_NMD	2.38021e-36	6.81533e-34	18	RPL5|RPL6|RPS7|RPL22|RPL30|RPL24|RPL32|RPL27|RPL34|RPS20|RPS24|RPS18|RPS25|RPS4X|RPL35A|RPL37A|RPS15A|RPS27A
N7	Pathway	REACTOME_EUKARYOTIC_TRANSLATION_INITIATION	8.31378e-36	2.04044e-33	18	RPL5|RPL6|RPS7|RPL22|RPL30|RPL24|RPL32|RPL27|RPL34|RPS20|RPS24|RPS18|RPS25|RPS4X|RPL35A|RPL37A|RPS15A|RPS27A
N7	Pathway	REACTOME_INFLUENZA_INFECTION	5.23485e-34	1.12418e-31	18	RPL5|RPL6|RPS7|RPL22|RPL30|RPL24|RPL32|RPL27|RPL34|RPS20|RPS24|RPS18|RPS25|RPS4X|RPL35A|RPL37A|RPS15A|RPS27A
N7	Pathway	REACTOME_REGULATION_OF_EXPRESSION_OF_SLITS_AND_ROBOS	1.96023e-33	3.74186e-31	18	RPL5|RPL6|RPS7|RPL22|RPL30|RPL24|RPL32|RPL27|RPL34|RPS20|RPS24|RPS18|RPS25|RPS4X|RPL35A|RPL37A|RPS15A|RPS27A
N7	Pathway	REACTOME_RRNA_PROCESSING	2.36877e-32	4.06955e-30	18	RPL5|RPL6|RPS7|RPL22|RPL30|RPL24|RPL32|RPL27|RPL34|RPS20|RPS24|RPS18|RPS25|RPS4X|RPL35A|RPL37A|RPS15A|RPS27A
N7	GO: Biological Process	GO_COTRANSLATIONAL_PROTEIN_TARGETING_TO_MEMBRANE	1.79786e-37	1.35379e-33	18	RPL5|RPL6|RPS7|RPL22|RPL30|RPL24|RPL32|RPL27|RPL34|RPS20|RPS24|RPS18|RPS25|RPS4X|RPL35A|RPL37A|RPS15A|RPS27A
N7	GO: Biological Process	GO_ESTABLISHMENT_OF_PROTEIN_LOCALIZATION_TO_ENDOPLASMIC_RETICULUM	1.35426e-36	5.09877e-33	18	RPL5|RPL6|RPS7|RPL22|RPL30|RPL24|RPL32|RPL27|RPL34|RPS20|RPS24|RPS18|RPS25|RPS4X|RPL35A|RPL37A|RPS15A|RPS27A
N7	GO: Biological Process	GO_NUCLEAR_TRANSCRIBED_MRNA_CATABOLIC_PROCESS_NONSENSE_MEDIATED_DECAY	4.91618e-36	1.23396e-32	18	RPL5|RPL6|RPS7|RPL22|RPL30|RPL24|RPL32|RPL27|RPL34|RPS20|RPS24|RPS18|RPS25|RPS4X|RPL35A|RPL37A|RPS15A|RPS27A
N7	GO: Biological Process	GO_PROTEIN_LOCALIZATION_TO_ENDOPLASMIC_RETICULUM	6.88517e-35	1.29613e-31	18	RPL5|RPL6|RPS7|RPL22|RPL30|RPL24|RPL32|RPL27|RPL34|RPS20|RPS24|RPS18|RPS25|RPS4X|RPL35A|RPL37A|RPS15A|RPS27A
N7	GO: Biological Process	GO_VIRAL_GENE_EXPRESSION	2.11961e-32	2.2801e-29	18	RPL5|RPL6|RPS7|RPL22|RPL30|RPL24|RPL32|RPL27|RPL34|RPS20|RPS24|RPS18|RPS25|RPS4X|RPL35A|RPL37A|RPS15A|RPS27A
N7	GO: Biological Process	GO_TRANSLATIONAL_INITIATION	2.11961e-32	2.2801e-29	18	RPL5|RPL6|RPS7|RPL22|RPL30|RPL24|RPL32|RPL27|RPL34|RPS20|RPS24|RPS18|RPS25|RPS4X|RPL35A|RPL37A|RPS15A|RPS27A
N7	GO: Biological Process	GO_PROTEIN_TARGETING_TO_MEMBRANE	1.69363e-32	2.2801e-29	18	RPL5|RPL6|RPS7|RPL22|RPL30|RPL24|RPL32|RPL27|RPL34|RPS20|RPS24|RPS18|RPS25|RPS4X|RPL35A|RPL37A|RPS15A|RPS27A
N7	GO: Biological Process	GO_NUCLEAR_TRANSCRIBED_MRNA_CATABOLIC_PROCESS	5.06142e-32	4.76406e-29	18	RPL5|RPL6|RPS7|RPL22|RPL30|RPL24|RPL32|RPL27|RPL34|RPS20|RPS24|RPS18|RPS25|RPS4X|RPL35A|RPL37A|RPS15A|RPS27A
N7	GO: Biological Process	GO_ESTABLISHMENT_OF_PROTEIN_LOCALIZATION_TO_MEMBRANE	1.32469e-28	1.10832e-25	18	RPL5|RPL6|RPS7|RPL22|RPL30|RPL24|RPL32|RPL27|RPL34|RPS20|RPS24|RPS18|RPS25|RPS4X|RPL35A|RPL37A|RPS15A|RPS27A
N7	GO: Biological Process	GO_RNA_CATABOLIC_PROCESS	4.0507e-27	3.05018e-24	18	RPL5|RPL6|RPS7|RPL22|RPL30|RPL24|RPL32|RPL27|RPL34|RPS20|RPS24|RPS18|RPS25|RPS4X|RPL35A|RPL37A|RPS15A|RPS27A
N7	GO: Molecular Function	GO_STRUCTURAL_CONSTITUENT_OF_RIBOSOME	1.33251e-33	2.21597e-30	18	RPL5|RPL6|RPS7|RPL22|RPL30|RPL24|RPL32|RPL27|RPL34|RPS20|RPS24|RPS18|RPS25|RPS4X|RPL35A|RPL37A|RPS15A|RPS27A
N7	GO: Molecular Function	GO_STRUCTURAL_MOLECULE_ACTIVITY	2.00615e-25	1.66812e-22	18	RPL5|RPL6|RPS7|RPL22|RPL30|RPL24|RPL32|RPL27|RPL34|RPS20|RPS24|RPS18|RPS25|RPS4X|RPL35A|RPL37A|RPS15A|RPS27A
N7	GO: Molecular Function	GO_RNA_BINDING	2.91666e-16	1.6168e-13	18	RPL5|RPL6|RPS7|RPL22|RPL30|RPL24|RPL32|RPL27|RPL34|RPS20|RPS24|RPS18|RPS25|RPS4X|RPL35A|RPL37A|RPS15A|RPS27A
N7	GO: Molecular Function	GO_UBIQUITIN_LIGASE_INHIBITOR_ACTIVITY	1.71394e-05	0.00712571	2	RPL5|RPS7
N7	GO: Molecular Function	GO_UBIQUITIN_PROTEIN_TRANSFERASE_INHIBITOR_ACTIVITY	2.85361e-05	0.0094911	2	RPL5|RPS7
N7	GO: Molecular Function	GO_RRNA_BINDING	8.79622e-05	0.0243802	3	RPL5|RPS18|RPS4X
N7	GO: Cellular Component	GO_CYTOSOLIC_RIBOSOME	1.16642e-37	1.16525e-34	18	RPL5|RPL6|RPS7|RPL22|RPL30|RPL24|RPL32|RPL27|RPL34|RPS20|RPS24|RPS18|RPS25|RPS4X|RPL35A|RPL37A|RPS15A|RPS27A
N7	GO: Cellular Component	GO_RIBOSOMAL_SUBUNIT	1.5123e-32	7.55394e-30	18	RPL5|RPL6|RPS7|RPL22|RPL30|RPL24|RPL32|RPL27|RPL34|RPS20|RPS24|RPS18|RPS25|RPS4X|RPL35A|RPL37A|RPS15A|RPS27A
N7	GO: Cellular Component	GO_RIBOSOME	6.60351e-31	2.19897e-28	18	RPL5|RPL6|RPS7|RPL22|RPL30|RPL24|RPL32|RPL27|RPL34|RPS20|RPS24|RPS18|RPS25|RPS4X|RPL35A|RPL37A|RPS15A|RPS27A
N7	GO: Cellular Component	GO_RIBONUCLEOPROTEIN_COMPLEX	1.17345e-22	2.93069e-20	18	RPL5|RPL6|RPS7|RPL22|RPL30|RPL24|RPL32|RPL27|RPL34|RPS20|RPS24|RPS18|RPS25|RPS4X|RPL35A|RPL37A|RPS15A|RPS27A
N7	GO: Cellular Component	GO_CYTOSOLIC_LARGE_RIBOSOMAL_SUBUNIT	1.71241e-19	3.4214e-17	10	RPL5|RPL6|RPL22|RPL30|RPL24|RPL32|RPL27|RPL34|RPL35A|RPL37A
N7	GO: Cellular Component	GO_LARGE_RIBOSOMAL_SUBUNIT	3.71201e-16	6.18049e-14	10	RPL5|RPL6|RPL22|RPL30|RPL24|RPL32|RPL27|RPL34|RPL35A|RPL37A
N7	GO: Cellular Component	GO_CYTOSOLIC_SMALL_RIBOSOMAL_SUBUNIT	7.13563e-16	1.01836e-13	8	RPS7|RPS20|RPS24|RPS18|RPS25|RPS4X|RPS15A|RPS27A
N7	GO: Cellular Component	GO_SMALL_RIBOSOMAL_SUBUNIT	8.17242e-14	1.02053e-11	8	RPS7|RPS20|RPS24|RPS18|RPS25|RPS4X|RPS15A|RPS27A
N7	GO: Cellular Component	GO_CELL_SUBSTRATE_JUNCTION	1.67774e-09	1.8623e-07	9	RPL5|RPL6|RPS7|RPL22|RPL30|RPL27|RPS18|RPS4X|RPL37A
N7	GO: Cellular Component	GO_POLYSOME	5.91181e-08	5.9059e-06	5	RPL6|RPL30|RPL24|RPL32|RPS4X
