# Supplementary material for: Combinatorial analyses reveal cellular composition changes have different impacts on transcriptomic changes of cell type specific genes in Alzheimer’s Disease
Source: Sci Rep. 2021 Jan 11;11:353. doi: 10.1038/s41598-020-79740-x (PMC7801680; doi:10.1038/s41598-020-79740-x)
Supplement: Supplementary file 14 — Supplementary Table 17. [file 41598_2020_79740_MOESM14_ESM.xlsx]

## Sheet: DGE_BRETIGEAcorrected_GSE48350_
Table 17 Differential gene expression AD vs. Control on GSE48350 data after BRETIGEA adjustment for cell proportion change. Significantly change (adjust p<0.05) AD3 gene and Table-2 TFs are highlighted.
Gene Symbol	logFC	AveExpr	t	P.Value	adj.P.Val	B	FC
CENPW	-0.753881	2.20517	-6.40619	6.12706e-10	1.0223e-05	12.2248	-1.68632
PSMG1	-0.681472	3.9537	-6.24964	1.49126e-09	1.18727e-05	11.3784	-1.60377
GALNT18	-0.873323	5.1358	-6.1857	2.13473e-09	1.18727e-05	11.0301	-1.83188
GYS1	-0.698098	5.02289	-6.02707	5.13929e-09	1.42915e-05	10.2122	-1.62236
ARHGAP36	-0.815434	3.61115	-6.07712	3.90216e-09	1.42915e-05	10.4828	-1.75983
DDOST	-0.855801	6.47607	-6.05851	4.32365e-09	1.42915e-05	10.3426	-1.80976
ICAM5	-0.694354	5.38038	-5.95767	7.50883e-09	1.78978e-05	9.85404	-1.61816
FXN	-0.582036	2.70423	-5.79371	1.81578e-08	3.62631e-05	9.05093	-1.49696
ZC3HAV1L	-0.626351	2.75865	-5.77973	1.95606e-08	3.62631e-05	8.98131	-1.54366
UMPS	-0.660589	3.78389	-5.70458	2.912e-08	4.16991e-05	8.60584	-1.58073
OXT	-0.730106	5.00717	-5.71822	2.70987e-08	4.16991e-05	8.66497	-1.65876
NRIP3	-0.758541	6.94711	-5.69899	2.99904e-08	4.16991e-05	8.5372	-1.69178
SUSD4	-0.690707	6.41463	-5.63656	4.1606e-08	4.95854e-05	8.24647	-1.61407
FAM86B1	-0.696563	3.71443	-5.64258	4.03181e-08	4.95854e-05	8.30315	-1.62064
RER1	-0.652301	5.98991	-5.53645	6.99403e-08	7.7797e-05	7.77312	-1.57167
LINC01158	0.6868	5.27347	5.50761	8.11228e-08	8.05048e-05	7.63894	1.60971
LUC7L2	-0.686697	5.17479	-5.50545	8.20247e-08	8.05048e-05	7.63481	-1.60959
MKX	0.742948	2.13754	5.47316	9.6769e-08	8.07296e-05	7.49095	1.67359
AVP	-0.701125	5.9115	-5.48741	8.99703e-08	8.07296e-05	7.5414	-1.62577
LINC00965	-0.716185	4.08663	-5.47507	9.58329e-08	8.07296e-05	7.49602	-1.64283
ELMO2	-0.642097	6.05648	-5.46091	1.03013e-07	8.18461e-05	7.41399	-1.5606
NRP2	-0.554653	4.55699	-5.43557	1.17198e-07	8.50195e-05	7.30705	-1.46881
SHISA6	-0.642855	6.57416	-5.43639	1.16716e-07	8.50195e-05	7.29072	-1.56142
TBL3	-0.50448	4.09464	-5.40598	1.36177e-07	8.80167e-05	7.16927	-1.41861
IFT52	-0.545201	4.72889	-5.41571	1.29631e-07	8.80167e-05	7.21269	-1.45922
GRIA1	-0.757245	6.82259	-5.40457	1.37155e-07	8.80167e-05	7.13835	-1.69026
SCGN	-0.544225	4.31024	-5.38384	1.52299e-07	9.41153e-05	7.06473	-1.45824
C16orf58	-0.601621	5.45314	-5.35523	1.75901e-07	0.000104818	6.92539	-1.51742
TH	-0.642065	2.22619	-5.3464	1.83873e-07	0.00010579	6.89402	-1.56056
WDR18	-0.517451	3.90517	-5.31557	2.14572e-07	0.000111528	6.74763	-1.43142
PMCH	-0.567988	2.0484	-5.30129	2.3043e-07	0.000111528	6.68419	-1.48245
LCLAT1	-0.600369	4.36455	-5.30173	2.29926e-07	0.000111528	6.6824	-1.5161
RP5-1136G13.2	-0.607369	3.83013	-5.29825	2.33951e-07	0.000111528	6.66762	-1.52348
POLR2G	-0.696267	6.62234	-5.3115	2.18983e-07	0.000111528	6.7103	-1.62031
LPPR2	-0.707106	6.7609	-5.32785	2.01788e-07	0.000111528	6.78356	-1.63253
DNAJC30	-0.532082	5.11669	-5.28757	2.46722e-07	0.000114349	6.61422	-1.44601
CNST	0.769473	5.39609	5.27125	2.67579e-07	0.000119245	6.53365	1.70465
C15orf57	-0.56236	4.11107	-5.26826	2.71581e-07	0.000119245	6.52855	-1.47668
COPZ1	-0.584025	5.6209	-5.26114	2.81337e-07	0.000120362	6.48963	-1.49903
TEX29	0.564156	3.68721	5.24363	3.06824e-07	0.000124863	6.41542	1.47852
AIMP2	-0.610264	5.3	-5.24597	3.03297e-07	0.000124863	6.42229	-1.52654
UBL5	-0.595105	6.19119	-5.23454	3.20923e-07	0.000127491	6.36303	-1.51058
IGSF1	-0.6188	3.58516	-5.21139	3.59732e-07	0.000139584	6.26879	-1.5356
ATP6V1H	-0.703098	7.12816	-5.19698	3.8614e-07	0.000146426	6.18136	-1.628
PPDPF	-0.605624	6.34299	-5.18385	4.1184e-07	0.000152701	6.13167	-1.52164
RNF181	-0.602532	6.40318	-5.14975	4.8658e-07	0.000176491	5.97752	-1.51838
RP11-295M18.6	-0.507608	1.53826	-5.13414	5.25028e-07	0.000185462	5.91889	-1.42169
ANAPC10	-0.614437	2.73966	-5.13083	5.33543e-07	0.000185462	5.90372	-1.53096
PKIB	-0.473696	3.29873	-5.09654	6.30107e-07	0.000190104	5.74919	-1.38866
RAB36	-0.513747	4.69034	-5.08689	6.60194e-07	0.000190104	5.70469	-1.42775
LOC101927752	-0.535487	4.98854	-5.08669	6.60836e-07	0.000190104	5.70322	-1.44943
RASAL1	-0.541145	5.85686	-5.09336	6.39866e-07	0.000190104	5.72946	-1.45513
ALKBH7	-0.579761	4.93496	-5.08861	6.54739e-07	0.000190104	5.71193	-1.4946
ZFHX4-AS1	-0.582865	3.50564	-5.10124	6.15946e-07	0.000190104	5.77016	-1.49782
LOC101927424	-0.584272	5.97663	-5.1063	6.01015e-07	0.000190104	5.78651	-1.49928
LANCL2	-0.594163	6.40948	-5.10569	6.02789e-07	0.000190104	5.78039	-1.5096
STX18	-0.64705	4.91161	-5.08965	6.51447e-07	0.000190104	5.71667	-1.56596
GPT2	-0.689466	5.04387	-5.11629	5.72594e-07	0.000190104	5.83566	-1.61269
PLGRKT	-0.627265	3.89771	-5.08178	6.76722e-07	0.000191375	5.68271	-1.54463
CRAT	-0.535205	4.29454	-5.02855	8.74105e-07	0.000240299	5.44555	-1.44915
LAMTOR1	-0.578003	5.5105	-5.0275	8.78527e-07	0.000240299	5.43887	-1.49278
PUF60	-0.550285	6.30271	-4.99902	1.00658e-06	0.000266585	5.30966	-1.46437
ENO1	-0.678752	7.46732	-5.00211	9.91833e-07	0.000266585	5.3127	-1.60075
HLTF	-0.634031	5.80337	-4.99133	1.04412e-06	0.000272206	5.2787	-1.55189
RTP5	-0.631345	5.7052	-4.96625	1.17632e-06	0.000301954	5.16925	-1.54901
TRPV6	0.606757	4.42677	4.9437	1.30889e-06	0.000303149	5.07219	1.52283
FAM83D	0.575949	3.09907	4.95097	1.26464e-06	0.000303149	5.10404	1.49066
CASC3	0.561512	6.69407	4.94117	1.32458e-06	0.000303149	5.05143	1.47581
POU6F2	0.430051	2.15237	4.94001	1.33188e-06	0.000303149	5.05566	1.34728
CCBL2	-0.504186	6.03748	-4.93685	1.35193e-06	0.000303149	5.03984	-1.41832
DHRS7B	-0.52219	4.49517	-4.92686	1.41718e-06	0.000303149	4.99891	-1.43613
ACP2	-0.549797	5.59126	-4.94337	1.3109e-06	0.000303149	5.06973	-1.46388
APEX1	-0.55752	6.50871	-4.95936	1.21536e-06	0.000303149	5.13519	-1.47174
LSM3	-0.575711	5.71193	-4.93776	1.3461e-06	0.000303149	5.04503	-1.49041
CHID1	-0.582768	4.71386	-4.94801	1.28245e-06	0.000303149	5.0911	-1.49772
VWA5A	-0.586648	5.20285	-4.93481	1.36499e-06	0.000303149	5.03319	-1.50175
NSMCE1	-0.623789	5.2366	-4.93034	1.39408e-06	0.000303149	5.01371	-1.54092
FGF13	-0.772858	7.30814	-4.92822	1.40807e-06	0.000303149	4.99439	-1.70865
DCDC1	-0.406796	1.0249	-4.90599	1.56344e-06	0.000321339	4.90624	-1.32574
ELAC1	-0.440991	2.41137	-4.91166	1.52231e-06	0.000321339	4.93189	-1.35754
DCAF15	-0.475889	3.69874	-4.90107	1.59999e-06	0.000321339	4.88664	-1.39078
SRM	-0.529398	6.12648	-4.89762	1.62605e-06	0.000321339	4.86986	-1.44333
MECR	-0.530176	4.46378	-4.8937	1.65628e-06	0.000321339	4.85497	-1.4441
TIMM8B	-0.619381	6.29708	-4.90089	1.60129e-06	0.000321339	4.88336	-1.53622
WDR77	-0.683021	4.12956	-4.89483	1.64751e-06	0.000321339	4.85976	-1.6055
RBM3	-0.748119	4.60403	-4.89469	1.64862e-06	0.000321339	4.85926	-1.6796
LPPR4	-0.652421	7.63809	-4.8842	1.73165e-06	0.000332098	4.80195	-1.5718
SCN3B	-0.681915	8.63657	-4.87992	1.76668e-06	0.000334967	4.77249	-1.60427
ATP5F1	-0.55124	7.34365	-4.87461	1.81116e-06	0.000339542	4.76331	-1.46534
ZNF334	-0.530959	2.7354	-4.86913	1.85808e-06	0.000340424	4.74766	-1.44489
DDB1	-0.54831	6.38592	-4.8704	1.84708e-06	0.000340424	4.75181	-1.46237
CACNA1H	-0.606732	3.66192	-4.86696	1.87707e-06	0.000340424	4.73899	-1.52281
KCNC1	0.770106	6.06832	4.86364	1.90638e-06	0.000342022	4.72197	1.7054
BPGM	-0.518392	3.48238	-4.85651	1.9708e-06	0.000342529	4.69385	-1.43236
FECH	-0.522513	5.23407	-4.85965	1.94214e-06	0.000342529	4.70814	-1.43645
CHCHD5	-0.57399	3.87487	-4.85817	1.95563e-06	0.000342529	4.7013	-1.48864
CHCHD6	-0.521691	5.01542	-4.85403	1.99376e-06	0.000342947	4.684	-1.43564
IGIP	0.627258	6.94167	4.83928	2.13545e-06	0.000363571	4.61272	1.54463
SYT2	0.697824	6.41553	4.83229	2.20595e-06	0.000368666	4.58655	1.62206
KLHDC4	-0.479017	4.45142	-4.83193	2.20957e-06	0.000368666	4.58903	-1.39379
FAH	-0.525905	3.86337	-4.82937	2.236e-06	0.000369382	4.5776	-1.43984
MED29	-0.501735	5.64323	-4.82527	2.27893e-06	0.000372784	4.56072	-1.41592
SAP30L	0.620449	5.03959	4.82001	2.33528e-06	0.000373935	4.53837	1.53735
SSSCA1	-0.436532	4.69162	-4.81542	2.38539e-06	0.000373935	4.51859	-1.35335
TOR1AIP2	-0.436745	4.38586	-4.81099	2.43486e-06	0.000373935	4.49945	-1.35355
CD2BP2	-0.467595	5.64734	-4.81388	2.40245e-06	0.000373935	4.51218	-1.3828
COA3	-0.549101	6.74852	-4.81731	2.3646e-06	0.000373935	4.52373	-1.46317
ENTPD6	-0.574747	6.20525	-4.81028	2.44284e-06	0.000373935	4.49603	-1.48942
APMAP	-0.591874	6.93543	-4.81203	2.42319e-06	0.000373935	4.5004	-1.5072
SYTL5	-0.571429	6.42145	-4.80737	2.47596e-06	0.000375557	4.48305	-1.48599
ZNF436	-0.588132	5.18296	-4.80495	2.50383e-06	0.000376364	4.47421	-1.5033
BCKDK	-0.424985	4.96645	-4.77851	2.82872e-06	0.000406723	4.36178	-1.34256
C1orf85	-0.454919	3.71635	-4.77916	2.8202e-06	0.000406723	4.36323	-1.37071
ZBTB3	-0.46161	2.84919	-4.77934	2.81787e-06	0.000406723	4.36285	-1.37708
RBM42	-0.523764	4.73484	-4.7795	2.81583e-06	0.000406723	4.36574	-1.4377
SCG3	-0.572829	5.7814	-4.77672	2.85206e-06	0.000406723	4.35449	-1.48744
PCLO	-0.620019	7.09345	-4.78405	2.75734e-06	0.000406723	4.3815	-1.5369
PDCD6	-0.513188	6.47961	-4.77295	2.90192e-06	0.000409158	4.33737	-1.4272
UCP2	-0.542373	5.69149	-4.77174	2.91818e-06	0.000409158	4.33347	-1.45637
YIPF3	-0.501998	4.20875	-4.76891	2.95636e-06	0.000411057	4.32033	-1.41617
ALG14	-0.459055	4.07886	-4.76247	3.04512e-06	0.0004199	4.29292	-1.37464
KPNA5	0.578183	5.37754	4.74281	3.33228e-06	0.000454204	4.2116	1.49297
PSMB4	-0.505579	7.00801	-4.74176	3.34834e-06	0.000454204	4.2044	-1.41969
COL2A1	-0.451476	1.29331	-4.739	3.39098e-06	0.000455071	4.18983	-1.36744
SAMM50	-0.471602	5.29659	-4.73546	3.44621e-06	0.000455071	4.18043	-1.38665
CHRNA1	-0.494797	4.34812	-4.72914	3.54715e-06	0.000455071	4.15261	-1.40912
MRPS18A	-0.497847	4.67499	-4.7262	3.59514e-06	0.000455071	4.14068	-1.4121
C7orf50	-0.503111	5.66109	-4.72589	3.6002e-06	0.000455071	4.14057	-1.41727
CPNE6	-0.572048	6.86237	-4.73115	3.51485e-06	0.000455071	4.16083	-1.48663
SSBP1	-0.605839	5.79516	-4.73277	3.48891e-06	0.000455071	4.16944	-1.52186
ACVR1	-0.614392	5.28107	-4.72958	3.54002e-06	0.000455071	4.15567	-1.53091
GTF2H5	-0.635181	5.61429	-4.72618	3.59545e-06	0.000455071	4.14173	-1.55313
APBB3	-0.487205	4.92827	-4.72116	3.67874e-06	0.000457526	4.11989	-1.40173
PEX16	-0.502667	5.31985	-4.71979	3.70189e-06	0.000457526	4.11466	-1.41683
NOL9	-0.544847	4.8048	-4.7205	3.68993e-06	0.000457526	4.11689	-1.45887
CD81	-0.548787	8.31383	-4.71789	3.734e-06	0.000458102	4.09651	-1.46285
TRAP1	-0.590311	5.00001	-4.71613	3.76415e-06	0.000458429	4.09884	-1.50557
MYL5	-0.556203	4.15546	-4.7111	3.85128e-06	0.000465643	4.07652	-1.47039
KBTBD2	0.501241	5.68041	4.69978	4.05487e-06	0.00046983	4.03157	1.41543
HTR4	-0.49461	4.34496	-4.70679	3.92763e-06	0.00046983	4.05876	-1.40894
WDR61	-0.543396	6.13461	-4.70108	4.03083e-06	0.00046983	4.037	-1.4574
SLC27A2	-0.562359	1.97516	-4.70421	3.97393e-06	0.00046983	4.04413	-1.47668
CTXN1	-0.609343	7.04512	-4.70391	3.97937e-06	0.00046983	4.04684	-1.52556
RHBDD2	-0.615652	7.96617	-4.70124	4.02797e-06	0.00046983	4.03068	-1.53225
NUDT2	-0.48579	4.07106	-4.69682	4.10963e-06	0.000472891	4.01662	-1.40035
VPS25	-0.45804	4.50274	-4.69306	4.18046e-06	0.000477746	4.00159	-1.37367
KIAA1958	0.563065	5.13223	4.68876	4.26273e-06	0.000483835	3.98536	1.4774
C17orf89	-0.63225	5.53966	-4.68107	4.414e-06	0.000497619	3.9533	-1.54998
C19orf10	-0.408619	5.53363	-4.66676	4.70925e-06	0.000516933	3.89398	-1.32741
GPR64	-0.474017	2.34072	-4.66916	4.65857e-06	0.000516933	3.898	-1.38897
AGPAT1	-0.495252	7.18727	-4.66999	4.64105e-06	0.000516933	3.90584	-1.40957
SLC16A2	-0.579223	3.91107	-4.66798	4.68334e-06	0.000516933	3.8959	-1.49404
ZRANB3	-0.510574	3.7699	-4.66178	4.81638e-06	0.000525237	3.86987	-1.42462
ACP1	-0.509433	6.44226	-4.65501	4.96587e-06	0.000534552	3.8459	-1.42349
DOLK	-0.529756	4.16673	-4.65641	4.93467e-06	0.000534552	3.8483	-1.44368
C3orf17	-0.475116	5.52705	-4.65332	5.00375e-06	0.000535177	3.83827	-1.39003
PCGF5	0.615766	6.05779	4.63858	5.34731e-06	0.000561671	3.77823	1.53237
CAMTA1	0.591414	7.27972	4.62844	5.59667e-06	0.000561671	3.73334	1.50672
KCNK12	0.511954	4.93819	4.62795	5.60896e-06	0.000561671	3.73299	1.42598
BRE	-0.422917	5.51397	-4.62496	5.68471e-06	0.000561671	3.72123	-1.34064
FAM160A2	-0.430742	5.12504	-4.63228	5.50089e-06	0.000561671	3.75045	-1.34793
PCK2	-0.447597	2.73023	-4.63163	5.51696e-06	0.000561671	3.74269	-1.36377
GSS	-0.45149	5.48916	-4.63428	5.45167e-06	0.000561671	3.75955	-1.36745
SLC25A22	-0.506942	5.93198	-4.63792	5.36309e-06	0.000561671	3.77531	-1.42103
CHP1	-0.524012	6.31314	-4.62691	5.63524e-06	0.000561671	3.7303	-1.43795
NUP93	-0.52521	4.16566	-4.62691	5.63524e-06	0.000561671	3.72613	-1.43914
PSMB7	-0.555707	6.55884	-4.62818	5.60304e-06	0.000561671	3.73551	-1.46989
CSF1R	-0.571186	6.01006	-4.63553	5.42101e-06	0.000561671	3.76554	-1.48574
BET1	-0.605699	4.42305	-4.62479	5.68909e-06	0.000561671	3.71786	-1.52172
GABRQ	-0.499545	4.95583	-4.61837	5.85516e-06	0.000574667	3.69266	-1.41377
KIAA2013	-0.479262	5.58436	-4.61557	5.92917e-06	0.000575433	3.68274	-1.39403
MIR1236	-0.550963	5.50148	-4.61546	5.93195e-06	0.000575433	3.68205	-1.46506
HBP1	0.504276	5.54073	4.61372	5.97858e-06	0.000576604	3.67577	1.41841
ARNTL	0.549652	5.92482	4.6088	6.11161e-06	0.000579388	3.65611	1.46373
CHMP2A	-0.523796	5.66214	-4.61001	6.0787e-06	0.000579388	3.66005	-1.43773
SLC24A3	-0.579159	7.75767	-4.6098	6.08436e-06	0.000579388	3.65723	-1.49398
FBXO33	0.547514	5.92832	4.60528	6.2085e-06	0.000585248	3.64173	1.46156
LOC101926951	-0.557282	6.27616	-4.59775	6.42108e-06	0.000601886	3.61091	-1.47149
DBNL	-0.592357	5.31668	-4.59551	6.48558e-06	0.000604536	3.59967	-1.50771
LINC00094	-0.467859	5.22561	-4.5888	6.68276e-06	0.000619455	3.57204	-1.38306
PTGER4	-0.566131	1.6057	-4.58447	6.81304e-06	0.000628042	3.54602	-1.48055
NR3C1	0.55973	6.76027	4.57616	7.06988e-06	0.000641092	3.52268	1.47399
FAM174B	-0.387055	4.13457	-4.57648	7.05975e-06	0.000641092	3.51889	-1.30772
CYB561D2	-0.526519	4.56586	-4.57738	7.03182e-06	0.000641092	3.52345	-1.44045
RP5-1085F17.3	0.531491	6.33509	4.57369	7.14807e-06	0.000644679	3.51315	1.44542
MANEAL	-0.451061	4.61658	-4.57204	7.20081e-06	0.000645943	3.50181	-1.36704
CREBRF	0.603949	5.85888	4.5658	7.40308e-06	0.000646704	3.48085	1.51987
MITF	0.506157	3.94469	4.56922	7.2916e-06	0.000646704	3.48951	1.42026
SCO1	-0.457465	3.9817	-4.56836	7.31951e-06	0.000646704	3.48525	-1.37313
LPPR1	-0.486357	6.82778	-4.56691	7.3669e-06	0.000646704	3.48561	-1.4009
EPCAM	-0.547982	3.1577	-4.56657	7.37792e-06	0.000646704	3.47573	-1.46204
LUZP1	0.579117	6.32086	4.56389	7.46632e-06	0.000648831	3.47343	1.49393
SAP30BP	-0.488129	4.86616	-4.56144	7.54813e-06	0.000652542	3.45921	-1.40262
DHDDS	-0.49295	4.40631	-4.55981	7.60281e-06	0.000653881	3.45135	-1.40732
SPCS1	-0.493952	7.71555	-4.55731	7.68754e-06	0.000657777	3.44499	-1.4083
MIPEP	-0.546548	2.53351	-4.55522	7.7593e-06	0.00066053	3.42798	-1.46059
PSMA5	-0.505585	5.10517	-4.55327	7.82665e-06	0.000662882	3.42667	-1.4197
MANBAL	-0.473473	5.66255	-4.55043	7.92576e-06	0.000667885	3.41703	-1.38845
GPAA1	-0.487763	6.0541	-4.54463	8.13194e-06	0.000675531	3.39461	-1.40227
ALDH5A1	-0.514939	6.6256	-4.54537	8.10527e-06	0.000675531	3.39852	-1.42893
SPHKAP	-0.577734	8.0034	-4.54446	8.13795e-06	0.000675531	3.39237	-1.4925
ZDHHC24	-0.497016	4.26215	-4.53714	8.40559e-06	0.000687487	3.35877	-1.41129
DAP	-0.513032	5.1717	-4.53816	8.36792e-06	0.000687487	3.36556	-1.42705
CHGB	-0.651673	6.51266	-4.53831	8.36252e-06	0.000687487	3.36985	-1.57099
TDRD6	0.497377	4.68118	4.53509	8.4824e-06	0.000688564	3.35266	1.41165
FAM86C1	-0.492424	2.49212	-4.53458	8.5013e-06	0.000688564	3.34384	-1.40681
PRKAG1	-0.516832	5.27184	-4.5277	8.76371e-06	0.000704582	3.32354	-1.43081
PEMT	-0.542156	4.6934	-4.5261	8.82576e-06	0.000704582	3.31512	-1.45615
SLC8A3	-0.586322	4.53142	-4.52625	8.82008e-06	0.000704582	3.31521	-1.50141
FASTKD2	-0.438066	4.23038	-4.52419	8.90024e-06	0.000707145	3.30621	-1.35479
PDK1	-0.467633	4.37836	-4.5212	9.01863e-06	0.000711767	3.29445	-1.38284
PPM1E	-0.507496	7.54158	-4.52057	9.04372e-06	0.000711767	3.29808	-1.42158
ANK1	0.61818	4.38294	4.51345	9.33164e-06	0.000715323	3.2643	1.53494
A2M-AS1	0.521585	3.76019	4.51385	9.31535e-06	0.000715323	3.26402	1.43553
UBXN8	-0.400629	3.83865	-4.51312	9.34527e-06	0.000715323	3.26035	-1.32008
TMEM205	-0.48451	6.40442	-4.51375	9.3194e-06	0.000715323	3.27091	-1.39911
TMEM53	-0.508758	3.95359	-4.51682	9.19424e-06	0.000715323	3.27554	-1.42283
AIG1	-0.517348	5.14597	-4.5131	9.34615e-06	0.000715323	3.2641	-1.43132
LOC286189	-0.442917	0.958653	-4.51191	9.39524e-06	0.000715798	3.24868	-1.35935
SIX4	0.584094	3.0739	4.50218	9.80603e-06	0.000741077	3.21493	1.4991
C5orf22	-0.436413	4.93282	-4.49888	9.94913e-06	0.000741077	3.20608	-1.35324
PPIB	-0.469016	6.42615	-4.50124	9.84659e-06	0.000741077	3.22077	-1.38417
TRMT10C	-0.510394	3.94216	-4.50089	9.86154e-06	0.000741077	3.21113	-1.42444
B3GALT6	-0.552791	5.63841	-4.49961	9.91716e-06	0.000741077	3.21167	-1.46692
NRP1	-0.441071	5.07151	-4.49778	9.99719e-06	0.000741347	3.20217	-1.35761
TUBGCP4	0.585958	4.12751	4.4875	1.04585e-05	0.000772124	3.15887	1.50104
POLR3C	-0.379204	4.34522	-4.48102	1.07595e-05	0.000790849	3.13243	-1.30062
KLHL8	0.774062	4.40485	4.4772	1.09409e-05	0.000800654	3.11874	1.71008
CANT1	-0.477815	4.58716	-4.47554	1.10206e-05	0.000802964	3.11107	-1.39263
TUBB2A	-0.547446	9.72319	-4.47376	1.11065e-05	0.000805705	3.10095	-1.4615
WDR3	-0.434536	3.78465	-4.4723	1.11777e-05	0.000805889	3.09568	-1.35148
IMPDH2	-0.493097	5.98613	-4.47173	1.12056e-05	0.000805889	3.10141	-1.40746
COX18	-0.502104	4.548	-4.46897	1.13413e-05	0.000812145	3.08462	-1.41628
PPCS	-0.420022	5.24893	-4.46351	1.16152e-05	0.000828205	3.06552	-1.33795
CCDC69	0.449335	3.81588	4.45868	1.18623e-05	0.00083949	3.04222	1.36541
RUVBL1	-0.421518	4.04748	-4.45845	1.18741e-05	0.00083949	3.04104	-1.33934
SEMA7A	0.509096	4.51228	4.45406	1.21039e-05	0.000849828	3.02609	1.42316
PSMB3	-0.507772	5.96598	-4.45371	1.21222e-05	0.000849828	3.02951	-1.42185
TTBK2	0.574609	5.40476	4.44652	1.25074e-05	0.000855945	3.00022	1.48927
TAZ	0.53833	3.77462	4.44758	1.245e-05	0.000855945	2.99783	1.45229
ZNF629	-0.44051	4.17617	-4.44942	1.23506e-05	0.000855945	3.00532	-1.35708
ATPIF1	-0.454044	5.69182	-4.44467	1.26085e-05	0.000855945	2.99246	-1.36987
TCTA	-0.467189	5.45461	-4.44567	1.25539e-05	0.000855945	2.99529	-1.38241
MGC16275	-0.520677	4.75213	-4.44353	1.26712e-05	0.000855945	2.98365	-1.43463
SRR	-0.531328	4.8469	-4.44465	1.26097e-05	0.000855945	2.98846	-1.44526
NSUN2	-0.541685	4.51193	-4.44905	1.23705e-05	0.000855945	3.00481	-1.45567
HMP19	-0.552755	7.48526	-4.44368	1.2663e-05	0.000855945	2.99281	-1.46688
GNRH1	0.412485	1.86939	4.44055	1.28367e-05	0.000858308	2.96403	1.33098
KLHL35	-0.398995	3.4488	-4.4417	1.27725e-05	0.000858308	2.97213	-1.31859
RAVER2	-0.527959	2.57363	-4.44012	1.28605e-05	0.000858308	2.9632	-1.44189
ZHX1	0.495934	6.04439	4.43651	1.30636e-05	0.000864946	2.96296	1.41023
CBR1	-0.569967	6.42001	-4.43665	1.30561e-05	0.000864946	2.96344	-1.48449
SMEK1	0.482097	4.8232	4.43379	1.32189e-05	0.000869983	2.9467	1.39677
AIF1	-0.461811	6.09787	-4.43336	1.3244e-05	0.000869983	2.94932	-1.37727
CDCA7	-0.473061	1.98563	-4.42968	1.34567e-05	0.000877054	2.92014	-1.38805
TRIM36	-0.528579	5.24159	-4.42997	1.34401e-05	0.000877054	2.93175	-1.44251
BEX1	-0.580151	8.80075	-4.42014	1.40248e-05	0.000910524	2.89725	-1.49501
FN3KRP	-0.556308	5.92898	-4.41768	1.41751e-05	0.00091671	2.88643	-1.4705
AP3B2	-0.487432	5.54749	-4.41421	1.43898e-05	0.000925145	2.87091	-1.40195
TRAPPC9	-0.493489	5.59234	-4.41378	1.44164e-05	0.000925145	2.86945	-1.40785
LYRM9	-0.468432	6.3472	-4.412	1.45278e-05	0.000928725	2.86597	-1.3836
NRIP2	0.506089	3.75105	4.40945	1.46886e-05	0.00093542	2.84606	1.42019
PTPRA	-0.485183	6.34769	-4.40395	1.50422e-05	0.000942876	2.83425	-1.39976
LINC00086	-0.554208	8.0643	-4.40324	1.50883e-05	0.000942876	2.83354	-1.46836
CIRBP	-0.560463	8.6278	-4.40348	1.50727e-05	0.000942876	2.83299	-1.47474
C3orf70	-0.633311	6.541	-4.4066	1.4871e-05	0.000942876	2.84523	-1.55112
HMGN2	-0.661359	8.40687	-4.40379	1.50527e-05	0.000942876	2.835	-1.58157
ATOX1	-0.484975	6.34468	-4.40015	1.52905e-05	0.000951947	2.81933	-1.39956
TATDN1	-0.414006	4.59416	-4.39482	1.56461e-05	0.000956247	2.78996	-1.33238
PCBP3	-0.448278	3.79227	-4.39506	1.56304e-05	0.000956247	2.788	-1.36441
APEX2	-0.497741	2.87951	-4.39598	1.55686e-05	0.000956247	2.78848	-1.412
NAPA	-0.525323	7.02666	-4.39487	1.5643e-05	0.000956247	2.80074	-1.43926
C1orf61	-0.682547	9.0825	-4.39743	1.54715e-05	0.000956247	2.80778	-1.60497
SNRPF	-0.594575	4.99926	-4.3892	1.60298e-05	0.000976124	2.76928	-1.51003
PPARGC1A	0.601232	4.66281	4.38804	1.61102e-05	0.000976244	2.76516	1.51701
GNB2	-0.492105	6.20492	-4.38711	1.6175e-05	0.000976244	2.76745	-1.4065
IPO5P1	-0.493839	3.92224	-4.38664	1.62074e-05	0.000976244	2.75518	-1.40819
SCN1A	0.589478	6.94626	4.38344	1.64325e-05	0.000986247	2.75656	1.5047
CCT6B	-0.596716	2.64197	-4.37979	1.66923e-05	0.000998246	2.72374	-1.51227
WBP11	-0.466731	5.5537	-4.37216	1.72483e-05	0.00102782	2.70544	-1.38197
FAM126A	-0.569705	6.50233	-4.36779	1.75751e-05	0.00104356	2.6931	-1.48422
KCNS1	0.592483	6.74109	4.36623	1.76932e-05	0.00104685	2.68924	1.50784
CLPTM1	-0.481618	6.87385	-4.36196	1.80194e-05	0.0010591	2.67197	-1.39631
SNRPD1	-0.521367	4.77155	-4.36186	1.80272e-05	0.0010591	2.66088	-1.43532
SPECC1L	0.489533	4.65255	4.36078	1.81108e-05	0.00105941	2.65777	1.40399
MRPL24	-0.530588	4.75655	-4.36016	1.81595e-05	0.00105941	2.65411	-1.44452
C8orf33	-0.483303	4.97372	-4.35813	1.83176e-05	0.00106491	2.64724	-1.39794
MAK16	-0.403109	4.75365	-4.3573	1.8383e-05	0.001065	2.64305	-1.32235
AFTPH	0.466072	5.9425	4.35569	1.85103e-05	0.00106538	2.64505	1.38134
TM2D2	-0.47279	5.70664	-4.3556	1.85173e-05	0.00106538	2.64151	-1.38779
BRD9	-0.500757	5.66074	-4.34672	1.92337e-05	0.00109993	2.60655	-1.41496
COL4A2	-0.519017	5.84167	-4.34653	1.92497e-05	0.00109993	2.60683	-1.43298
PTRH1	-0.412857	3.62697	-4.34463	1.94067e-05	0.00110512	2.58904	-1.33132
PURA	0.503545	8.04689	4.33923	1.98593e-05	0.00111597	2.585	1.41769
DPH2	-0.398755	3.35872	-4.33845	1.99255e-05	0.00111597	2.56379	-1.31837
EIF2B3	-0.403739	4.82054	-4.33935	1.98489e-05	0.00111597	2.57317	-1.32293
HTRA2	-0.445824	5.35886	-4.3409	1.97179e-05	0.00111597	2.58212	-1.36209
CNTNAP3	-0.550738	3.83175	-4.33838	1.99316e-05	0.00111597	2.5652	-1.46483
SYT5	-0.488009	6.20926	-4.33665	2.00792e-05	0.00111674	2.57054	-1.40251
CCDC157	-0.517415	3.08781	-4.33713	2.00376e-05	0.00111674	2.55754	-1.43139
MAGED1	-0.529699	8.18014	-4.3354	2.01867e-05	0.00111899	2.57057	-1.44363
NAGA	-0.420171	4.35325	-4.33438	2.02745e-05	0.00112013	2.55177	-1.33809
WNK4	-0.408614	1.52222	-4.3314	2.05335e-05	0.0011307	2.53073	-1.32741
UCHL3	-0.56071	4.38267	-4.32886	2.07573e-05	0.00113926	2.53017	-1.47499
MAP1LC3A	-0.513134	7.32029	-4.32801	2.08321e-05	0.00113962	2.54159	-1.42715
RHOQ	0.501452	7.67585	4.32538	2.10667e-05	0.00114869	2.53214	1.41564
SEC22A	-0.489356	2.75798	-4.32348	2.12378e-05	0.00115424	2.50318	-1.40382
ATP6V0E2-AS1	-0.509734	2.84566	-4.3188	2.1665e-05	0.00117364	2.48517	-1.42379
RBM4	-0.493723	4.44626	-4.3075	2.27302e-05	0.00122008	2.44744	-1.40807
UBA52	-0.511745	7.85492	-4.30738	2.27418e-05	0.00122008	2.46304	-1.42577
NR4A3	-0.568164	5.07242	-4.30792	2.26893e-05	0.00122008	2.452	-1.48264
LOC100996693	-0.4373	4.278	-4.30433	2.30379e-05	0.00122028	2.43453	-1.35407
NT5DC3	-0.438063	5.91978	-4.30546	2.29274e-05	0.00122028	2.44812	-1.35478
MDH2	-0.451667	6.66935	-4.30609	2.28661e-05	0.00122028	2.4549	-1.36762
PGRMC1	-0.510954	7.65918	-4.30438	2.30325e-05	0.00122028	2.45135	-1.42499
GBA	-0.437045	4.60989	-4.30179	2.32874e-05	0.00122959	2.42607	-1.35383
ESRRG	0.510067	5.77901	4.29957	2.35077e-05	0.00123341	2.42666	1.42412
STAG2	0.463715	6.06596	4.30007	2.3457e-05	0.00123341	2.43027	1.37909
ZNF18	-0.404674	3.68627	-4.29784	2.36796e-05	0.00123854	2.40702	-1.32379
NEFH	0.682353	7.97012	4.28681	2.48115e-05	0.00124318	2.38452	1.60475
STRBP	0.639074	5.96824	4.29327	2.41427e-05	0.00124318	2.40392	1.55733
LOC284219	0.483175	4.42153	4.2906	2.44167e-05	0.00124318	2.38344	1.39782
TMEM208	-0.389441	5.24887	-4.29229	2.42435e-05	0.00124318	2.39288	-1.30989
MRPS25	-0.397482	5.37359	-4.28748	2.47409e-05	0.00124318	2.37517	-1.31721
VEZT	-0.398726	5.32597	-4.29296	2.41743e-05	0.00124318	2.39598	-1.31834
NLE1	-0.441456	3.91094	-4.28798	2.46885e-05	0.00124318	2.36973	-1.35797
FARSB	-0.446773	6.41589	-4.28839	2.46463e-05	0.00124318	2.38541	-1.36299
ARF1	-0.474692	7.96076	-4.29209	2.42636e-05	0.00124318	2.40465	-1.38962
TBCA	-0.491579	6.66336	-4.29239	2.42328e-05	0.00124318	2.40209	-1.40598
GPATCH2	-0.495754	2.76701	-4.29121	2.43545e-05	0.00124318	2.37766	-1.41006
MRPL13	-0.513645	3.78067	-4.28933	2.45485e-05	0.00124318	2.37426	-1.42765
CDC123	-0.538018	4.9288	-4.29294	2.41769e-05	0.00124318	2.39324	-1.45198
ZCCHC17	-0.584377	5.8008	-4.28747	2.47422e-05	0.00124318	2.37762	-1.49939
RETSAT	-0.453939	4.51561	-4.28359	2.51512e-05	0.00125268	2.35524	-1.36977
DAK	-0.496046	3.15996	-4.28362	2.5148e-05	0.00125268	2.34961	-1.41034
POGK	0.51743	6.3424	4.28144	2.53806e-05	0.00126034	2.36036	1.4314
SERPINB1	-0.437056	4.44676	-4.27985	2.55516e-05	0.00126228	2.34053	-1.35384
PRAF2	-0.470787	6.07328	-4.27967	2.55709e-05	0.00126228	2.3497	-1.38587
ITPA	-0.471076	4.79966	-4.2779	2.5763e-05	0.00126801	2.3346	-1.38614
CDK20	-0.510173	4.35788	-4.27604	2.59653e-05	0.00127421	2.32536	-1.42422
CLDN9	0.402373	3.29312	4.27233	2.63749e-05	0.00129051	2.30793	1.32168
MAX	0.568105	6.38964	4.26431	2.72816e-05	0.00132323	2.29519	1.48257
SP1	0.517438	4.39083	4.26498	2.72044e-05	0.00132323	2.28459	1.43141
FAM167A	-0.547485	5.76565	-4.26537	2.71596e-05	0.00132323	2.29253	-1.46154
C18orf42	-0.436411	2.56911	-4.26185	2.75647e-05	0.00132924	2.26365	-1.35323
TUFM	-0.47794	6.36502	-4.26224	2.75195e-05	0.00132924	2.28483	-1.39275
MCFD2	-0.480013	5.31699	-4.25962	2.78251e-05	0.00133793	2.26743	-1.39476
EFNA5	0.509616	6.1789	4.25799	2.80158e-05	0.00133945	2.26975	1.42367
NOS1	-0.495802	5.28108	-4.25798	2.80173e-05	0.00133945	2.26086	-1.4101
THEMIS	0.422097	4.04443	4.25677	2.81606e-05	0.00134246	2.25126	1.33987
SCN4B	0.605627	6.22136	4.25534	2.83302e-05	0.00134287	2.2601	1.52164
INSM1	-0.499231	3.86932	-4.25567	2.82909e-05	0.00134287	2.24485	-1.41346
CNR1	-0.549368	5.65529	-4.2475	2.92779e-05	0.00138386	2.22332	-1.46344
BRWD1	-0.478286	6.56233	-4.24607	2.94549e-05	0.00138829	2.2244	-1.39309
TXNDC9	-0.427413	5.09011	-4.24132	3.00468e-05	0.00139646	2.19592	-1.34482
DDX49	-0.43381	4.30904	-4.24244	2.99058e-05	0.00139646	2.19612	-1.3508
ACO2	-0.471983	6.87615	-4.24312	2.9821e-05	0.00139646	2.21508	-1.38702
HSDL2	-0.495736	6.22009	-4.2432	2.98113e-05	0.00139646	2.21112	-1.41004
COG3	-0.528121	3.50354	-4.24196	2.99669e-05	0.00139646	2.19049	-1.44205
RARB	0.446299	4.39133	4.23765	3.05128e-05	0.00141419	2.17962	1.36254
NALCN	-0.46814	6.13008	-4.23543	3.0797e-05	0.0014234	2.18097	-1.38333
STK25	-0.420439	5.38265	-4.22774	3.18047e-05	0.00146592	2.14618	-1.33833
LINC01018	0.445208	3.84238	4.22498	3.21738e-05	0.00147523	2.12869	1.36151
ARHGAP1	-0.452615	7.56077	-4.2249	3.21835e-05	0.00147523	2.14902	-1.36852
PRR7	-0.557779	4.14438	-4.22229	3.25373e-05	0.00148735	2.11815	-1.472
DDX41	-0.485303	5.54738	-4.21559	3.34591e-05	0.00152531	2.10109	-1.39988
FZD7	-0.531622	5.21759	-4.21086	3.41267e-05	0.00155151	2.08048	-1.44555
UIMC1	0.421888	4.6009	4.20991	3.42613e-05	0.0015534	2.075	1.33968
ACAD9	-0.418024	5.45038	-4.20525	3.49322e-05	0.0015728	2.06127	-1.3361
FTCDNL1	-0.458532	1.96352	-4.20544	3.49052e-05	0.0015728	2.04546	-1.37414
SERINC5	-0.505227	6.27892	-4.20498	3.49721e-05	0.0015728	2.06649	-1.41935
SLIT3	-0.469028	4.65037	-4.20329	3.5219e-05	0.00157965	2.04836	-1.38418
PLD4	-0.384468	3.23025	-4.20038	3.56483e-05	0.00159461	2.03069	-1.30538
AHRR	-0.394353	3.76818	-4.19899	3.58539e-05	0.00159848	2.028	-1.31435
SNHG8	-0.572852	6.01367	-4.19851	3.59263e-05	0.00159848	2.03983	-1.48746
TAF3	0.379451	4.24587	4.1942	3.65753e-05	0.00162303	2.01334	1.30085
EMC8	-0.423807	5.08355	-4.19294	3.67676e-05	0.00162723	2.01182	-1.34146
PPP2R1A	-0.463379	6.90485	-4.19062	3.71235e-05	0.00163172	2.01693	-1.37877
SSR4	-0.480545	6.47268	-4.19138	3.7007e-05	0.00163172	2.01672	-1.39527
TUBB3	-0.549174	9.78229	-4.19037	3.71623e-05	0.00163172	2.01991	-1.46325
TAF9B	-0.417392	5.42346	-4.18716	3.76599e-05	0.00164923	1.9926	-1.33551
ITSN1	0.454161	6.18256	4.18521	3.79653e-05	0.00165006	1.99395	1.36999
HCST	-0.419531	3.52914	-4.18612	3.78231e-05	0.00165006	1.97793	-1.33749
MVP	-0.455441	4.39692	-4.18515	3.79756e-05	0.00165006	1.97835	-1.3712
RC3H2	0.503438	6.47976	4.18271	3.83607e-05	0.0016562	1.98682	1.41759
C15orf37	-0.453131	1.8021	-4.18339	3.82534e-05	0.0016562	1.96109	-1.36901
C1orf95	-0.504028	8.05002	-4.18238	3.84147e-05	0.0016562	1.99078	-1.41817
RP11-258C19.7	0.410149	4.95307	4.1799	3.881e-05	0.00166893	1.96386	1.32882
KANSL1	0.464165	6.03145	4.17802	3.91148e-05	0.00167153	1.96574	1.37952
POU3F2	0.459058	5.40814	4.17767	3.91711e-05	0.00167153	1.95931	1.37464
TRPC4AP	-0.436202	3.99528	-4.17882	3.89844e-05	0.00167153	1.95256	-1.35304
B9D1	-0.553584	5.2392	-4.1769	3.92968e-05	0.00167262	1.95206	-1.46773
PLCB4	0.483714	5.27356	4.17614	3.94197e-05	0.00167358	1.95253	1.39834
ACTR10	-0.466407	7.51634	-4.17486	3.96292e-05	0.0016782	1.96106	-1.38166
NHP2	-0.505947	6.63516	-4.17404	3.97635e-05	0.00167963	1.95277	-1.42006
HSD17B10	-0.425578	5.22497	-4.17287	3.99563e-05	0.00168351	1.93709	-1.34311
ATP6V1G2-DDX39B	-0.456169	7.74613	-4.17101	4.02652e-05	0.00169226	1.94759	-1.37189
CDH7	0.491158	4.31346	4.16634	4.10498e-05	0.00171672	1.90865	1.40557
LSM4	-0.430452	5.74429	-4.16632	4.10531e-05	0.00171672	1.91675	-1.34766
PCCB	-0.527598	5.73132	-4.162	4.17923e-05	0.00174326	1.90014	-1.44153
KIF5B	0.470932	8.17512	4.1573	4.26121e-05	0.00174689	1.89849	1.386
LOC101929497	-0.351117	2.90805	-4.15772	4.2538e-05	0.00174689	1.86789	-1.27555
LGMN	-0.397793	5.47949	-4.15997	4.21451e-05	0.00174689	1.89072	-1.31749
PRMT1	-0.431686	6.25795	-4.15768	4.25443e-05	0.00174689	1.88867	-1.34881
CRY2	-0.437488	5.50971	-4.15884	4.23413e-05	0.00174689	1.88663	-1.35424
CXorf40B	-0.442949	5.42922	-4.15792	4.25034e-05	0.00174689	1.88246	-1.35938
LINC00461	-0.572802	6.07735	-4.15809	4.24725e-05	0.00174689	1.8883	-1.48741
SLC6A12	0.499374	5.68812	4.15404	4.31876e-05	0.00176214	1.8731	1.4136
SLC35G2	-0.43674	5.76966	-4.15341	4.33009e-05	0.00176214	1.8685	-1.35354
PRMT6	-0.526775	3.62	-4.15386	4.32205e-05	0.00176214	1.85634	-1.44071
RBP4	-0.457848	6.30174	-4.15035	4.38504e-05	0.00177235	1.86155	-1.37349
SMPD3	-0.509743	4.43055	-4.15024	4.38706e-05	0.00177235	1.8468	-1.4238
VGLL3	-0.543529	0.50618	-4.15029	4.38602e-05	0.00177235	1.83218	-1.45753
WBP2	-0.560434	7.11728	-4.14616	4.46126e-05	0.00179797	1.85189	-1.47471
CHGA	0.575913	8.29121	4.14451	4.49162e-05	0.00180245	1.85145	1.49062
YIF1A	-0.446865	5.50306	-4.14322	4.51558e-05	0.00180245	1.82802	-1.36308
SCAMP1-AS1	-0.466153	4.44194	-4.14341	4.51217e-05	0.00180245	1.82129	-1.38142
LOC101929597	-0.466865	4.43822	-4.1439	4.50309e-05	0.00180245	1.8231	-1.3821
CRTAC1	0.457446	6.48558	4.14142	4.54917e-05	0.0018034	1.8325	1.37311
COMMD4	-0.399628	5.20644	-4.14136	4.55038e-05	0.0018034	1.81864	-1.31917
KCND1	-0.466053	1.99662	-4.14208	4.53676e-05	0.0018034	1.80568	-1.38133
ENDOD1	-0.538765	6.70106	-4.14025	4.57106e-05	0.0018073	1.82699	-1.45273
MPV17L2	-0.425505	3.13964	-4.13688	4.63482e-05	0.00182818	1.79037	-1.34304
PMM1	-0.474326	5.62962	-4.13531	4.66481e-05	0.00183567	1.7995	-1.38927
ARID2	0.471377	4.04208	4.13402	4.6897e-05	0.00184112	1.7858	1.38643
MIR6741	-0.420152	5.59547	-4.12854	4.79633e-05	0.00187856	1.77409	-1.33807
MAPK8IP1	-0.572208	5.68887	-4.12767	4.81338e-05	0.00188083	1.77124	-1.4868
RPP40	-0.381467	4.23295	-4.1256	4.85446e-05	0.00189244	1.75372	-1.30267
LRRC41	-0.36943	5.29352	-4.12438	4.87876e-05	0.00189307	1.75606	-1.29184
DDX28	-0.403431	3.00553	-4.12495	4.86747e-05	0.00189307	1.7451	-1.32265
SLC8A2	-0.462486	6.42508	-4.12239	4.91879e-05	0.00189977	1.7585	-1.37791
CABP7	-0.503614	7.00835	-4.12287	4.90913e-05	0.00189977	1.76489	-1.41776
PHLDB3	-0.413622	3.12858	-4.11963	4.97465e-05	0.00191691	1.72573	-1.33203
LOC284926	-0.37674	1.89213	-4.11803	5.00749e-05	0.00192511	1.71517	-1.2984
COA4	-0.426852	4.18765	-4.11623	5.04442e-05	0.00193042	1.71842	-1.3443
TSPAN18	-0.485899	5.43054	-4.1167	5.03482e-05	0.00193042	1.72829	-1.40046
FBXO40	0.383647	1.91501	4.114	5.09072e-05	0.00193821	1.70119	1.30464
LIAS	-0.391411	3.88129	-4.11312	5.10909e-05	0.00193821	1.70531	-1.31168
POP4	-0.410705	5.59558	-4.11246	5.12288e-05	0.00193821	1.71427	-1.32934
TMEM231	-0.471285	4.80226	-4.11299	5.11169e-05	0.00193821	1.70967	-1.38634
HOPX	-0.531438	8.35923	-4.11453	5.07976e-05	0.00193821	1.74045	-1.44537
PNPLA4	-0.467514	4.83242	-4.11164	5.14016e-05	0.00194035	1.70482	-1.38273
PLCH1	0.556554	4.82329	4.11003	5.17408e-05	0.00194436	1.7016	1.47075
CXorf40A	-0.52705	5.29678	-4.11041	5.16603e-05	0.00194436	1.70362	-1.44098
SNX27	0.453884	6.80465	4.10923	5.19093e-05	0.00194631	1.71552	1.36972
JMJD4	-0.351173	3.95634	-4.10836	5.20945e-05	0.00194887	1.68804	-1.2756
C17orf49	-0.466636	7.85553	-4.10753	5.2272e-05	0.00195114	1.71309	-1.38188
COBL	0.485375	7.76166	4.10521	5.27689e-05	0.00196529	1.70557	1.39995
MSTO1	-0.442934	4.67032	-4.10392	5.30484e-05	0.00196692	1.67513	-1.35937
EFNB3	-0.56177	6.98436	-4.10434	5.29567e-05	0.00196692	1.69609	-1.47608
CES2	-0.468575	5.88722	-4.10324	5.31955e-05	0.001968	1.68258	-1.38374
PPIH	-0.399348	4.92505	-4.10211	5.34422e-05	0.00197275	1.67014	-1.31891
BTNL9	-0.467453	5.69265	-4.10067	5.3756e-05	0.00197995	1.67125	-1.38267
ADAM23	0.598333	6.03853	4.09949	5.40158e-05	0.00198222	1.67381	1.51397
NPTXR	-0.571678	7.67917	-4.09931	5.40551e-05	0.00198222	1.68191	-1.48625
LRRC73	-0.49997	4.63815	-4.09665	5.46446e-05	0.00199944	1.64785	-1.41418
SPIRE1	0.451956	6.1153	4.09357	5.53341e-05	0.00201838	1.65215	1.36789
FAM83H	-0.4146	3.58635	-4.09215	5.56572e-05	0.00201838	1.62562	-1.33293
CENPVP1	-0.439591	2.39172	-4.09296	5.54739e-05	0.00201838	1.62335	-1.35622
LAP3	-0.448834	6.12053	-4.09213	5.56597e-05	0.00201838	1.64376	-1.36494
NPDC1	-0.47153	6.64469	-4.09166	5.57672e-05	0.00201838	1.64684	-1.38658
PLEKHB2	-0.457857	7.25513	-4.09013	5.61161e-05	0.00202662	1.646	-1.3735
HDGF	0.481687	6.48172	4.08914	5.63424e-05	0.00202703	1.63919	1.39638
PSMB2	-0.443431	6.86934	-4.08902	5.63706e-05	0.00202703	1.63913	-1.35983
MRPL55	-0.432228	4.9683	-4.08697	5.6843e-05	0.00203962	1.61426	-1.34932
STARD10	0.460985	5.72822	4.08637	5.69808e-05	0.00204006	1.62191	1.37648
MCTS1	-0.425917	5.71669	-4.08586	5.70997e-05	0.00204006	1.61684	-1.34343
BAZ1B	0.500285	5.09674	4.08338	5.76781e-05	0.00205632	1.60506	1.41449
LOC100507557	-0.41612	4.39817	-4.08065	5.83224e-05	0.00207486	1.58733	-1.33433
CLEC4M	0.44383	1.82266	4.07776	5.90105e-05	0.00209487	1.56602	1.36021
TMEM17	-0.457304	5.06489	-4.07481	5.97232e-05	0.00211567	1.56999	-1.37297
TMPO	0.503905	4.38852	4.07411	5.98926e-05	0.00211582	1.56503	1.41805
TRAM1L1	-0.500408	4.72294	-4.07375	5.9981e-05	0.00211582	1.56356	-1.41461
SLC45A4	0.507754	5.72613	4.07198	6.04131e-05	0.00212657	1.56907	1.42183
AREL1	-0.457725	5.12398	-4.07097	6.06602e-05	0.00212834	1.55632	-1.37337
CRMP1	-0.479639	6.89465	-4.07073	6.07187e-05	0.00212834	1.57213	-1.3944
SMPD1	-0.418596	4.72267	-4.06994	6.09151e-05	0.00212946	1.54964	-1.33663
C1QBP	-0.475064	5.67891	-4.06957	6.10058e-05	0.00212946	1.55626	-1.38998
STOML2	-0.360401	5.14112	-4.06891	6.11702e-05	0.00213074	1.5491	-1.28378
CEP41	-0.473461	4.7818	-4.0664	6.17941e-05	0.00214799	1.5369	-1.38844
EMX1	0.427885	3.94845	4.06278	6.2708e-05	0.0021718	1.52055	1.34526
KIAA0196	-0.445887	4.96502	-4.06266	6.27395e-05	0.0021718	1.52444	-1.36215
EME2	-0.559714	3.29617	-4.06204	6.28957e-05	0.0021727	1.51233	-1.47398
SNRNP48	0.444005	3.72244	4.06008	6.33979e-05	0.00217478	1.50942	1.36038
LOC100506699	0.384508	3.06613	4.05962	6.35159e-05	0.00217478	1.50396	1.30541
LOC103344931	-0.425146	4.10443	-4.06033	6.33338e-05	0.00217478	1.51069	-1.34271
APH1A	-0.42635	5.32487	-4.06083	6.32043e-05	0.00217478	1.52086	-1.34383
SF3B5	-0.437437	5.74681	-4.05926	6.36075e-05	0.00217478	1.51917	-1.3542
VWA9	-0.41657	4.10663	-4.05806	6.39179e-05	0.00218092	1.50236	-1.33475
PBLD	-0.455228	4.55436	-4.05587	6.4487e-05	0.00219585	1.49669	-1.371
ALDH1A1	-0.47394	6.61462	-4.05386	6.50138e-05	0.00220928	1.50787	-1.3889
RRNAD1	0.448886	3.87741	4.05227	6.54328e-05	0.00221501	1.48149	1.36499
L3MBTL1	-0.452922	4.30709	-4.05221	6.5448e-05	0.00221501	1.48183	-1.36881
LOC101930578	-0.483948	4.26344	-4.05151	6.5634e-05	0.00221681	1.47896	-1.39857
STAG1	0.378268	4.38526	4.04856	6.64211e-05	0.00222537	1.47056	1.29978
LINC00849	-0.367806	5.89139	-4.05	6.60361e-05	0.00222537	1.48687	-1.29039
APOE	-0.516215	8.66995	-4.04913	6.6267e-05	0.00222537	1.50313	-1.4302
LDOC1L	-0.517607	6.1294	-4.04876	6.63662e-05	0.00222537	1.48427	-1.43158
DDA1	-0.431415	6.30751	-4.04498	6.73877e-05	0.00225323	1.47253	-1.34856
ABCD3	-0.488102	5.79988	-4.04431	6.7571e-05	0.00225485	1.46472	-1.4026
NAP1L1	0.569403	7.09657	4.0419	6.82308e-05	0.00227186	1.4714	1.48391
BCAS2	-0.414128	6.28886	-4.04145	6.83532e-05	0.00227186	1.45953	-1.33249
FLJ38379	-0.444715	2.41726	-4.03986	6.87945e-05	0.00228198	1.42704	-1.36104
CYB5R1	-0.394115	5.88509	-4.03617	6.98252e-05	0.00231157	1.43617	-1.31414
GTPBP2	-0.386455	4.1768	-4.03459	7.02712e-05	0.00231409	1.41654	-1.30718
G6PC3	-0.395252	6.33679	-4.03412	7.04044e-05	0.00231409	1.43335	-1.31517
MRPS23	-0.403722	4.68912	-4.03394	7.04561e-05	0.00231409	1.41711	-1.32292
PGAP1	-0.479609	4.42093	-4.03473	7.02302e-05	0.00231409	1.41825	-1.39437
NAA20	-0.408546	5.71591	-4.03217	7.09597e-05	0.00232606	1.41978	-1.32735
ILF2	-0.390854	5.35635	-4.03089	7.13263e-05	0.00232919	1.41153	-1.31117
EIF4A1	-0.543926	7.39397	-4.03086	7.13345e-05	0.00232919	1.43061	-1.45793
ERI3	-0.441596	5.49972	-4.02781	7.22144e-05	0.00235331	1.40157	-1.35811
EMC10	-0.429546	6.16	-4.02634	7.2642e-05	0.00236263	1.40308	-1.34681
ALG6	-0.400692	4.63848	-4.02405	7.3314e-05	0.00237985	1.38064	-1.32014
SLC16A7	0.514045	5.44665	4.02265	7.3729e-05	0.00238867	1.3858	1.42805
RBBP9	-0.402152	3.99486	-4.02146	7.40815e-05	0.00239545	1.36746	-1.32148
COPE	-0.415746	6.61607	-4.01979	7.45797e-05	0.00240689	1.38412	-1.33399
TIMM50	-0.421671	5.2388	-4.01854	7.49568e-05	0.0024099	1.36522	-1.33948
MAGOH	-0.451579	3.57228	-4.01852	7.49618e-05	0.0024099	1.35416	-1.36754
NDUFA7	-0.40828	5.70322	-4.01788	7.5156e-05	0.0024115	1.36758	-1.3271
HP1BP3	0.480479	7.56207	4.01696	7.54327e-05	0.00241573	1.38388	1.39521
CNN1	-0.383525	3.47012	-4.01593	7.57457e-05	0.00242111	1.34423	-1.30453
CARHSP1	0.492361	5.18629	4.01382	7.63897e-05	0.00243702	1.35091	1.40675
TSPYL5	-0.467928	5.74806	-4.01332	7.65414e-05	0.0024372	1.35129	-1.38312
GLCCI1	0.531605	5.84687	4.01264	7.6751e-05	0.00243922	1.35376	1.44554
CNDP2	-0.410366	6.53113	-4.00942	7.77485e-05	0.00246623	1.34569	-1.32902
CTH	-0.4086	2.84177	-4.00757	7.83264e-05	0.00247514	1.31049	-1.3274
BCS1L	-0.461252	4.10963	-4.00804	7.81808e-05	0.00247514	1.319	-1.37674
ASGR1	0.412384	3.23746	4.00529	7.90464e-05	0.00249078	1.30577	1.33088
TRAPPC1	-0.507915	5.53698	-4.00506	7.91196e-05	0.00249078	1.31891	-1.42199
GNG4	-0.43195	6.08691	-4.00453	7.92862e-05	0.00249132	1.32311	-1.34906
MFSD1	-0.468328	5.34778	-4.00315	7.97252e-05	0.00250041	1.31018	-1.38351
TUBA1C	-0.533601	10.2132	-4.00191	8.01223e-05	0.00250814	1.3357	-1.44754
HTR1F	0.557216	2.51696	4.0007	8.05129e-05	0.00251565	1.28552	1.47143
USP31	0.514514	7.10536	4.00022	8.06676e-05	0.00251577	1.32075	1.42851
TBC1D7	-0.38205	4.42729	-3.99965	8.08489e-05	0.00251672	1.29046	-1.30319
NAV3	-0.483769	6.53534	-3.99919	8.09999e-05	0.00251673	1.30847	-1.39839
C11orf24	-0.437847	4.195	-3.99399	8.27005e-05	0.00256003	1.26842	-1.35458
LOC93622	-0.443622	5.20842	-3.99403	8.2688e-05	0.00256003	1.27579	-1.36001
PTPMT1	-0.384041	4.35438	-3.99333	8.29179e-05	0.00256201	1.26706	-1.30499
C11orf30	0.421029	5.27555	3.99174	8.34462e-05	0.00257357	1.27147	1.33888
WDR1	-0.498353	6.95437	-3.99035	8.39135e-05	0.0025832	1.28084	-1.4126
GSE1	0.467415	5.07778	3.98904	8.4351e-05	0.00259189	1.25979	1.38263
APEH	-0.388747	4.95616	-3.98677	8.51196e-05	0.00259528	1.24737	-1.30926
SAR1A	-0.464541	6.09011	-3.98642	8.5239e-05	0.00259528	1.25757	-1.37988
ATP7B	-0.481473	4.15089	-3.98703	8.50306e-05	0.00259528	1.24283	-1.39617
ATP6V0D1	-0.516125	7.59818	-3.98678	8.51161e-05	0.00259528	1.27336	-1.43011
SEMA5B	-0.539211	5.01927	-3.98643	8.52338e-05	0.00259528	1.24635	-1.45318
DACH1	0.461338	3.21662	3.98518	8.56621e-05	0.00260308	1.23263	1.37682
AZU1	-0.401516	2.91569	-3.98466	8.58384e-05	0.00260308	1.22742	-1.3209
ELP6	-0.402671	4.57489	-3.9842	8.59963e-05	0.00260308	1.23525	-1.32195
GBAP1	-0.449514	4.71416	-3.98384	8.61193e-05	0.00260308	1.2348	-1.36558
CLIP2	0.462742	6.66476	3.983	8.64087e-05	0.00260679	1.25507	1.37816
MRPL37	-0.386851	5.37943	-3.98258	8.65546e-05	0.00260679	1.23627	-1.30754
MCM7	0.429994	5.9892	3.97246	9.01144e-05	0.00269939	1.20981	1.34723
TIMP4	-0.365937	3.61951	-3.97265	9.00446e-05	0.00269939	1.18784	-1.28872
ATXN10	-0.466513	8.51468	-3.9732	8.98477e-05	0.00269939	1.23039	-1.38177
CDK2AP1	0.527997	8.59539	3.97061	9.07781e-05	0.00270536	1.22298	1.44193
PLEKHH2	0.446144	3.24647	3.96965	9.11245e-05	0.00270536	1.17655	1.36239
ABHD17C	-0.388952	5.03198	-3.97059	9.07845e-05	0.00270536	1.18956	-1.30944
RP11-649A18.7	-0.401036	2.00975	-3.96983	9.10616e-05	0.00270536	1.16992	-1.32046
LOC101929122	-0.429276	1.84332	-3.97052	9.08125e-05	0.00270536	1.17171	-1.34656
WAC	0.459081	7.43933	3.96575	9.25512e-05	0.00273841	1.19959	1.37467
MCCC2	-0.414405	5.493	-3.96528	9.27212e-05	0.00273841	1.17502	-1.33275
GSTA4	-0.425458	7.33473	-3.96526	9.273e-05	0.00273841	1.19461	-1.343
RSPO3	-0.402594	5.43951	-3.95967	9.48093e-05	0.00279486	1.15431	-1.32188
SHISA5	-0.380662	5.82929	-3.95611	9.61604e-05	0.00282969	1.14593	-1.30194
EIF5A2	0.478192	5.34511	3.95396	9.69815e-05	0.00284383	1.13634	1.393
HRK	-0.42349	5.44124	-3.95426	9.68676e-05	0.00284383	1.1348	-1.34117
IARS	-0.459498	6.68766	-3.95302	9.73431e-05	0.00284942	1.14446	-1.37506
TMEM243	0.436929	4.99396	3.95063	9.82717e-05	0.00285669	1.12035	1.35372
LOC101927458	0.426181	5.22205	3.95029	9.84039e-05	0.00285669	1.12157	1.34367
SOAT1	0.378496	4.73499	3.95018	9.84477e-05	0.00285669	1.11588	1.29999
LOC100129361	-0.450973	5.38114	-3.95095	9.81473e-05	0.00285669	1.12216	-1.36696
PTPRN	-0.469994	5.76166	-3.95057	9.82932e-05	0.00285669	1.12497	-1.3851
TIMM10	-0.389149	5.95599	-3.94913	9.88542e-05	0.00286025	1.12236	-1.30962
NDUFAF1	-0.456153	4.7974	-3.94868	9.90312e-05	0.00286025	1.10861	-1.37188
DGKH	-0.498618	5.10518	-3.94855	9.90845e-05	0.00286025	1.11061	-1.41286
SRD5A1	-0.507387	4.80584	-3.94753	9.9483e-05	0.00286679	1.10444	-1.42147
CAMK2G	0.590541	7.61529	3.94669	9.98171e-05	0.00287146	1.13339	1.50581
TBRG1	0.549453	5.20498	3.945	0.000100483	0.0028807	1.103	1.46353
COQ2	-0.440471	2.55462	-3.94525	0.000100387	0.0028807	1.08333	-1.35705
SHFM1	-0.45578	6.10107	-3.94367	0.000101016	0.002891	1.10424	-1.37152
SAMD3	-0.391401	1.7286	-3.94198	0.000101692	0.00290538	1.06825	-1.31167
MPP2	-0.421933	5.29884	-3.94115	0.000102027	0.00290824	1.08625	-1.33972
SERTM1	-0.511608	5.02167	-3.94044	0.000102316	0.00290824	1.08074	-1.42564
ACTBP9	-0.518585	3.72961	-3.94053	0.000102278	0.00290824	1.07237	-1.43255
AZIN1	-0.44971	7.25535	-3.93922	0.00010281	0.00291236	1.10113	-1.36577
GRM7	-0.535408	4.7615	-3.93933	0.000102764	0.00291236	1.07462	-1.44935
NDUFC2	-0.450637	7.65278	-3.93852	0.000103092	0.0029154	1.102	-1.36664
SCPEP1	-0.437548	5.05117	-3.93776	0.000103405	0.0029193	1.07159	-1.3543
RNF112	-0.537356	5.47485	-3.9353	0.000104414	0.00294282	1.06682	-1.45131
RHCE	-0.36101	3.24567	-3.9335	0.000105158	0.0029556	1.04448	-1.28432
PIGO	-0.368732	4.06319	-3.93334	0.000105222	0.0029556	1.049	-1.29122
OXLD1	-0.449835	4.13891	-3.93263	0.000105519	0.00295897	1.04672	-1.36588
C21orf59	-0.443626	5.35	-3.93106	0.000106176	0.0029724	1.05063	-1.36002
PGAM1	-0.508992	8.06898	-3.92588	0.000108368	0.00302867	1.06015	-1.42306
CTB-78F1.1	0.440743	3.8362	3.92272	0.000109721	0.00305627	1.0114	1.3573
TMEM158	-0.496028	7.38535	-3.92278	0.000109699	0.00305627	1.0439	-1.41033
VRK3	-0.39123	5.10556	-3.92164	0.000110189	0.00306419	1.01465	-1.31151
MIR124-2HG	0.567981	7.17118	3.91378	0.000113651	0.00314995	1.01369	1.48245
UBE2S	-0.451694	5.53253	-3.91387	0.000113614	0.00314995	0.991387	-1.36765
KIAA1551	0.400359	4.42859	3.91317	0.000113926	0.00315121	0.981018	1.31984
LAMB1	-0.463106	3.45242	-3.91284	0.000114074	0.00315121	0.971584	-1.37851
RP11-158G18.1	0.410445	2.00188	3.91157	0.000114644	0.00316172	0.961522	1.3291
DCUN1D2	0.517127	3.81648	3.91099	0.000114904	0.00316367	0.969569	1.4311
PRKCG	-0.475834	6.62201	-3.90925	0.000115695	0.00317642	0.988021	-1.39072
BLVRB	-0.516781	4.50002	-3.90913	0.000115749	0.00317642	0.964894	-1.43076
PLEKHA1	0.549972	7.28239	3.90766	0.000116416	0.0031895	0.993017	1.46406
DNAJC14	-0.38575	4.82386	-3.9061	0.000117133	0.00320207	0.956761	-1.30654
MGMT	-0.432892	4.09778	-3.90541	0.000117451	0.00320207	0.949285	-1.34994
PSMC3	-0.477777	6.19735	-3.90575	0.000117294	0.00320207	0.970425	-1.3926
TIAM2	0.448395	6.1283	3.90425	0.000117988	0.00320529	0.96846	1.36452
CHD9	0.434126	6.644	3.90425	0.000117989	0.00320529	0.974519	1.35109
ELMO3	0.38742	2.07403	3.90391	0.000118145	0.00320529	0.934442	1.30805
HSPB2	0.404007	4.1141	3.90245	0.000118824	0.00321378	0.940731	1.32318
SFXN4	-0.429274	4.78171	-3.90241	0.000118844	0.00321378	0.943189	-1.34656
FMN1	0.444207	3.75588	3.90039	0.000119784	0.00323398	0.9313	1.36057
TMEM134	-0.423183	4.91921	-3.89705	0.000121364	0.00327133	0.925335	-1.34088
USP5	-0.404091	4.3557	-3.8961	0.000121817	0.00327825	0.91785	-1.32325
DDX50	-0.406466	5.24048	-3.89512	0.000122286	0.00328556	0.921697	-1.32543
PFKFB4	-0.345304	3.67324	-3.8943	0.000122678	0.00328687	0.907287	-1.27042
PIGT	-0.386617	5.37285	-3.8942	0.000122728	0.00328687	0.919993	-1.30732
DOPEY1	-0.379267	5.67283	-3.89156	0.000124003	0.00331568	0.914237	-1.30068
LLPH	-0.354624	3.97929	-3.89085	0.000124348	0.00331959	0.896962	-1.27865
SCRT1	0.589606	6.21549	3.88981	0.000124855	0.0033225	0.919291	1.50484
WWP1	0.390337	6.27792	3.89015	0.000124689	0.0033225	0.920306	1.3107
PHB2	-0.432282	6.64091	-3.88803	0.000125727	0.00334037	0.913605	-1.34937
HEXIM1	0.551462	5.23722	3.88721	0.00012613	0.00334045	0.897774	1.46557
PSMA2	-0.445074	6.16181	-3.88731	0.000126084	0.00334045	0.904935	-1.36138
FOXO4	0.381009	4.7708	3.8863	0.000126579	0.00334172	0.888531	1.30225
KCTD13	-0.417239	6.29299	-3.88663	0.000126416	0.00334172	0.904324	-1.33537
MFSD8	-0.449915	4.6417	-3.88564	0.000126907	0.00334508	0.882602	-1.36596
KCNB1	0.487285	6.92885	3.88229	0.000128578	0.00336653	0.900503	1.4018
SGIP1	-0.489344	5.53442	-3.88311	0.000128168	0.00336653	0.882269	-1.40381
YWHAZ	-0.492585	8.88003	-3.88199	0.000128729	0.00336653	0.911377	-1.40696
SDHC	-0.508514	5.97791	-3.88215	0.00012865	0.00336653	0.884223	-1.42258
CHPF	-0.514608	5.20211	-3.88208	0.000128685	0.00336653	0.874771	-1.42861
ASH1L	0.564807	7.51594	3.8782	0.00013065	0.00337801	0.891703	1.47919
MCM3AP-AS1	0.438305	3.12171	3.87793	0.000130788	0.00337801	0.847478	1.35501
TAX1BP1	0.436232	6.91758	3.87963	0.000129921	0.00337801	0.890878	1.35307
HSPA1L	0.393156	3.92155	3.8802	0.000129632	0.00337801	0.860565	1.31326
CTD-2554C21.3	-0.381228	3.33366	-3.87829	0.000130603	0.00337801	0.848157	-1.30245
TUBB4B	-0.494935	9.36128	-3.87863	0.000130431	0.00337801	0.901892	-1.40926
COL18A1	-0.50802	5.37556	-3.87881	0.000130339	0.00337801	0.865147	-1.4221
GCSH	-0.510392	7.15857	-3.87892	0.00013028	0.00337801	0.887299	-1.42444
FPGS	-0.356372	4.30856	-3.87486	0.000132364	0.00340816	0.842383	-1.2802
ST6GALNAC5	-0.484386	6.56533	-3.875	0.000132289	0.00340816	0.866626	-1.39899
BFSP1	-0.375944	2.28751	-3.87443	0.000132585	0.00340861	0.829354	-1.29769
MEIS3	-0.399647	5.30374	-3.87234	0.000133667	0.00342061	0.841925	-1.31919
SRBD1	-0.400123	2.5283	-3.87247	0.000133603	0.00342061	0.82342	-1.31962
CELF6	-0.407844	5.10673	-3.87276	0.000133453	0.00342061	0.8412	-1.3267
LOC441086	-0.485233	2.84418	-3.87169	0.00013401	0.00342413	0.82196	-1.39981
DDB2	0.377568	3.84251	3.87079	0.000134481	0.00343091	0.826746	1.29915
ANKRD13D	0.373923	5.76573	3.87036	0.000134706	0.00343141	0.844001	1.29587
SLC38A2	0.481965	8.88482	3.86721	0.000136368	0.00344742	0.861864	1.39664
NUFIP1	-0.381671	4.15828	-3.86842	0.000135727	0.00344742	0.818634	-1.30285
ZNHIT1	-0.401907	5.04059	-3.86783	0.000136041	0.00344742	0.823168	-1.32125
ITGA4	-0.410141	2.2594	-3.86747	0.000136229	0.00344742	0.804546	-1.32882
CECR2	-0.472633	4.14744	-3.86769	0.000136112	0.00344742	0.815796	-1.38764
POU3F3	0.507397	5.52821	3.86679	0.000136592	0.00344787	0.829132	1.42148
FOXO3	0.444611	7.62588	3.86512	0.000137482	0.00344946	0.846646	1.36095
LPIN1	0.435786	6.83642	3.86545	0.000137304	0.00344946	0.840453	1.35265
CPT2	-0.425244	5.12807	-3.86566	0.000137196	0.00344946	0.816345	-1.3428
PSEN1	-0.473212	6.14209	-3.86516	0.00013746	0.00344946	0.826688	-1.3882
IFT22	-0.430002	6.35203	-3.86322	0.000138505	0.0034699	0.822765	-1.34724
ANKRD40	0.438298	7.1441	3.86141	0.000139479	0.00348541	0.829486	1.355
PEX3	-0.361931	5.75063	-3.8613	0.000139542	0.00348541	0.808651	-1.28514
MOB2	0.400821	5.33905	3.86052	0.000139966	0.00348558	0.804262	1.32026
CCNC	-0.416167	5.56582	-3.86056	0.000139945	0.00348558	0.80352	-1.33438
NFAT5	0.459205	6.43083	3.85677	0.000142021	0.00353146	0.805498	1.37478
RP11-138A9.1	0.49446	6.33481	3.85539	0.000142781	0.00353475	0.799646	1.40879
UPF2	0.449054	5.17821	3.855	0.000143	0.00353475	0.783161	1.36514
SESN1	0.444896	6.70283	3.85537	0.000142797	0.00353475	0.803813	1.36122
QTRTD1	-0.320394	2.77784	-3.85557	0.000142685	0.00353475	0.764939	-1.24867
FBXO6	-0.465878	3.39994	-3.85416	0.000143465	0.003541	0.76317	-1.38116
GPD2	-0.414872	5.82987	-3.85312	0.000144046	0.00354484	0.780749	-1.33318
WNT10B	-0.446645	5.05904	-3.85319	0.000144007	0.00354484	0.771749	-1.36287
MYL6	-0.484794	7.49842	-3.85237	0.000144466	0.00354996	0.798175	-1.39939
VSTM2A	0.455682	6.37468	3.84848	0.000146663	0.00355022	0.775866	1.37143
GKAP1	0.371931	5.70068	3.84822	0.000146814	0.00355022	0.765551	1.29408
EXOSC1	-0.346031	5.02441	-3.85081	0.000145344	0.00355022	0.763332	-1.27106
STAM	-0.379993	5.77296	-3.84821	0.000146818	0.00355022	0.762981	-1.30134
TMEM135	-0.385122	4.87946	-3.849	0.000146371	0.00355022	0.755478	-1.30597
ASMTL	-0.411007	5.92899	-3.85004	0.000145783	0.00355022	0.771217	-1.32961
NHLRC3	-0.413642	3.99362	-3.85111	0.000145176	0.00355022	0.756522	-1.33204
RPA2	-0.414247	5.85839	-3.85078	0.000145365	0.00355022	0.772891	-1.3326
PTCHD2	-0.44957	4.17852	-3.84863	0.000146578	0.00355022	0.748922	-1.36563
MIR636	-0.475448	6.94517	-3.8504	0.000145576	0.00355022	0.785366	-1.39035
LOC101928927	-0.50036	3.60283	-3.84889	0.000146429	0.00355022	0.745891	-1.41457
SATB1	0.541073	8.37444	3.84452	0.000148938	0.00357123	0.780868	1.45505
STK38L	0.535181	5.07003	3.84515	0.000148572	0.00357123	0.74775	1.44912
TOP1	0.443715	6.06203	3.84402	0.000149221	0.00357123	0.756083	1.3601
TBL2	-0.350742	4.59108	-3.84518	0.000148557	0.00357123	0.739798	-1.27522
TASP1	-0.360477	4.83382	-3.84455	0.000148915	0.00357123	0.739538	-1.28385
GLOD4	-0.382933	5.1292	-3.84595	0.000148111	0.00357123	0.747256	-1.30399
FIBP	-0.405541	6.59975	-3.84372	0.000149399	0.00357123	0.758033	-1.32459
SRSF6	-0.449906	6.26373	-3.84398	0.000149244	0.00357123	0.754257	-1.36595
LOC286367	-0.364371	3.12169	-3.84267	0.000150009	0.00357557	0.721215	-1.28732
KCNG3	-0.491936	2.77515	-3.84269	0.000149996	0.00357557	0.719324	-1.40633
ZMAT3	0.47751	7.59366	3.83999	0.000151571	0.00360765	0.7593	1.39234
NUCB1	-0.40147	6.35939	-3.83932	0.000151965	0.00361187	0.739495	-1.32085
TRAPPC11	-0.428551	4.47408	-3.83591	0.000153984	0.00365389	0.706311	-1.34588
UG0898H09	-0.521569	6.77882	-3.8356	0.000154171	0.00365389	0.731569	-1.43552
ARID5B	0.492874	6.88396	3.8338	0.000155246	0.00367282	0.731055	1.40725
RBM41	0.361948	4.7222	3.83353	0.00015541	0.00367282	0.702314	1.28516
NR1D2	0.450683	5.89122	3.83277	0.000155863	0.00367312	0.714607	1.36669
JAG1	-0.409868	5.4492	-3.83284	0.000155822	0.00367312	0.705054	-1.32856
NUBPL	-0.359382	3.16135	-3.83094	0.000156971	0.00369401	0.680315	-1.28288
GNG10	-0.431078	6.67303	-3.8304	0.000157298	0.00369651	0.71257	-1.34824
TBC1D32	-0.342203	1.48346	-3.82906	0.000158116	0.00371051	0.665995	-1.26769
EMG1	-0.393419	4.5077	-3.82868	0.000158349	0.00371074	0.681329	-1.3135
DNPEP	-0.431672	4.77802	-3.82788	0.000158837	0.00371696	0.680555	-1.3488
SEC23B	-0.545236	4.93149	-3.8267	0.000159564	0.00372874	0.677529	-1.45926
SCN1B	0.495354	7.46775	3.82627	0.000159829	0.00372973	0.710846	1.40967
XRCC6	-0.395288	7.05877	-3.82566	0.000160206	0.00373328	0.701164	-1.3152
SLC30A10	-0.373421	2.58275	-3.82491	0.000160668	0.00373884	0.65626	-1.29542
PPOX	-0.41055	3.85747	-3.82372	0.000161413	0.00374958	0.659577	-1.32919
ZNF706	-0.442932	7.19715	-3.82345	0.000161579	0.00374958	0.694903	-1.35936
SRSF12	-0.356742	3.88581	-3.82054	0.000163402	0.00378661	0.648816	-1.28053
TMEM128	-0.476959	4.78156	-3.81935	0.000164155	0.00379878	0.650706	-1.39181
PIGS	-0.400966	5.11026	-3.81616	0.000166187	0.00384049	0.64292	-1.32039
JADE1	0.373771	5.1305	3.81573	0.000166458	0.00384143	0.645045	1.29574
SMAD5	0.39993	5.45243	3.81522	0.000166786	0.00384369	0.647515	1.31944
BEX4	-0.446609	6.75094	-3.8139	0.000167637	0.00385797	0.656365	-1.36283
LOC728392	-0.460843	8.7752	-3.81288	0.000168297	0.00386251	0.672368	-1.37635
NRG3	-0.475058	4.48389	-3.81298	0.000168231	0.00386251	0.626209	-1.38997
CHAMP1	-0.37942	4.6532	-3.81151	0.000169189	0.00387231	0.622556	-1.30082
CHMP6	-0.421197	4.40774	-3.81168	0.000169075	0.00387231	0.62126	-1.33904
FAM127A	-0.430832	8.62424	-3.81075	0.000169683	0.0038783	0.664113	-1.34801
CDR1	0.440548	4.73198	3.80918	0.00017071	0.00389644	0.617913	1.35712
AKR7A3	-0.454391	4.11733	-3.80882	0.000170951	0.00389661	0.609242	-1.3702
TRAPPC2L	-0.405606	6.7237	-3.80829	0.000171298	0.00389918	0.636821	-1.32464
TMEM107	-0.447545	5.14355	-3.80618	0.000172692	0.00392558	0.608455	-1.36372
SHF	-0.42151	3.03688	-3.80522	0.000173335	0.00393363	0.589618	-1.33933
TUBA1B	-0.544288	10.3755	-3.80494	0.000173518	0.00393363	0.652499	-1.4583
FGF14	0.475691	5.86662	3.80301	0.000174808	0.00395748	0.611161	1.39058
MIR34A	0.527048	2.94915	3.80251	0.000175147	0.00395964	0.581799	1.44098
ATAD2	0.423482	3.36271	3.80217	0.000175377	0.00395964	0.583158	1.34116
XRCC5	-0.476675	6.75109	-3.80098	0.000176181	0.0039724	0.611611	-1.39153
LIN37	-0.342864	4.23953	-3.79903	0.000177505	0.00399685	0.57628	-1.26827
SPAG9	0.522235	5.8915	3.79432	0.00018074	0.00406422	0.581757	1.43618
DTD1	-0.393667	6.88011	-3.79347	0.000181328	0.00406648	0.587905	-1.31373
AKR7A2	-0.416168	5.28501	-3.79371	0.000181164	0.00406648	0.566969	-1.33438
FH	-0.444852	5.91478	-3.79243	0.000182055	0.0040773	0.570653	-1.36117
SLIT1	-0.54906	8.01132	-3.79153	0.000182686	0.00408594	0.592983	-1.46313
ZNF302	0.397956	6.51456	3.79097	0.000183074	0.00408914	0.578327	1.31764
KIN	-0.391721	2.87447	-3.79	0.000183757	0.00409891	0.535894	-1.31196
DDX52	0.442693	3.7793	3.78916	0.000184351	0.00410668	0.540884	1.35914
MDP1	-0.368237	4.56815	-3.7858	0.000186737	0.00415428	0.532706	-1.29077
ITGB1	0.502443	6.5918	3.78435	0.000187778	0.00417186	0.557112	1.41661
KIT	-0.507132	6.6187	-3.78319	0.000188611	0.0041848	0.548398	-1.42122
C16orf52	0.444942	7.36062	3.78172	0.000189675	0.00420283	0.556699	1.36126
CRELD2	-0.453477	5.63909	-3.78115	0.000190088	0.0042064	0.528001	-1.36934
GAREML	0.482871	5.20958	3.77974	0.000191118	0.00421799	0.522005	1.39752
SLC25A11	-0.405686	6.29024	-3.78004	0.000190897	0.00421799	0.533384	-1.32472
ADHFE1	-0.400551	6.01375	-3.77844	0.000192072	0.00423346	0.523993	-1.32001
PPTC7	0.496874	6.43392	3.77625	0.000193685	0.00426337	0.527186	1.41115
RP11-271C24.3	0.429018	3.69848	3.76855	0.000199463	0.00437429	0.469051	1.34632
RNF185	-0.331331	4.37599	-3.76866	0.000199378	0.00437429	0.472193	-1.25817
RP11-111M22.3	-0.348614	3.80048	-3.76849	0.000199511	0.00437429	0.46757	-1.27334
PLS1	0.408064	3.63272	3.76641	0.000201101	0.00438802	0.461156	1.3269
PGLS	-0.350585	5.22718	-3.76629	0.000201189	0.00438802	0.471934	-1.27508
UTP11L	-0.365546	5.35816	-3.76704	0.000200612	0.00438802	0.476129	-1.28837
HGH1	-0.450428	4.02366	-3.76632	0.000201163	0.00438802	0.461412	-1.36645
METTL10	-0.352382	3.37558	-3.76486	0.00020229	0.00439159	0.45198	-1.27667
UQCRC2	-0.430897	7.05053	-3.76484	0.000202303	0.00439159	0.491872	-1.34807
PSMA3	-0.433302	5.92612	-3.76494	0.000202228	0.00439159	0.476267	-1.35032
OST4	-0.471113	5.95406	-3.76471	0.000202406	0.00439159	0.475694	-1.38618
NDUFB5	-0.438971	7.12033	-3.76349	0.00020335	0.00440635	0.488095	-1.35564
ZSCAN30	-0.451648	4.36307	-3.76271	0.00020395	0.00441363	0.451331	-1.3676
METTL14	0.344365	4.86039	3.7621	0.000204425	0.00441484	0.456177	1.26959
TMCO1	-0.415511	6.20061	-3.76196	0.000204535	0.00441484	0.470034	-1.33377
FANCB	0.383904	1.59217	3.76141	0.000204964	0.00441839	0.432227	1.30487
RAB30	0.492303	5.77275	3.76074	0.000205488	0.00442396	0.464503	1.40669
C18orf25	0.465358	4.527	3.75973	0.000206278	0.00443272	0.445038	1.38066
ZDHHC4	-0.402268	5.15538	-3.75955	0.000206426	0.00443272	0.447692	-1.32158
MSH5	-0.382406	2.21671	-3.75885	0.000206971	0.00443283	0.425006	-1.30351
SULF2	-0.473111	5.99213	-3.75833	0.000207387	0.00443283	0.454346	-1.3881
TOMM34	-0.508162	5.66475	-3.75833	0.000207384	0.00443283	0.449641	-1.42224
HPCA	-0.57143	7.60708	-3.75819	0.000207494	0.00443283	0.475181	-1.486
AC018755.16	-0.352487	4.00157	-3.75621	0.000209065	0.00445498	0.426677	-1.27676
LOC102724842	-0.39808	2.49371	-3.75631	0.000208986	0.00445498	0.417512	-1.31775
ADAT2	-0.366607	2.08347	-3.75584	0.000209358	0.00445553	0.414018	-1.28932
ITGA11	0.395928	1.86625	3.75484	0.000210158	0.00446687	0.410863	1.31579
ACOT8	-0.404752	4.80798	-3.75169	0.00021269	0.00451493	0.417096	-1.32386
MXI1	0.460445	8.48894	3.75113	0.000213143	0.0045177	0.462913	1.37597
CNIH2	-0.490127	6.01459	-3.75086	0.000213362	0.0045177	0.429039	-1.40457
FIZ1	0.456505	5.09116	3.75008	0.000213996	0.00452538	0.418418	1.37221
FIGNL1	-0.433853	4.07823	-3.74908	0.00021481	0.00453684	0.402509	-1.35084
IFT27	-0.370372	4.97793	-3.74743	0.000216157	0.00455952	0.404271	-1.29269
CHD1	0.39769	4.70804	3.74595	0.000217373	0.00457361	0.399299	1.3174
SEC11C	-0.515134	6.25567	-3.74603	0.000217309	0.00457361	0.415932	-1.42913
GSPT2	-0.373263	4.75344	-3.74539	0.000217838	0.00457763	0.395095	-1.29528
PRR22	-0.395813	2.85908	-3.7444	0.000218662	0.00458916	0.378333	-1.31568
DYX1C1	-0.344351	3.2546	-3.74143	0.000221133	0.00462357	0.370588	-1.26958
ARHGDIA	-0.411375	7.23687	-3.74175	0.000220871	0.00462357	0.415743	-1.32995
EIF4A3	-0.440904	5.23068	-3.74159	0.000221001	0.00462357	0.386937	-1.35745
PIM2	-0.382286	3.34212	-3.7409	0.000221585	0.00462722	0.369257	-1.30341
CADPS2	0.423888	7.03582	3.7365	0.000225307	0.0046932	0.399264	1.34154
WDSUB1	0.408273	3.61547	3.73651	0.0002253	0.0046932	0.358341	1.3271
LOC101928625	0.407968	5.47529	3.73463	0.000226909	0.00472066	0.370629	1.32682
FAM230B	0.365494	2.43688	3.7331	0.000228231	0.00474154	0.338829	1.28832
PSMD9	-0.389227	4.74789	-3.73281	0.000228481	0.00474154	0.351969	-1.30969
SCUBE2	-0.403711	3.4832	-3.7313	0.000229787	0.00476272	0.337367	-1.32291
ZNF358	0.510811	5.8736	3.73063	0.000230375	0.00476388	0.363386	1.42485
DPM2	-0.392504	4.20724	-3.73058	0.000230414	0.00476388	0.340175	-1.31267
TOR1A	-0.350568	4.91972	-3.72891	0.000231878	0.0047823	0.340407	-1.27506
EXOSC7	-0.384402	4.46879	-3.72894	0.000231848	0.0047823	0.336491	-1.30532
PLIN1	-0.439101	5.10842	-3.72695	0.000233598	0.00481183	0.335529	-1.35576
NAT10	-0.403935	4.67664	-3.72635	0.000234133	0.00481691	0.329265	-1.32311
C12orf73	-0.389404	4.68242	-3.7258	0.000234618	0.00482024	0.327487	-1.30985
MAPK7	-0.394383	3.34714	-3.72491	0.000235411	0.00482024	0.314544	-1.31438
DNPH1	-0.429988	5.10536	-3.72486	0.000235451	0.00482024	0.328405	-1.34722
ITM2C	-0.499346	8.44186	-3.72527	0.000235093	0.00482024	0.372552	-1.41357
IMP4	-0.377968	5.7573	-3.72237	0.000237679	0.0048599	0.328857	-1.29951
SRSF8	-0.363437	6.28071	-3.72158	0.000238386	0.00486839	0.333944	-1.28649
PLK2	-0.457846	6.39097	-3.72054	0.00023933	0.00488169	0.331583	-1.37349
ELOVL6	0.418038	4.45153	3.72	0.00023982	0.00488572	0.308211	1.33611
DYNC2LI1	-0.337769	4.55091	-3.71944	0.000240323	0.00488998	0.304851	-1.2638
ANKRD2	0.395071	2.99425	3.71881	0.000240897	0.00489569	0.293294	1.31501
SREK1	0.405595	5.56852	3.71844	0.000241232	0.00489654	0.3169	1.32464
REV1	0.482903	6.03487	3.71696	0.00024258	0.00491791	0.319367	1.39755
SEMA3A	0.433024	4.08906	3.71624	0.000243239	0.00492031	0.292601	1.35006
BSCL2	-0.41938	7.78165	-3.71619	0.000243288	0.00492031	0.335747	-1.33735
FANCC	0.424205	2.13954	3.71372	0.00024557	0.00495453	0.27127	1.34183
PPM1D	0.355855	2.99052	3.71255	0.000246647	0.00495453	0.27183	1.27974
AK054708	0.322293	1.7801	3.71253	0.00024667	0.00495453	0.265303	1.25032
TUBA3C	-0.349634	4.93741	-3.71294	0.000246292	0.00495453	0.286227	-1.27424
TCEAL4	-0.384787	6.82969	-3.71243	0.000246762	0.00495453	0.311259	-1.30567
DIRC2	-0.415901	5.32918	-3.713	0.000246238	0.00495453	0.290894	-1.33413
ZSCAN18	-0.416852	7.48338	-3.71176	0.00024739	0.00496118	0.317458	-1.33501
ABCB7	0.391844	4.01315	3.71058	0.000248489	0.00497723	0.272663	1.31207
SCAMP3	-0.363332	4.90503	-3.70997	0.000249062	0.00498273	0.275768	-1.28639
IMMT	-0.342627	6.21102	-3.70941	0.000249589	0.0049873	0.291773	-1.26806
GGCX	-0.372683	3.88067	-3.70823	0.000250702	0.00499161	0.261707	-1.29476
ZNF512B	-0.398018	5.06649	-3.70853	0.000250415	0.00499161	0.27254	-1.3177
PAMR1	-0.47585	6.11712	-3.70825	0.000250678	0.00499161	0.285795	-1.39074
CHCHD2	-0.505315	8.43938	-3.70595	0.000252859	0.00502855	0.307799	-1.41943
ZNF808	0.392926	3.27582	3.70487	0.000253892	0.00504307	0.24789	1.31305
ZYX	0.428697	5.84669	3.70328	0.000255412	0.00506122	0.269845	1.34602
B4GALT7	-0.368925	3.96053	-3.70343	0.000255273	0.00506122	0.245989	-1.29139
TMEM68	-0.38113	2.09908	-3.70203	0.000256612	0.00507898	0.22985	-1.30236
LOC100996506	-0.467767	3.7689	-3.70166	0.000256969	0.00508002	0.238323	-1.38297
PRMT5	-0.368766	5.42905	-3.70103	0.000257581	0.00508008	0.251941	-1.29125
VBP1	-0.400492	7.3189	-3.70107	0.00025754	0.00508008	0.279643	-1.31996
MYO15A	0.425014	2.43948	3.69997	0.000258608	0.0050943	0.225952	1.34259
CTSO	-0.439101	5.77974	-3.6994	0.00025917	0.00509522	0.251071	-1.35576
VMA21	-0.524115	5.56827	-3.69899	0.00025957	0.00509522	0.246228	-1.43805
GABARAPL2	-0.529111	8.14133	-3.69918	0.000259381	0.00509522	0.282144	-1.44304
C10orf32	-0.419912	6.61624	-3.69845	0.000260094	0.00509948	0.260731	-1.33785
FAM228B	-0.381485	5.354	-3.69743	0.00026109	0.00511075	0.238672	-1.30268
PGBD5	-0.426176	7.23145	-3.69724	0.000261281	0.00511075	0.265509	-1.34367
PLEKHA8	0.459483	4.65656	3.69517	0.000263321	0.00513764	0.226192	1.37505
BLNK	-0.338131	4.35672	-3.6951	0.000263385	0.00513764	0.220713	-1.26412
TMEM261	-0.3905	6.56762	-3.69491	0.000263579	0.00513764	0.248214	-1.31085
ARIH2OS	-0.407369	2.17101	-3.69255	0.000265924	0.00517729	0.197924	-1.32627
PAG1	0.437199	5.39344	3.69177	0.000266704	0.00518039	0.224346	1.35397
RRP7A	-0.361564	4.74701	-3.69197	0.000266495	0.00518039	0.213267	-1.28482
KHDRBS3	0.475624	6.05346	3.69005	0.000268427	0.0052078	0.228812	1.39052
GUCY1A2	0.464204	6.19311	3.688	0.0002705	0.00521725	0.224069	1.37956
STPG1	0.43099	4.34161	3.68884	0.00026965	0.00521725	0.201611	1.34816
MCPH1	0.333438	3.50562	3.68834	0.000270153	0.00521725	0.193419	1.26001
NUPL2	-0.374229	3.94955	-3.68771	0.00027079	0.00521725	0.192649	-1.29615
MIR6751	-0.417856	4.22154	-3.68803	0.000270468	0.00521725	0.195589	-1.33594
RFC3	-0.467173	4.18806	-3.68916	0.000269328	0.00521725	0.199033	-1.3824
EIF2B5	0.374611	4.46646	3.68699	0.000271522	0.00522002	0.196262	1.29649
NAP1L5	-0.539953	7.78104	-3.68695	0.00027156	0.00522002	0.237329	-1.45392
TCF25	-0.404131	6.69518	-3.68579	0.000272748	0.00523682	0.219527	-1.32329
RFK	-0.484234	6.29845	-3.68535	0.000273202	0.00523951	0.211319	-1.39884
FGF17	0.407818	4.45245	3.68387	0.000274721	0.0052626	0.185713	1.32668
MRPS28	-0.387157	5.68211	-3.67883	0.00027995	0.00534436	0.1806	-1.30781
FAM149A	-0.41676	5.67112	-3.67899	0.000279782	0.00534436	0.180827	-1.33493
MAST3	-0.432952	7.23169	-3.67895	0.00027982	0.00534436	0.204287	-1.34999
EBNA1BP2	-0.320145	4.75081	-3.67749	0.000281358	0.0053651	0.164515	-1.24846
TBC1D24	-0.509717	5.46628	-3.6755	0.000283461	0.00539902	0.16569	-1.42377
EEFSEC	-0.353912	3.48069	-3.67467	0.000284343	0.00540965	0.145084	-1.27802
PNCK	-0.404707	5.20969	-3.67392	0.000285141	0.00541866	0.15735	-1.32382
CCDC106	-0.419237	4.07604	-3.67201	0.00028718	0.00544538	0.140461	-1.33722
CACNA2D1	-0.520458	6.88796	-3.67199	0.0002872	0.00544538	0.17565	-1.43441
COX7A1	0.486601	6.41713	3.67011	0.000289226	0.00546516	0.167839	1.40114
KCNAB3	0.456681	3.69197	3.67032	0.000289005	0.00546516	0.134272	1.37238
SLC39A9	-0.37426	5.39857	-3.67017	0.000289166	0.00546516	0.14746	-1.29617
DLL3	-0.348026	3.90321	-3.66951	0.000289878	0.00547128	0.130942	-1.27282
N4BP2L2	0.58141	5.91587	3.66866	0.000290797	0.00548243	0.155581	1.49631
CYB5R3	-0.401058	8.09138	-3.66816	0.000291338	0.00548243	0.178823	-1.32048
TMEM59L	-0.402523	6.12721	-3.66806	0.000291454	0.00548243	0.151082	-1.32182
HEXA	-0.427834	5.19718	-3.66773	0.000291803	0.0054828	0.136326	-1.34521
AFF1	0.391883	5.81204	3.66734	0.00029223	0.00548465	0.148284	1.31211
RPGRIP1L	-0.419015	1.91799	-3.6668	0.000292822	0.00548959	0.109563	-1.33701
DNAJC5	-0.402476	6.36072	-3.66625	0.000293427	0.00549476	0.148737	-1.32177
ASCC2	-0.37006	3.95886	-3.66559	0.000294151	0.00550214	0.118104	-1.29241
TXN	-0.388771	6.41615	-3.66451	0.000295332	0.00551805	0.143933	-1.30928
MLH1	-0.449455	5.5484	-3.66405	0.000295846	0.00552146	0.128721	-1.36552
BMI1	0.483314	6.08968	3.66372	0.000296202	0.00552193	0.141235	1.39795
TAF4B	0.438554	4.1309	3.66319	0.000296794	0.00552679	0.11352	1.35525
RP11-73M18.8	0.36004	5.45944	3.66195	0.000298166	0.00553998	0.124713	1.28346
NMB	-0.420649	4.82317	-3.66203	0.000298083	0.00553998	0.112956	-1.33853
TLE2	0.420406	5.91677	3.65903	0.000301426	0.00559432	0.122363	1.3383
RP11-53O19.3	0.463985	4.88982	3.65864	0.00030187	0.00559634	0.106102	1.37935
ZNF397	0.370245	5.89649	3.6546	0.000306441	0.00567477	0.106923	1.29257
EPB41L4A-AS2	-0.405379	1.5605	-3.65157	0.00030992	0.00573283	0.0566081	-1.32444
RP11-506O24.2	0.319844	2.15517	3.65113	0.000310432	0.00573595	0.0593528	1.2482
FGGY	-0.335722	4.20998	-3.65059	0.000311053	0.00573665	0.0697026	-1.26201
DISP2	-0.443376	4.97059	-3.6505	0.000311158	0.00573665	0.0758025	-1.35978
RNF220	0.498845	6.16374	3.64851	0.000313463	0.00574381	0.0918657	1.41308
PSMD13	-0.342389	4.94124	-3.64878	0.000313153	0.00574381	0.0700301	-1.26785
C15orf40	-0.356428	5.23927	-3.64838	0.000313612	0.00574381	0.0723713	-1.28025
DOCK10	-0.427001	5.41684	-3.6496	0.000312197	0.00574381	0.0785913	-1.34444
HDC	-0.441626	2.44249	-3.64911	0.00031277	0.00574381	0.0526154	-1.35813
BAI2	-0.478254	6.82293	-3.64906	0.000312828	0.00574381	0.098493	-1.39306
NDUFA10	-0.426932	6.42461	-3.64743	0.000314724	0.00575786	0.0869235	-1.34437
KCNMB1	-0.428492	3.0591	-3.64676	0.000315514	0.00576599	0.0481	-1.34583
LOC284825	-0.452981	1.70059	-3.64626	0.0003161	0.00577038	0.0393474	-1.36887
CTA-445C9.15	0.483579	3.59114	3.64573	0.000316717	0.00577532	0.0510641	1.39821
PIK3CA	0.372869	5.39016	3.64517	0.000317376	0.00577747	0.0677278	1.29493
DUSP28	-0.395711	4.39702	-3.64505	0.000317527	0.00577747	0.0524149	-1.31559
PRR13	-0.382093	6.2781	-3.64432	0.000318381	0.0057867	0.0744307	-1.30323
SSX2IP	0.457364	6.54231	3.64356	0.000319281	0.00579675	0.0812963	1.37303
PLD3	-0.421331	7.33876	-3.64315	0.000319773	0.00579937	0.0867828	-1.33916
TSHZ1	0.455759	5.82943	3.64178	0.000321395	0.00582245	0.0637089	1.3715
INO80D	0.363693	5.64971	3.64103	0.000322291	0.00583195	0.0577956	1.28672
RAB3B	-0.464742	5.95205	-3.64076	0.000322619	0.00583195	0.0569635	-1.38007
TMEM234	-0.357709	3.14821	-3.63955	0.000324074	0.00585191	0.0246485	-1.28139
FOLH1	-0.388053	7.57748	-3.63788	0.00032609	0.00588196	0.0726479	-1.30863
STAT1	-0.432481	6.57699	-3.6375	0.000326551	0.00588391	0.0564255	-1.34955
BMS1P20	-0.43624	5.12947	-3.63607	0.000328275	0.00590859	0.0295353	-1.35307
VCP	-0.3816	6.21797	-3.63565	0.000328787	0.00591144	0.0446446	-1.30279
AKT1S1	-0.410483	4.22565	-3.63423	0.000330524	0.00593627	0.0149458	-1.32913
FKBP1A	-0.506187	7.59284	-3.63236	0.000332822	0.00597112	0.0541093	-1.42029
SRPK1	0.505406	4.80497	3.62795	0.000338299	0.00606286	0.00282202	1.41952
MLLT10	0.357555	4.84028	3.62729	0.000339126	0.00607115	0.000232415	1.28125
SARS	-0.443009	6.68934	-3.62612	0.000340606	0.00608767	0.0205683	-1.35944
PSMG3-AS1	-0.468455	3.82737	-3.62598	0.000340778	0.00608767	-0.0157745	-1.38363
FADS3	-0.395115	5.78317	-3.62503	0.000341977	0.00610255	0.00246297	-1.31505
NR1D1	0.510475	7.78856	3.62269	0.000344951	0.00614904	0.0292241	1.42452
ZNF292	0.441498	5.94721	3.61894	0.000349759	0.00619504	-0.0101474	1.35801
AKR1A1	-0.357942	5.80806	-3.61904	0.00034963	0.00619504	-0.0167958	-1.2816
ARFGAP2	-0.379864	6.57478	-3.61952	0.000349013	0.00619504	-0.00275213	-1.30122
FLJ16779	-0.395584	3.01326	-3.61963	0.000348877	0.00619504	-0.0427766	-1.31547
FUBP3	-0.416442	4.18308	-3.62007	0.000348311	0.00619504	-0.0325768	-1.33463
VKORC1	-0.42233	5.12513	-3.61903	0.000349641	0.00619504	-0.027133	-1.34009
MED13L	0.396404	5.65208	3.61853	0.000350292	0.0061979	-0.0166344	1.31622
APRT	-0.42812	4.40317	-3.61792	0.000351082	0.00619874	-0.0380367	-1.34548
RAC1	-0.437581	8.06435	-3.61812	0.000350821	0.00619874	0.0134135	-1.35433
PSEN2	-0.330455	4.53697	-3.61735	0.000351828	0.00620533	-0.0385911	-1.25741
TTC13	-0.38756	3.2774	-3.61662	0.000352768	0.00621535	-0.0510003	-1.30818
DUS4L	-0.423057	3.87761	-3.61554	0.000354179	0.00623362	-0.0499777	-1.34077
BMS1	0.405558	4.77252	3.61384	0.000356405	0.00625302	-0.045022	1.3246
ISCA2	-0.383165	4.84803	-3.61402	0.000356171	0.00625302	-0.046842	-1.3042
CHCHD1	-0.467351	3.89538	-3.61438	0.000355693	0.00625302	-0.0538105	-1.38257
GUCA1B	0.311909	4.05181	3.61288	0.000357673	0.00625658	-0.0554371	1.24135
DTD2	-0.382935	4.83327	-3.61283	0.000357733	0.00625658	-0.050932	-1.30399
LOC100996457	-0.387238	1.97739	-3.61314	0.000357328	0.00625658	-0.0698483	-1.30789
TANC1	-0.40054	5.46463	-3.61166	0.00035929	0.00627724	-0.0467259	-1.32
KIAA0226L	-0.360381	2.95163	-3.60673	0.000365866	0.00638544	-0.0859476	-1.28376
RUNDC1	-0.361948	4.66481	-3.60642	0.000366292	0.00638618	-0.073772	-1.28516
NDUFAF3	-0.370415	6.02477	-3.60512	0.000368048	0.0064101	-0.0594222	-1.29272
FAM162A	-0.371307	7.12093	-3.60476	0.000368532	0.00641184	-0.0424667	-1.29352
KRI1	0.339104	3.79927	3.60426	0.000369216	0.00641387	-0.0858588	1.26497
WDR73	-0.356881	4.31948	-3.60383	0.000369802	0.00641387	-0.0852403	-1.28065
PLAT	-0.38094	4.95654	-3.60385	0.000369772	0.00641387	-0.0793191	-1.30219
CINP	-0.360459	4.42487	-3.60348	0.00037028	0.00641549	-0.0855709	-1.28383
FKTN	-0.355871	4.24612	-3.60311	0.000370775	0.00641741	-0.088171	-1.27976
PIF1	0.372257	1.79261	3.60264	0.000371429	0.00642206	-0.104273	1.29438
CUX1	0.401869	6.56686	3.60202	0.000372274	0.00643001	-0.0556783	1.32122
DRG2	-0.370097	4.17525	-3.59961	0.000375591	0.0064806	-0.100361	-1.29244
RFPL2	0.422579	5.3049	3.59906	0.000376345	0.0064869	-0.0861522	1.34032
PPP1R16B	0.457588	7.42037	3.59851	0.000377111	0.0064934	-0.0546156	1.37324
TMUB2	-0.364726	3.34968	-3.59797	0.000377851	0.00649943	-0.112273	-1.28764
RARS	-0.302942	4.78522	-3.59758	0.000378401	0.00650218	-0.101671	-1.23366
TOR3A	-0.395782	3.69874	-3.59647	0.000379953	0.00652213	-0.11455	-1.31566
NIT2	-0.372088	5.48295	-3.59509	0.00038188	0.00654848	-0.100986	-1.29422
RBM17	0.378294	6.15938	3.59437	0.000382888	0.00655902	-0.0878675	1.2998
HAPLN4	0.489123	7.184	3.59335	0.000384323	0.00657011	-0.074422	1.40359
ZBTB38	0.429736	6.69548	3.59338	0.000384281	0.00657011	-0.0817555	1.34699
RNF8	0.414377	4.51513	3.59207	0.000386139	0.0065944	-0.119922	1.33272
PRKCA	-0.461068	7.81414	-3.5912	0.000387367	0.00660861	-0.0777144	-1.37656
NUDT3	0.436991	7.81804	3.58842	0.000391346	0.00666967	-0.0826408	1.35378
DCHS1	-0.398401	4.37061	-3.58787	0.00039214	0.00667638	-0.137683	-1.31805
RORA	0.503661	5.91766	3.58489	0.000396449	0.00667918	-0.122301	1.41781
AP000525.9	0.393102	4.71722	3.58552	0.000395534	0.00667918	-0.13933	1.31321
GALK2	0.382122	4.99515	3.58333	0.000398709	0.00667918	-0.142816	1.30326
SSFA2	0.35311	6.3575	3.5841	0.000397589	0.00667918	-0.118202	1.27731
PDCD2L	-0.329485	4.26594	-3.58544	0.00039565	0.00667918	-0.146335	-1.25657
FLJ41170	-0.356482	3.14804	-3.58509	0.00039615	0.00667918	-0.15632	-1.2803
FAM129A	-0.360771	4.37286	-3.58357	0.000398359	0.00667918	-0.151705	-1.28411
ZNF10	-0.369697	4.30198	-3.58681	0.000393656	0.00667918	-0.141618	-1.29208
PP7080	-0.387136	3.39962	-3.58364	0.000398255	0.00667918	-0.159291	-1.30779
HMGCS1	-0.4178	5.61585	-3.58582	0.00039509	0.00667918	-0.129677	-1.33589
B3GALNT1	-0.418213	4.76816	-3.5838	0.000398033	0.00667918	-0.1476	-1.33627
NDUFV1	-0.421463	6.81926	-3.58347	0.00039851	0.00667918	-0.117244	-1.33929
ERI2	-0.440472	3.72175	-3.58385	0.000397963	0.00667918	-0.156173	-1.35705
ENTPD5	-0.446627	4.50193	-3.58467	0.000396762	0.00667918	-0.147252	-1.36285
ZCCHC12	-0.448525	7.00102	-3.58619	0.000394562	0.00667918	-0.105577	-1.36464
DQ570835	-0.50101	3.8348	-3.58641	0.000394245	0.00667918	-0.147008	-1.4152
GSPT1	0.407817	5.1885	3.58057	0.000402773	0.00670016	-0.148861	1.32668
HECA	0.406258	6.29733	3.58115	0.000401905	0.00670016	-0.128557	1.32524
ZNF398	0.400364	5.02057	3.58134	0.000401639	0.00670016	-0.148906	1.31984
MIR3682	-0.387514	5.37747	-3.58163	0.000401199	0.00670016	-0.146915	-1.30814
STRIP1	-0.390214	4.97784	-3.58058	0.000402758	0.00670016	-0.155836	-1.31059
ATP6V1E1	-0.400281	7.85565	-3.58102	0.000402105	0.00670016	-0.110026	-1.31977
NCALD	-0.525786	7.42611	-3.58078	0.000402458	0.00670016	-0.117215	-1.43972
ASAP1	0.424284	6.71873	3.5798	0.000403903	0.0067056	-0.125786	1.34191
ADPRM	-0.379611	3.23354	-3.57993	0.000403713	0.0067056	-0.172788	-1.30099
TFDP1	-0.437129	4.96433	-3.57827	0.000406165	0.00673644	-0.163701	-1.35391
ADAL	0.407919	4.32746	3.57762	0.000407135	0.00674582	-0.169312	1.32677
CNTN4	0.410673	5.1114	3.57563	0.00041012	0.00677918	-0.166228	1.32931
TNXA	0.368742	5.11211	3.57546	0.000410367	0.00677918	-0.167005	1.29123
FHIT	-0.403458	4.04102	-3.57559	0.000410181	0.00677918	-0.180711	-1.32267
SMAP1	-0.432398	6.3389	-3.57326	0.000413683	0.0068272	-0.159012	-1.34947
FIBIN	-0.419471	5.91012	-3.57272	0.000414494	0.00683383	-0.167906	-1.33744
SRA1	-0.344841	4.53844	-3.57182	0.000415866	0.00683668	-0.188919	-1.27001
FAHD2A	-0.395571	5.87915	-3.5718	0.000415896	0.00683668	-0.171304	-1.31546
LOC728554	-0.45752	6.18317	-3.57196	0.000415653	0.00683668	-0.166085	-1.37318
VAMP1	0.530686	8.58366	3.57035	0.000418112	0.00686634	-0.13224	1.44462
CCS	-0.307039	4.43092	-3.56962	0.000419227	0.00686744	-0.196962	-1.23717
GPS1	-0.337235	5.02343	-3.56928	0.000419747	0.00686744	-0.192176	-1.26333
LOC102723493	-0.354575	1.23007	-3.56972	0.000419065	0.00686744	-0.217103	-1.27861
DENR	-0.427336	6.3993	-3.56923	0.000419826	0.00686744	-0.171076	-1.34475
ITPK1	0.391372	7.30337	3.56887	0.00042038	0.00686978	-0.152953	1.31164
CNOT6	0.402991	4.53768	3.56724	0.000422888	0.006904	-0.201368	1.32225
RP11-466P24.7	0.544644	5.19608	3.56597	0.000424846	0.00692918	-0.195718	1.45866
SAFB2	0.409158	6.76687	3.56517	0.000426097	0.00694281	-0.172741	1.32791
JDP2	0.436951	5.44555	3.56453	0.000427094	0.00694549	-0.197186	1.35374
ATOH7	-0.393668	3.84007	-3.56473	0.000426777	0.00694549	-0.217939	-1.31373
ZNF519	0.353385	4.84243	3.56397	0.000427956	0.00695272	-0.208629	1.27755
CRTAP	0.437682	6.26378	3.5624	0.000430414	0.00698366	-0.190056	1.35443
ZNF24	0.398259	7.06568	3.56222	0.000430698	0.00698366	-0.177797	1.31792
C9orf16	-0.444245	7.83789	-3.55993	0.000434312	0.00703543	-0.178812	-1.3606
OSBPL3	0.392389	5.30588	3.5589	0.000435949	0.0070551	-0.218042	1.31257
OCIAD1	-0.386747	7.30147	-3.55739	0.000438352	0.00708711	-0.194224	-1.30744
SERHL	0.424392	3.79137	3.55619	0.000440267	0.00711119	-0.243915	1.34201
BYSL	-0.401885	3.26947	-3.55558	0.000441254	0.00712024	-0.252584	-1.32123
SATB2	0.450253	7.44339	3.55523	0.000441805	0.00712224	-0.194853	1.36628
DPP4	0.397505	1.3073	3.55433	0.000443258	0.00713876	-0.26604	1.31723
CDK7	-0.298255	4.60111	-3.55381	0.000444103	0.00714547	-0.24721	-1.22966
SLC5A3	0.465064	7.84639	3.55306	0.000445313	0.00715805	-0.19658	1.38038
LOC101927451	0.347161	4.41569	3.55266	0.000445965	0.00716162	-0.25052	1.27206
MIR600	0.427025	6.33933	3.55057	0.000449374	0.00720942	-0.227231	1.34446
LOC283588	0.471122	3.37591	3.54963	0.000450915	0.00722719	-0.26857	1.38619
EPHB6	0.420324	7.58657	3.54846	0.000452829	0.00725091	-0.214944	1.33823
FEN1	-0.414454	4.29303	-3.54792	0.000453726	0.00725831	-0.269397	-1.33279
ITPR1	0.447828	7.14957	3.5465	0.000456069	0.00727519	-0.227165	1.36399
DPY19L2P2	0.380696	5.50927	3.54672	0.000455697	0.00727519	-0.254509	1.30197
DAG1	-0.406024	5.75457	-3.54649	0.000456089	0.00727519	-0.25594	-1.32503
MIR6743	-0.337608	6.06459	-3.54561	0.000457548	0.00729149	-0.253251	-1.26366
LOC441155	0.472615	7.16914	3.54295	0.000461985	0.00733418	-0.238203	1.38762
IPCEF1	0.43624	7.7213	3.54306	0.000461801	0.00733418	-0.230477	1.35307
RNASEH2C	0.385179	5.10799	3.54356	0.000460966	0.00733418	-0.271156	1.30602
TRAPPC6B	-0.34395	5.4386	-3.54346	0.000461126	0.00733418	-0.270491	-1.26923
SETBP1	0.328558	5.25465	3.5414	0.000464595	0.00735593	-0.276218	1.25576
IFIH1	0.312779	2.61677	3.54103	0.000465214	0.00735593	-0.302804	1.2421
TM9SF1	-0.309776	4.57036	-3.54083	0.00046556	0.00735593	-0.289866	-1.23952
PTP4A1	-0.385382	6.60653	-3.54092	0.000465408	0.00735593	-0.25905	-1.30621
UBE2E3	-0.427086	6.62273	-3.54137	0.000464646	0.00735593	-0.257574	-1.34452
TESPA1	0.487121	6.97269	3.53744	0.000471312	0.00738007	-0.258766	1.40164
RORB	0.479825	7.87561	3.53815	0.000470109	0.00738007	-0.244076	1.39457
RERE	0.479609	6.9555	3.53749	0.000471226	0.00738007	-0.258913	1.39437
CEBPG	0.395037	5.01504	3.53872	0.000469133	0.00738007	-0.288248	1.31498
AK097453	0.325508	2.24859	3.53901	0.000468639	0.00738007	-0.311364	1.25311
PGM5-AS1	-0.266008	2.86801	-3.53816	0.000470085	0.00738007	-0.311926	-1.20248
MSRB1	-0.34661	5.23223	-3.53893	0.000468771	0.00738007	-0.288389	-1.27157
NDUFA11	-0.380395	7.14644	-3.53733	0.000471511	0.00738007	-0.261381	-1.3017
NUP37	-0.39151	3.77509	-3.5381	0.000470193	0.00738007	-0.305523	-1.31177
ETFA	-0.484261	4.89993	-3.53804	0.000470292	0.00738007	-0.296083	-1.39887
CNOT6L	0.350917	5.75565	3.5362	0.000473439	0.00738341	-0.284738	1.27537
NKAIN4	-0.390368	5.92375	-3.5366	0.000472753	0.00738341	-0.285135	-1.31073
ATP6AP1	-0.450036	7.47615	-3.53591	0.000473937	0.00738341	-0.26132	-1.36607
MED27	-0.455759	4.39326	-3.53626	0.000473345	0.00738341	-0.306688	-1.3715
ALDOA	-0.469275	9.04429	-3.53601	0.000473765	0.00738341	-0.241428	-1.38441
PRR34-AS1	0.387983	5.04159	3.53491	0.000475663	0.00740339	-0.300267	1.30856
PRTFDC1	-0.395802	6.0188	-3.53408	0.000477101	0.00741885	-0.291734	-1.31567
NFIC	0.469693	7.84589	3.53332	0.000478413	0.00743233	-0.25999	1.38481
TM7SF2	-0.385788	5.58196	-3.5327	0.000479479	0.00743615	-0.303369	-1.30657
2020-09-04	-0.47095	7.64612	-3.53266	0.00047955	0.00743615	-0.269424	-1.38602
BCKDHA	-0.344938	4.77	-3.53193	0.000480816	0.00744885	-0.316947	-1.2701
CLNS1A	-0.382789	5.87227	-3.5315	0.000481576	0.00745371	-0.302478	-1.30386
ZNF596	-0.338127	2.44254	-3.52977	0.000484596	0.0074935	-0.341749	-1.26411
ECM1	0.429058	4.74596	3.52894	0.000486052	0.00750905	-0.323587	1.34635
PTPRT	0.442844	6.00841	3.52837	0.00048706	0.00751766	-0.304922	1.35928
MESP1	-0.370392	4.25665	-3.52778	0.000488101	0.00752676	-0.335124	-1.2927
NDUFA9	-0.359964	5.95411	-3.52712	0.000489276	0.00753155	-0.315147	-1.28339
KIAA0391	-0.38507	7.4529	-3.52709	0.000489314	0.00753155	-0.28964	-1.30592
MTCH2	-0.370497	6.15893	-3.524	0.000494816	0.00760922	-0.321708	-1.2928
KCNA1	0.542458	6.78067	3.52257	0.000497384	0.00764167	-0.309314	1.45645
NME1	-0.458919	6.73835	-3.52223	0.000498003	0.00764414	-0.317468	-1.37451
MMP24-AS1	-0.373682	5.40596	-3.52173	0.000498904	0.00764569	-0.341655	-1.29566
FBXO7	-0.412795	6.92088	-3.52166	0.000499021	0.00764569	-0.315738	-1.33126
ASS1	-0.406117	6.70769	-3.51904	0.000503778	0.00771149	-0.327908	-1.32511
IPW	0.441175	6.2501	3.51814	0.000505415	0.00772947	-0.33348	1.35771
ZNF664	0.402401	7.26039	3.51743	0.000506701	0.00773312	-0.3192	1.32171
PGAP2	-0.324579	3.99882	-3.51725	0.000507044	0.00773312	-0.37123	-1.2523
TMEM203	-0.344199	5.49801	-3.5175	0.000506575	0.00773312	-0.353669	-1.26945
RAP2B	-0.347667	5.19247	-3.51547	0.000510297	0.00776547	-0.364998	-1.2725
FAM189A2	-0.424741	5.12341	-3.51526	0.000510686	0.00776547	-0.366979	-1.34233
ABCA11P	-0.429278	3.09118	-3.51508	0.000511027	0.00776547	-0.385866	-1.34656
RABAC1	-0.49402	6.30753	-3.51545	0.000510335	0.00776547	-0.347332	-1.40836
CMSS1	-0.348862	4.98123	-3.51472	0.000511684	0.00776839	-0.3703	-1.27356
ZFP91	0.39251	5.92927	3.51418	0.000512684	0.00777649	-0.352491	1.31268
RSPO4	-0.394007	3.0886	-3.5132	0.000514497	0.00779689	-0.391898	-1.31404
ETFB	-0.374496	5.9518	-3.51272	0.00051539	0.00780335	-0.361703	-1.29639
PPM1A	0.435458	5.93963	3.51133	0.000517988	0.00783557	-0.361151	1.35234
TDRD9	-0.414238	5.24738	-3.51047	0.000519593	0.00783852	-0.380667	-1.33259
PMS2P5	-0.481733	5.93477	-3.51061	0.000519321	0.00783852	-0.369377	-1.39642
ALDH7A1	-0.484344	5.57596	-3.51057	0.000519405	0.00783852	-0.375546	-1.39895
GRINA	-0.347624	6.82717	-3.51012	0.000520242	0.00784123	-0.353998	-1.27246
ZMAT1	-0.381423	5.12224	-3.509	0.000522357	0.007866	-0.387051	-1.30263
ATP1B3	0.421073	7.60316	3.50869	0.000522926	0.00786747	-0.342169	1.33892
AP2A2	-0.459673	6.64468	-3.50827	0.000523717	0.00787227	-0.364001	-1.37523
MAN2A1	0.418596	7.36856	3.50775	0.000524708	0.00788006	-0.348475	1.33663
PSMG4	0.347133	5.66813	3.50707	0.000525986	0.00789215	-0.380268	1.27203
LMTK2	0.415565	5.98878	3.50601	0.000528008	0.00791041	-0.377496	1.33382
MED14	-0.348437	4.56656	-3.50593	0.000528151	0.00791041	-0.403124	-1.27318
TNPO3	0.439296	5.03199	3.50539	0.000529186	0.0079188	-0.395517	1.35594
TBK1	0.351683	5.26678	3.50365	0.000532509	0.00796139	-0.397929	1.27605
MAML1	0.360375	5.19898	3.50296	0.000533842	0.00797418	-0.401214	1.28376
TBC1D22A	-0.373622	4.13083	-3.50223	0.000535245	0.00798798	-0.418857	-1.2956
PGAP3	-0.329054	4.66054	-3.50185	0.000535967	0.00799162	-0.415337	-1.25619
RMDN1	-0.408339	4.52403	-3.50102	0.000537568	0.00800832	-0.419518	-1.32716
ATL2	0.427397	4.83284	3.49988	0.000539788	0.00802706	-0.416308	1.3448
PCOLCE2	-0.339658	2.10837	-3.50012	0.000539307	0.00802706	-0.439748	-1.26546
NR2F6	0.42316	4.68378	3.49836	0.000542747	0.00806388	-0.423253	1.34086
COPS5	-0.359609	5.7212	-3.49751	0.000544407	0.00807416	-0.414458	-1.28308
CX3CR1	-0.486951	7.44799	-3.49775	0.000543937	0.00807416	-0.384137	-1.40148
POLR2L	-0.474286	6.35715	-3.49711	0.000545179	0.00807843	-0.405194	-1.38923
DISC1	-0.381771	3.73953	-3.49651	0.00054637	0.00808172	-0.440579	-1.30294
RBX1	-0.413441	5.90703	-3.4966	0.000546174	0.00808172	-0.414491	-1.33186
LOC440934	-0.434708	4.81896	-3.4943	0.000550708	0.00813868	-0.438297	-1.35164
MAGED2	-0.386035	5.76338	-3.49395	0.000551413	0.00814189	-0.425303	-1.3068
ALG5	-0.367415	5.5162	-3.4933	0.000552704	0.00815373	-0.431419	-1.29004
NAV1	-0.383033	6.0921	-3.49257	0.000554151	0.00816785	-0.424015	-1.30408
RPS6KA5	0.368546	6.248	3.49157	0.000556135	0.00818986	-0.419168	1.29105
NEB	0.413768	2.97354	3.49082	0.000557638	0.00820476	-0.462867	1.33216
AGK	-0.373328	5.54001	-3.49044	0.000558407	0.00820883	-0.440234	-1.29534
CREBL2	0.433926	6.33033	3.48958	0.000560117	0.00822672	-0.423499	1.3509
CCNH	-0.347575	6.50295	-3.48933	0.000560629	0.008227	-0.426509	-1.27242
ALDH4A1	-0.388356	6.48133	-3.48874	0.000561824	0.00823728	-0.429093	-1.3089
SIRT1	0.421368	4.40901	3.48824	0.000562823	0.00823745	-0.458916	1.3392
DNAJC21	0.351921	4.33181	3.4884	0.000562494	0.00823745	-0.459416	1.27626
RAB40B	-0.504263	7.2663	-3.4878	0.000563717	0.00824331	-0.418781	-1.4184
ZNF365	0.437552	8.03968	3.48563	0.000568114	0.00829307	-0.409459	1.3543
KANSL3	0.38188	5.66015	3.48574	0.000567897	0.00829307	-0.448588	1.30304
UTP14A	-0.311397	3.08807	-3.48486	0.000569676	0.0083086	-0.48322	-1.24091
LOC284930	0.456339	1.43338	3.48326	0.00057296	0.0083452	-0.496204	1.37206
OSGEP	-0.351584	4.55115	-3.48291	0.000573686	0.0083452	-0.477367	-1.27596
RGS20	-0.434467	6.1232	-3.48313	0.000573225	0.0083452	-0.453916	-1.35141
LOC100506325	-0.419234	4.39988	-3.48254	0.000574433	0.0083488	-0.480079	-1.33722
MIEF2	-0.316038	3.70357	-3.48204	0.000575473	0.00835662	-0.487214	-1.24491
TMEM259	-0.371055	5.45956	-3.48022	0.000579231	0.00840389	-0.474258	-1.2933
HCG18	0.465842	4.50866	3.47892	0.000581923	0.0084064	-0.487516	1.38112
SPIN4	-0.341716	2.61565	-3.47966	0.000580391	0.0084064	-0.502909	-1.26726
ASTN1	-0.352735	7.49513	-3.47898	0.000581803	0.0084064	-0.442302	-1.27698
C2orf76	-0.374002	3.60329	-3.47918	0.0005814	0.0084064	-0.497456	-1.29594
TCTN3	-0.399873	4.38298	-3.47931	0.000581115	0.0084064	-0.490529	-1.31939
KCNIP1	-0.359904	5.37446	-3.47838	0.000583053	0.00841543	-0.481461	-1.28334
NEBL	0.453879	8.11419	3.47713	0.000585674	0.00844596	-0.435256	1.36972
FLJ33534	0.409181	3.32205	3.47636	0.000587289	0.00845662	-0.506421	1.32793
ARHGAP5-AS1	-0.448792	4.17905	-3.47629	0.000587427	0.00845662	-0.502059	-1.3649
CCDC43	-0.377939	4.19465	-3.47458	0.000591027	0.00850111	-0.507203	-1.29948
ANGPTL2	-0.414675	4.83894	-3.47275	0.000594924	0.00854979	-0.507147	-1.333
DOCK8	-0.333141	4.00435	-3.47244	0.000595583	0.0085519	-0.515521	-1.25975
RP11-140I16.3	0.398297	4.46568	3.47144	0.000597707	0.00857501	-0.512264	1.31795
TAF5	0.302348	4.08153	3.47024	0.000600283	0.00860457	-0.520011	1.23315
TIGD1	-0.350216	3.58526	-3.46963	0.000601583	0.0086158	-0.528132	-1.27475
RGS14	-0.423923	4.68287	-3.46899	0.000602953	0.00862802	-0.520839	-1.34157
PPHLN1	-0.384521	5.59018	-3.46847	0.000604072	0.00862923	-0.509671	-1.30543
LRRC10B	-0.502222	4.15403	-3.46855	0.000603909	0.00862923	-0.527214	-1.41639
NDUFB6	-0.407276	5.73554	-3.46787	0.000605368	0.00864035	-0.509241	-1.32618
DGKD	-0.400392	5.06764	-3.4667	0.000607909	0.00866919	-0.523582	-1.31987
SUMF2	-0.396443	4.82546	-3.46601	0.000609416	0.00868327	-0.528776	-1.31626
PAN2	0.476215	5.1184	3.46521	0.000611137	0.00870036	-0.522609	1.39109
NT5C1B-RDH14	-0.374415	4.46102	-3.46469	0.000612276	0.00870915	-0.536546	-1.29631
MPHOSPH9	0.372033	4.2008	3.46402	0.000613754	0.00872273	-0.538619	1.29418
RP6-201G10.2	-0.344876	3.20132	-3.46354	0.0006148	0.00873017	-0.550845	-1.27004
MED16	-0.396613	4.69982	-3.46314	0.000615673	0.00873512	-0.53927	-1.31641
INO80B	-0.478081	5.16928	-3.46285	0.000616323	0.00873692	-0.534768	-1.39289
LRRC34	-0.433503	3.40212	-3.46254	0.000617002	0.00873912	-0.552665	-1.35051
EFR3B	-0.418207	6.6662	-3.46133	0.00061966	0.00876932	-0.512935	-1.33627
ZNF493	0.398936	4.75342	3.46073	0.000620978	0.00877779	-0.542931	1.31853
RNF141	-0.379215	7.10405	-3.46058	0.000621311	0.00877779	-0.506998	-1.30063
CFC1	0.356021	3.61839	3.45985	0.000622941	0.00877852	-0.55687	1.27989
CHST9	-0.340259	2.60967	-3.45987	0.000622896	0.00877852	-0.566372	-1.26598
NUDT18	-0.355267	3.45537	-3.46018	0.000622205	0.00877852	-0.5595	-1.27922
LOC100996747	-0.502246	8.26762	-3.45957	0.000623567	0.00877993	-0.493173	-1.41642
PMS2P1	-0.369888	5.69632	-3.45767	0.000627784	0.00883186	-0.542136	-1.29225
MEGF11	-0.406122	3.81963	-3.45722	0.000628809	0.00883882	-0.565951	-1.32512
MTUS2	0.384487	4.67339	3.45545	0.000632767	0.00888012	-0.560901	1.3054
PCDH8	-0.391511	7.17436	-3.45543	0.000632812	0.00888012	-0.522148	-1.31177
WDR27	0.356992	4.32567	3.45454	0.000634828	0.00890092	-0.567748	1.28075
MAGEE2	0.426767	2.06256	3.45421	0.000635579	0.00890398	-0.585938	1.34422
RAP2A	0.451382	8.21133	3.45291	0.000638529	0.0089378	-0.510134	1.36735
C17orf58	-0.321976	4.81375	-3.45229	0.000639934	0.00894996	-0.572384	-1.25004
C6orf106	0.441492	5.3522	3.45137	0.000642036	0.00897184	-0.56295	1.35801
BAZ1A	0.322326	3.49835	3.44989	0.000645407	0.00900619	-0.589729	1.25034
DCTPP1	-0.348954	5.13088	-3.44982	0.000645574	0.00900619	-0.576205	-1.27364
ATP6V0C	-0.425178	8.99062	-3.44913	0.000647168	0.00902088	-0.516238	-1.34274
DKFZP586I1420	0.333951	5.50294	3.44867	0.00064822	0.00902801	-0.56962	1.26046
LRRTM1	-0.448675	4.97676	-3.44834	0.000648987	0.00903115	-0.583393	-1.36479
AP3D1	-0.389773	5.94939	-3.44737	0.000651227	0.00903971	-0.570502	-1.31019
IMPACT	-0.414622	3.43556	-3.44766	0.000650552	0.00903971	-0.599782	-1.33295
RLIM	-0.490911	5.32429	-3.44742	0.000651095	0.00903971	-0.581555	-1.40533
ECHS1	-0.393886	6.82116	-3.44647	0.000653315	0.00905813	-0.556778	-1.31393
ECH1	-0.423584	5.01559	-3.44633	0.00065364	0.00905813	-0.58919	-1.34126
BMPER	0.380241	2.27923	3.44581	0.000654831	0.00906711	-0.611594	1.30156
POLR1E	-0.322838	3.45463	-3.44435	0.000658246	0.00909148	-0.609861	-1.25079
CLIP3	-0.390538	8.07201	-3.44474	0.000657322	0.00909148	-0.541866	-1.31088
NBR1	-0.401581	6.31248	-3.44412	0.000658771	0.00909148	-0.574066	-1.32095
ENSA	-0.411181	7.59487	-3.44426	0.000658459	0.00909148	-0.550615	-1.32977
TRIM44	0.370143	6.91302	3.44368	0.0006598	0.00909815	-0.558842	1.29248
KIAA0430	0.426751	6.35893	3.44255	0.000662457	0.00911137	-0.57217	1.3442
ANKH	0.410815	6.7433	3.4423	0.000663048	0.00911137	-0.565892	1.32944
CXorf24	0.332005	1.93891	3.44249	0.000662601	0.00911137	-0.624184	1.25876
PARN	-0.344092	5.18408	-3.44195	0.00066388	0.00911137	-0.600364	-1.26935
C6orf120	-0.374532	4.60485	-3.44191	0.000663958	0.00911137	-0.607699	-1.29642
TMEM200A	-0.407147	4.0979	-3.44188	0.000664035	0.00911137	-0.612383	-1.32606
UQCR10	-0.420648	7.62145	-3.44161	0.000664677	0.00911269	-0.558562	-1.33853
RAB5C	-0.459514	5.87978	-3.44012	0.000668203	0.0091535	-0.595066	-1.37508
EBLN2	0.34806	4.40598	3.43958	0.000669488	0.00916358	-0.614546	1.27285
FSCN1	-0.377956	5.95516	-3.43905	0.000670727	0.00917302	-0.596601	-1.2995
BTG3	-0.386952	6.1055	-3.43823	0.000672693	0.00919237	-0.596514	-1.30763
TTC8	-0.423935	4.73303	-3.43792	0.000673436	0.00919499	-0.619199	-1.34158
SWI5	-0.317961	4.24032	-3.43757	0.000674261	0.00919873	-0.624596	-1.24657
MPV17	-0.329372	4.96618	-3.43701	0.000675609	0.00920959	-0.619034	-1.25647
BRE-AS1	-0.37763	3.17577	-3.43483	0.000680834	0.00927324	-0.642565	-1.29921
SYK	-0.324412	4.1618	-3.43375	0.000683448	0.00930125	-0.637384	-1.25215
SLC4A3	-0.429661	5.33008	-3.43314	0.000684921	0.0093137	-0.626369	-1.34692
XPO6	-0.369667	5.81469	-3.43254	0.000686399	0.0093262	-0.61965	-1.29205
TDRKH	-0.333953	3.42249	-3.43157	0.000688752	0.00933538	-0.650758	-1.26046
BBS5	-0.384894	2.84605	-3.4316	0.000688666	0.00933538	-0.655071	-1.30576
FRG1	-0.400678	4.51273	-3.43157	0.000688753	0.00933538	-0.641443	-1.32013
CTB-50L17.7	-0.363063	4.30224	-3.43083	0.000690549	0.00933858	-0.645547	-1.28615
ZNF26	-0.374653	4.06948	-3.43078	0.000690669	0.00933858	-0.647715	-1.29653
EIF3F	-0.449154	6.65267	-3.43098	0.000690187	0.00933858	-0.609126	-1.36524
OTULIN	0.369752	4.19501	3.43023	0.000692017	0.00934924	-0.646049	1.29213
RUSC1-AS1	0.402397	4.58711	3.42959	0.0006936	0.00935547	-0.643917	1.3217
PDE4D	0.384592	4.89182	3.42975	0.000693212	0.00935547	-0.63933	1.30549
PANX2	0.492487	5.16514	3.42815	0.000697128	0.00937277	-0.639223	1.40687
H2BFXP	0.32894	3.43502	3.42853	0.000696209	0.00937277	-0.658102	1.25609
SNX11	-0.298822	4.6389	-3.42792	0.000697691	0.00937277	-0.65144	-1.23014
CTA-250D10.23	-0.348412	2.03374	-3.42798	0.000697565	0.00937277	-0.67118	-1.27316
MBNL1-AS1	-0.404807	2.95384	-3.42846	0.000696373	0.00937277	-0.66439	-1.32391
METTL6	-0.324005	4.00523	-3.42767	0.000698315	0.0093736	-0.657953	-1.2518
TFDP2	0.355205	5.07542	3.42588	0.000702744	0.00941926	-0.64879	1.27917
DAZAP2	-0.474493	7.45933	-3.42584	0.000702845	0.00941926	-0.610821	-1.38943
GPBP1L1	0.369968	5.3744	3.42538	0.000703996	0.0094236	-0.645179	1.29232
ISG15	-0.419623	5.72997	-3.42526	0.000704299	0.0094236	-0.644376	-1.33758
PNPT1	0.459298	5.8759	3.42364	0.000708334	0.00946999	-0.640913	1.37487
NFKBIA	0.434886	8.06255	3.42322	0.000709382	0.00947641	-0.604894	1.3518
RHOT1	0.44149	5.90042	3.4199	0.000717758	0.00948772	-0.652332	1.35801
ZBTB43	0.41342	4.4278	3.41925	0.000719408	0.00948772	-0.678307	1.33184
GIPR	0.383394	3.52285	3.42119	0.000714484	0.00948772	-0.680346	1.30441
EPN3	0.382359	3.36042	3.42202	0.000712414	0.00948772	-0.679185	1.30347
LOC100507507	0.330458	5.12725	3.41984	0.000717908	0.00948772	-0.667143	1.25741
NABP1	-0.306217	2.81747	-3.41928	0.000719334	0.00948772	-0.694135	-1.23646
MRPL17	-0.309515	4.64458	-3.42138	0.000714026	0.00948772	-0.672096	-1.23929
LOC389906	-0.31002	3.38796	-3.42027	0.00071683	0.00948772	-0.686763	-1.23973
ATAT1	-0.327072	5.57649	-3.42016	0.000717098	0.00948772	-0.662564	-1.25446
ELANE	-0.340617	2.65633	-3.41914	0.000719693	0.00948772	-0.695606	-1.2663
LAMTOR4	-0.342763	5.13172	-3.4214	0.000713963	0.00948772	-0.666079	-1.26818
LOC100129034	-0.343951	5.54761	-3.41907	0.000719864	0.00948772	-0.666593	-1.26923
BCHE	-0.383566	4.45396	-3.42092	0.000715176	0.00948772	-0.675594	-1.30456
PEX7	-0.38415	4.08371	-3.42056	0.000716077	0.00948772	-0.679937	-1.30509
MAL	-0.403587	8.49412	-3.42034	0.000716645	0.00948772	-0.612143	-1.32279
ATP5S	-0.40832	4.75844	-3.42186	0.000712807	0.00948772	-0.669654	-1.32714
GYG1	-0.41124	6.48655	-3.41906	0.000719896	0.00948772	-0.649574	-1.32983
RADIL	0.424767	4.1035	3.41814	0.000722241	0.00951012	-0.684886	1.34236
MAST4	0.416462	6.66063	3.41794	0.000722735	0.00951012	-0.64374	1.33465
CD24	-0.462131	7.89839	-3.4171	0.000724881	0.00953084	-0.631125	-1.37757
LRRC3B	-0.391167	5.85295	-3.416	0.00072771	0.00956051	-0.671135	-1.31145
LOC101929143	0.347419	3.80661	3.41407	0.000732665	0.00961803	-0.700505	1.27228
SLC41A3	-0.383789	5.40534	-3.41352	0.000734088	0.0096202	-0.686706	-1.30476
LAMTOR5	-0.449766	5.93156	-3.41334	0.00073456	0.0096202	-0.678386	-1.36582
LSM5	-0.461805	4.4765	-3.41357	0.000733972	0.0096202	-0.698793	-1.37726
MCAM	-0.352493	6.9178	-3.41304	0.000735333	0.00962277	-0.659549	-1.27676
AGPAT9	0.393937	2.7194	3.41269	0.000736242	0.00962711	-0.713932	1.31397
ZSCAN29	0.379467	3.72335	3.41238	0.00073705	0.00963013	-0.706451	1.30086
MSL3	0.365529	4.87201	3.41138	0.000739646	0.00965649	-0.697618	1.28835
UBQLN4	0.364876	5.3972	3.41104	0.000740525	0.00966041	-0.689899	1.28777
RILP	0.396932	4.53484	3.40846	0.000747298	0.00974114	-0.711165	1.3167
MAD2L2	-0.370367	4.24841	-3.40791	0.000748734	0.0097487	-0.718355	-1.29268
TENM1	-0.394513	4.57798	-3.4078	0.000749046	0.0097487	-0.715793	-1.3145
SH2D5	-0.323922	5.54916	-3.40734	0.000750258	0.00975264	-0.703297	-1.25173
SLC40A1	-0.375848	4.98036	-3.40724	0.000750518	0.00975264	-0.712905	-1.2976
ADPGK	-0.341132	4.98734	-3.4069	0.000751404	0.00975656	-0.713741	-1.26675
MIB2	-0.353118	5.8495	-3.40562	0.000754793	0.00979293	-0.70349	-1.27732
MTHFD1	-0.326509	5.0797	-3.40508	0.000756232	0.00980399	-0.7181	-1.25398
MTCL1	0.40302	6.30011	3.40462	0.00075745	0.00981216	-0.692451	1.32227
ABHD14A-ACY1	-0.378	4.44254	-3.40266	0.000762705	0.00985727	-0.733171	-1.29954
PLAA	-0.379485	3.67522	-3.40273	0.000762523	0.00985727	-0.739698	-1.30088
GNG2	-0.385077	8.14584	-3.40289	0.000762073	0.00985727	-0.671099	-1.30593
NAF1	-0.360122	1.4028	-3.40225	0.000763798	0.00986375	-0.755926	-1.28353
IGF1R	0.392238	6.46182	3.40112	0.000766847	0.00989547	-0.700222	1.31243
MIR7114	-0.419718	8.80183	-3.39954	0.000771106	0.00994274	-0.67246	-1.33767
OXCT1	-0.363951	6.75976	-3.39796	0.000775394	0.0099903	-0.709659	-1.28695
KAT6A	0.371342	6.2895	3.39688	0.000778362	0.0100054	-0.717057	1.29356
DPYSL4	-0.350639	5.18814	-3.39731	0.000777174	0.0100054	-0.740943	-1.27513
RFXANK	-0.374047	4.11661	-3.39702	0.000777979	0.0100054	-0.75374	-1.29598
CETN2	-0.380123	6.98736	-3.39656	0.000779213	0.0100086	-0.709751	-1.30145
N6AMT2	-0.327104	3.78799	-3.39624	0.000780098	0.0100123	-0.758885	-1.25449
RP11-215H22.1	-0.385393	4.78125	-3.39513	0.000783134	0.0100435	-0.753353	-1.30622
LOC101928082	0.380975	2.96699	3.39482	0.000783993	0.0100451	-0.768314	1.30222
PARL	-0.34144	5.71449	-3.39465	0.000784464	0.0100451	-0.740178	-1.26702
SBSPON	-0.444331	1.8482	-3.39336	0.000788023	0.010083	-0.781691	-1.36068
COG1	-0.351888	6.30984	-3.39202	0.000791749	0.0101151	-0.737191	-1.27623
STK16	-0.357742	3.65837	-3.39222	0.000791196	0.0101151	-0.77278	-1.28142
KDSR	0.321756	6.02203	3.39076	0.000795243	0.010152	-0.741959	1.24985
TMEM232	0.326868	3.20387	3.38954	0.000798638	0.0101797	-0.782986	1.25429
INHBA-AS1	-0.397979	2.74972	-3.38967	0.00079828	0.0101797	-0.787958	-1.31766
STX10	0.364257	4.5608	3.38896	0.000800278	0.0101928	-0.77216	1.28722
FOXP1	0.397769	7.3409	3.38823	0.000802327	0.0102112	-0.724482	1.31747
LINC01314	-0.418452	6.72875	-3.38772	0.000803758	0.0102216	-0.74253	-1.33649
DMAP1	-0.30466	4.66041	-3.38708	0.000805563	0.0102367	-0.779626	-1.23513
LINC01279	-0.376588	3.81799	-3.38675	0.0008065	0.0102408	-0.788534	-1.29827
SDS	-0.366958	4.98446	-3.38546	0.000810158	0.0102795	-0.781041	-1.28963
RPPH1	0.33922	2.05604	3.3846	0.000812594	0.0103025	-0.806341	1.26507
TST	-0.345974	6.07182	-3.38349	0.000815753	0.0103347	-0.768361	-1.27101
CCNI	0.442494	9.57809	3.38305	0.000817026	0.0103352	-0.710018	1.35895
TMEM45A	-0.367497	2.92187	-3.38307	0.000816963	0.0103352	-0.807508	-1.29011
RFPL3	0.381179	4.93255	3.38178	0.000820659	0.0103733	-0.78925	1.30241
RP4-595K12.1	-0.361913	4.67699	-3.38084	0.000823341	0.0103991	-0.799103	-1.28513
TOMM20	-0.43356	7.45892	-3.38063	0.000823949	0.0103991	-0.751041	-1.35056
STEAP2	0.392907	7.06629	3.3804	0.000824632	0.0103998	-0.753313	1.31304
KCNJ2	0.388418	6.68317	3.37951	0.000827183	0.0104241	-0.763015	1.30896
ROMO1	-0.386012	4.54665	-3.37874	0.00082942	0.0104444	-0.807071	-1.30678
RP11-747H7.3	0.376025	2.95068	3.37781	0.000832138	0.0104629	-0.821766	1.29776
FAM185A	0.342256	3.32997	3.37788	0.000831912	0.0104629	-0.818265	1.26774
OPA1	-0.339515	6.44961	-3.37659	0.000835687	0.0104996	-0.782176	-1.26533
KIAA1143	-0.384256	4.79906	-3.37596	0.000837527	0.0105148	-0.813054	-1.30519
ZNF101	-0.323264	3.21561	-3.37426	0.000842512	0.0105675	-0.832794	-1.25116
SLC25A33	-0.402292	5.86884	-3.3741	0.000842989	0.0105675	-0.801727	-1.32161
CCL4	-0.391192	4.61553	-3.37363	0.000844351	0.0105766	-0.822315	-1.31148
ANKS1B	-0.451553	7.05766	-3.37267	0.000847208	0.0106044	-0.782956	-1.36751
RIOK1	-0.332316	3.95145	-3.37179	0.000849822	0.0106291	-0.833937	-1.25903
LOC439938	-0.369378	3.38864	-3.37119	0.000851597	0.0106434	-0.841026	-1.2918
RNASEH2A	-0.345185	3.47998	-3.37082	0.000852688	0.010649	-0.84126	-1.27031
C8orf31	-0.330337	2.45535	-3.36989	0.000855451	0.0106755	-0.85144	-1.25731
ZBTB48	-0.321244	3.76341	-3.36955	0.000856489	0.0106805	-0.842556	-1.24941
ERC1	-0.345732	5.49703	-3.36871	0.000858997	0.0107038	-0.824869	-1.2708
DAPL1	-0.324747	2.08101	-3.36755	0.00086246	0.0107389	-0.860917	-1.25244
NR2C2	0.429703	5.54376	3.36695	0.000864285	0.0107536	-0.824332	1.34696
DMXL2	-0.468871	5.7923	-3.36671	0.000864999	0.0107545	-0.826471	-1.38403
NIPBL	0.322695	5.05785	3.36516	0.000869685	0.0108047	-0.839262	1.25066
GRP	-0.430373	3.74938	-3.36494	0.000870367	0.0108051	-0.857415	-1.34758
ARL16	-0.375771	4.64489	-3.36347	0.000874815	0.0108523	-0.853575	-1.29753
CENPJ	0.398609	3.8507	3.36291	0.000876522	0.0108654	-0.860101	1.31824
COL9A3	-0.342712	6.12786	-3.36237	0.000878192	0.010878	-0.832747	-1.26814
KIF1C	0.326557	5.79572	3.36122	0.00088169	0.0109132	-0.838026	1.25402
SMYD2	0.382274	7.97828	3.36024	0.000884715	0.0109425	-0.800677	1.30339
ATRNL1	0.390374	6.83298	3.3578	0.000892272	0.0110166	-0.827164	1.31073
CDK9	-0.33798	5.18454	-3.35711	0.000894403	0.0110166	-0.866108	-1.26399
EIF3I	-0.3595	5.68282	-3.35736	0.000893628	0.0110166	-0.856759	-1.28298
RBM12	-0.364019	4.51125	-3.35711	0.00089441	0.0110166	-0.874644	-1.28701
RRP9	-0.388805	3.47121	-3.35703	0.000894666	0.0110166	-0.884415	-1.30931
PCDHGA10	-0.418956	6.17714	-3.35737	0.000893587	0.0110166	-0.847688	-1.33696
ARSD	-0.315597	4.22774	-3.35677	0.000895463	0.0110183	-0.878156	-1.24453
NUAK1	0.445966	7.82201	3.3558	0.000898484	0.0110473	-0.816274	1.36223
N4BP2	0.379384	3.56233	3.35297	0.000907359	0.0111406	-0.893552	1.30079
CD38	-0.425775	2.72708	-3.35296	0.000907406	0.0111406	-0.90274	-1.34329
HECTD1	0.409317	6.1874	3.35158	0.000911777	0.0111514	-0.859132	1.32806
KMT2E	0.338489	6.76039	3.3519	0.00091076	0.0111514	-0.847	1.26443
METTL1	-0.321716	3.66389	-3.35136	0.000912457	0.0111514	-0.899984	-1.24982
PSENEN	-0.358939	4.89785	-3.35142	0.000912269	0.0111514	-0.887954	-1.28248
S100B	-0.408183	8.86977	-3.3512	0.000912961	0.0111514	-0.819561	-1.32701
RRAGB	-0.427306	3.66455	-3.35184	0.000910948	0.0111514	-0.898862	-1.34472
CALR	-0.430444	5.89602	-3.3513	0.000912637	0.0111514	-0.871931	-1.34765
OGFOD1	-0.368692	5.14751	-3.35039	0.000915554	0.0111748	-0.887653	-1.29118
NTMT1	-0.380023	3.98043	-3.35002	0.000916731	0.011181	-0.901477	-1.30136
SNRPE	-0.344595	5.76216	-3.34892	0.000920232	0.0112155	-0.881256	-1.26979
NELL2	-0.410161	8.85702	-3.34802	0.000923095	0.0112422	-0.829418	-1.32883
ASL	-0.306725	4.3366	-3.34759	0.000924493	0.011251	-0.905605	-1.2369
MPL	-0.294912	2.4772	-3.34646	0.000928106	0.0112827	-0.924116	-1.22681
C1orf123	-0.367805	5.49312	-3.34633	0.000928548	0.0112827	-0.894309	-1.29039
SLC35B1	-0.401429	5.48822	-3.34615	0.000929126	0.0112827	-0.89517	-1.32082
ANAPC16	0.357152	6.27911	3.34493	0.000933055	0.0113222	-0.878051	1.28089
TUBB	-0.450384	9.11357	-3.34462	0.000934067	0.0113262	-0.836482	-1.3664
SIPA1L2	0.415715	6.40984	3.34388	0.000936452	0.0113469	-0.878083	1.33396
INTS8	0.337842	4.8011	3.34357	0.000937477	0.0113511	-0.910117	1.26387
FBXO4	-0.292131	2.88727	-3.34276	0.000940098	0.011368	-0.93308	-1.22445
MASP1	-0.447689	4.74186	-3.34272	0.000940236	0.011368	-0.917006	-1.36385
HELZ	0.348117	5.29935	3.34162	0.000943825	0.011397	-0.907595	1.2729
KCNK4	-0.329393	3.73278	-3.34157	0.000944001	0.011397	-0.929703	-1.25648
RBM6	0.416018	6.49434	3.34098	0.000945908	0.0114118	-0.885171	1.33424
C1orf131	-0.301335	4.60145	-3.34006	0.00094895	0.0114385	-0.9263	-1.23228
POR	-0.322623	4.90637	-3.33989	0.000949494	0.0114385	-0.923336	-1.2506
CLDN11	-0.402199	7.74177	-3.33945	0.000950951	0.0114478	-0.872503	-1.32152
VMO1	0.303637	1.84795	3.33811	0.000955359	0.0114925	-0.952402	1.23425
SMARCA4	-0.343208	6.10783	-3.33749	0.000957439	0.0115093	-0.909801	-1.26857
QDPR	0.467588	9.69142	3.3346	0.000967045	0.0116164	-0.855596	1.3828
MYB	-0.380667	1.59169	-3.33433	0.000967944	0.0116188	-0.967006	-1.30194
IL12RB2	-0.314684	3.64495	-3.33346	0.000970881	0.0116457	-0.955512	-1.24374
TFCP2	-0.326594	5.27756	-3.33265	0.000973583	0.0116613	-0.93998	-1.25405
BEX2	-0.428759	7.89461	-3.33285	0.000972905	0.0116613	-0.890228	-1.34608
MFSD5	-0.352862	4.61703	-3.33233	0.000974664	0.0116659	-0.950116	-1.27709
TNPO1	0.396558	6.94478	3.3321	0.000975438	0.0116668	-0.903713	1.31636
SCRG1	-0.42345	8.09703	-3.33182	0.000976385	0.0116698	-0.890048	-1.34113
ZCCHC8	0.356756	4.91642	3.33128	0.00097821	0.0116832	-0.946037	1.28054
VCAM1	-0.436919	4.82445	-3.33016	0.000982017	0.0117203	-0.954731	-1.35371
FAM133B	0.334679	5.4037	3.32839	0.000988035	0.0117837	-0.946457	1.2611
SELM	-0.373526	6.39198	-3.32596	0.000996373	0.0118681	-0.939466	-1.29551
FUCA1	-0.444924	4.58923	-3.32591	0.000996533	0.0118681	-0.970445	-1.36124
GOLGA5	-0.313791	4.69082	-3.3252	0.000998975	0.0118802	-0.971135	-1.24297
C21orf2	-0.340241	5.20432	-3.32532	0.00099858	0.0118802	-0.963834	-1.26597
DYNC1I1	-0.409405	7.33861	-3.32419	0.00100247	0.0119133	-0.926027	-1.32814
CLPP	-0.368097	4.46768	-3.32369	0.0010042	0.0119253	-0.978258	-1.29065
CRISPLD1	-0.394097	4.56675	-3.32341	0.00100517	0.0119283	-0.978211	-1.31412
CLK4	0.392161	6.07259	3.32308	0.00100632	0.0119335	-0.949068	1.31236
HSD11B1	0.411401	5.11108	3.32204	0.00100992	0.0119593	-0.970696	1.32998
C5orf45	0.36136	4.95156	3.32184	0.00101064	0.0119593	-0.974424	1.28464
KIAA1524	-0.309806	1.45128	-3.32194	0.00101026	0.0119593	-1.00588	-1.23954
PIDD1	0.333936	4.84343	3.3204	0.00101565	0.01201	-0.980753	1.26045
N4BP2L2-IT2	0.335562	1.29486	3.32019	0.0010164	0.0120104	-1.01086	1.26187
DTNB	-0.374635	4.20391	-3.31979	0.00101781	0.0120185	-0.992711	-1.29651
ABCF3	-0.275373	4.94927	-3.31865	0.0010218	0.0120486	-0.987877	-1.21031
TMEM144	-0.415449	7.7868	-3.31881	0.00102123	0.0120486	-0.934569	-1.33371
LY6E	-0.407492	5.76585	-3.31824	0.00102323	0.012057	-0.975808	-1.32638
GPR107	-0.321412	5.22727	-3.31722	0.00102686	0.0120911	-0.988172	-1.24955
POP1	-0.281947	3.25998	-3.31535	0.00103347	0.0121604	-1.01471	-1.21583
COG6	-0.333695	4.29466	-3.31489	0.00103513	0.0121628	-1.0068	-1.26024
RPL10A	-0.398765	9.16637	-3.315	0.00103473	0.0121628	-0.924992	-1.31838
TTYH1	-0.371191	8.2606	-3.31293	0.00104214	0.0122365	-0.944375	-1.29342
RCL1	-0.327965	3.91171	-3.31256	0.00104346	0.0122434	-1.01737	-1.25524
C20orf194	-0.350733	6.40191	-3.31142	0.00104755	0.0122827	-0.983415	-1.27521
DHRS2	-0.352461	1.02035	-3.31095	0.00104927	0.0122919	-1.04196	-1.27674
MAP2K1	-0.394766	8.11897	-3.3108	0.0010498	0.0122919	-0.953213	-1.31473
HIF1AN	-0.312882	4.65898	-3.30929	0.00105526	0.0123471	-1.02027	-1.24219
USP45	0.297909	2.22782	3.30735	0.00106232	0.0124202	-1.04492	1.22936
TMEM177	-0.309123	3.78472	-3.30717	0.00106299	0.0124202	-1.03499	-1.23895
SLC24A2	0.425203	8.27597	3.3067	0.0010647	0.0124315	-0.958403	1.34276
2020-03-06	0.390692	7.67682	3.30448	0.00107286	0.0125157	-0.974813	1.31102
SULT2B1	0.389339	3.4708	3.30412	0.00107417	0.0125157	-1.04483	1.30979
PLRG1	-0.320148	5.91567	-3.30417	0.00107401	0.0125157	-1.0153	-1.24846
FBXW2	-0.344128	5.04957	-3.30386	0.00107516	0.0125185	-1.03198	-1.26938
PHF21A	0.301176	5.74422	3.30306	0.00107809	0.0125439	-1.01762	1.23215
NKAIN2	-0.357278	6.43909	-3.30239	0.00108057	0.012564	-1.01013	-1.28101
KCNN2	-0.42309	5.67346	-3.30195	0.00108223	0.0125675	-1.02739	-1.3408
TRMT5	-0.461682	7.32918	-3.30191	0.00108238	0.0125675	-0.994134	-1.37715
ENY2	-0.374519	5.67044	-3.30151	0.00108386	0.012576	-1.02846	-1.29641
ALS2	0.425408	5.07527	3.30067	0.00108698	0.0125859	-1.03655	1.34295
NAA16	0.374783	5.35569	3.30087	0.00108622	0.0125859	-1.03117	1.29664
EMC9	-0.337382	3.88543	-3.30077	0.00108662	0.0125859	-1.05374	-1.26346
SIDT1	-0.326198	5.47845	-3.30031	0.00108831	0.0125864	-1.03537	-1.2537
PIGB	-0.371721	3.59956	-3.30025	0.00108853	0.0125864	-1.05811	-1.2939
ZFYVE16	-0.371479	6.05418	-3.29998	0.00108957	0.0125897	-1.02565	-1.29368
RPL26L1	-0.309763	4.9681	-3.29913	0.00109273	0.0126087	-1.04744	-1.2395
MRPL1	-0.363808	5.04709	-3.29917	0.00109258	0.0126087	-1.04639	-1.28682
C11orf63	0.410224	2.10525	3.29892	0.00109352	0.0126091	-1.07123	1.32889
LRRC57	-0.359918	3.39124	-3.29858	0.00109482	0.0126154	-1.06517	-1.28335
CDK4	-0.416897	4.57254	-3.29834	0.00109569	0.0126158	-1.05497	-1.33505
RIMS1	-0.424523	5.87815	-3.29816	0.00109637	0.0126158	-1.03498	-1.34213
INA	0.49843	7.53401	3.29695	0.00110093	0.0126421	-0.999219	1.41268
RFC2	-0.284774	3.43076	-3.29708	0.00110046	0.0126421	-1.06912	-1.21822
CNPY2	-0.340104	6.32472	-3.29705	0.00110057	0.0126421	-1.02869	-1.26585
SLC36A4	0.328819	4.49355	3.29625	0.00110359	0.0126571	-1.05938	1.25598
MYD88	-0.36261	4.62997	-3.29621	0.00110375	0.0126571	-1.06071	-1.28575
SCART1	-0.402046	2.49995	-3.29574	0.00110554	0.0126689	-1.0804	-1.32138
SPAG7	-0.356829	5.32285	-3.29529	0.00110723	0.0126741	-1.05367	-1.28061
DERL1	-0.384629	5.39066	-3.29521	0.00110751	0.0126741	-1.05286	-1.30552
C8orf34	-0.343385	4.07047	-3.29431	0.00111096	0.0127049	-1.0718	-1.26873
SERPINE2	-0.397364	7.58237	-3.2934	0.00111442	0.0127357	-1.01478	-1.3171
SF3A1	-0.368509	5.65997	-3.29185	0.00112034	0.0127946	-1.05799	-1.29102
INSM2	0.431668	3.78642	3.29159	0.00112134	0.0127972	-1.08009	1.34879
NAB1	0.370874	5.19012	3.29057	0.00112526	0.0128302	-1.06559	1.29314
CDRT4	-0.316059	4.18669	-3.29024	0.00112653	0.0128302	-1.08305	-1.24492
SNAP29	-0.364808	5.01753	-3.29044	0.00112579	0.0128302	-1.07343	-1.28771
MIR100HG	0.345002	6.99573	3.28994	0.00112771	0.0128348	-1.03096	1.27015
GRIK2	-0.357035	5.79856	-3.28925	0.00113036	0.0128538	-1.06315	-1.28079
CBX6	-0.439143	7.57724	-3.28911	0.00113092	0.0128538	-1.02809	-1.3558
LMAN2	-0.335184	3.87384	-3.28821	0.0011344	0.0128759	-1.09216	-1.26154
C8orf22	-0.337857	1.30939	-3.28833	0.00113391	0.0128759	-1.10979	-1.26388
TRAPPC12	-0.306443	5.79753	-3.28783	0.00113588	0.0128838	-1.06715	-1.23666
CERS1	-0.351497	7.58929	-3.28654	0.00114091	0.0129233	-1.03502	-1.27588
GPRASP1	-0.398822	6.92694	-3.28666	0.00114044	0.0129233	-1.04763	-1.31843
DENND1B	0.39441	3.94351	3.28503	0.00114679	0.0129547	-1.09875	1.31441
MIER1	0.392645	4.5821	3.28528	0.00114584	0.0129547	-1.09136	1.3128
MIS18A	-0.326403	3.47903	-3.28507	0.00114663	0.0129547	-1.10542	-1.25388
CNGB1	-0.33497	4.28708	-3.28518	0.00114621	0.0129547	-1.0976	-1.26135
ZNF791	0.352071	5.88889	3.28459	0.00114852	0.0129655	-1.0703	1.27639
H2AFV	0.44331	7.02729	3.28404	0.00115067	0.0129723	-1.04744	1.35972
STRN	-0.353807	5.65769	-3.28421	0.00115002	0.0129723	-1.08111	-1.27793
TTLL11	0.376847	5.71242	3.28167	0.00116004	0.013069	-1.08256	1.2985
COPS7A	-0.343006	6.3886	-3.27834	0.00117331	0.0132008	-1.08391	-1.2684
CCL3	-0.349538	4.23331	-3.27834	0.00117331	0.0132008	-1.11892	-1.27415
TRIM71	-0.288459	1.87663	-3.2768	0.00117948	0.0132612	-1.14167	-1.22134
RP11-710C12.1	-0.439898	3.83564	-3.27652	0.00118061	0.013265	-1.12842	-1.35651
FBXW9	-0.306582	3.22722	-3.27592	0.00118302	0.0132831	-1.13552	-1.23677
KIAA1549L	0.457925	7.17118	3.27506	0.00118651	0.0132955	-1.07166	1.37356
PCGF1	0.360845	4.64839	3.27526	0.00118572	0.0132955	-1.12106	1.28418
NIT1	-0.294194	5.87742	-3.27519	0.00118598	0.0132955	-1.10374	-1.2262
YOD1	0.457153	4.30704	3.27422	0.0011899	0.0133068	-1.1278	1.37283
NAPEPLD	0.40645	5.59641	3.27437	0.00118932	0.0133068	-1.10669	1.32542
RTF1	-0.409114	5.12711	-3.27422	0.00118992	0.0133068	-1.12118	-1.32787
TALDO1	-0.334319	7.16575	-3.27363	0.00119229	0.0133245	-1.08152	-1.26078
WDR46	-0.307785	4.17933	-3.27328	0.00119372	0.0133315	-1.13462	-1.23781
AR	0.327829	4.76645	3.27284	0.00119551	0.0133385	-1.12687	1.25512
RBBP5	0.308802	3.77751	3.27264	0.00119635	0.0133385	-1.13819	1.23868
U2AF1L4	-0.279098	4.82146	-3.27254	0.00119675	0.0133385	-1.13009	-1.21344
CDIPT	-0.334464	7.53452	-3.27204	0.00119881	0.0133525	-1.0794	-1.26091
PLOD3	0.367783	5.82691	3.27159	0.00120064	0.0133576	-1.11074	1.29037
SGCE	-0.392014	4.95805	-3.27153	0.00120086	0.0133576	-1.13173	-1.31222
TNC	-0.341233	6.00335	-3.2702	0.00120632	0.0134093	-1.1166	-1.26684
CCDC113	-0.340539	4.61785	-3.26971	0.00120836	0.0134231	-1.14127	-1.26623
PIK3R3	0.320318	6.08378	3.26893	0.00121156	0.0134497	-1.11364	1.24861
LOC102724640	0.327097	3.27033	3.26847	0.00121346	0.0134528	-1.15553	1.25449
THNSL1	-0.342191	4.05451	-3.2686	0.00121292	0.0134528	-1.15006	-1.26768
GREM2	0.41138	3.02308	3.26815	0.00121477	0.0134542	-1.15851	1.32996
LIN7B	-0.288695	5.32083	-3.26805	0.00121519	0.0134542	-1.13586	-1.22153
PCYOX1L	-0.307979	6.2886	-3.2678	0.00121623	0.0134568	-1.11759	-1.23797
ST6GAL2	-0.351098	3.58366	-3.26656	0.00122138	0.0135047	-1.16071	-1.27553
HS6ST1	0.365965	6.57636	3.2657	0.00122497	0.0135355	-1.11212	1.28874
COX15	-0.334869	4.98438	-3.2649	0.00122831	0.0135634	-1.15119	-1.26126
CNTRL	0.281832	2.95761	3.26467	0.00122925	0.0135649	-1.17014	1.21574
TRIP10	0.336344	4.43666	3.26446	0.00123014	0.0135657	-1.15648	1.26255
TCAP	0.320472	3.99514	3.26344	0.00123442	0.0136039	-1.16401	1.24874
SRPRB	-0.303456	5.69852	-3.26303	0.00123613	0.0136138	-1.14397	-1.2341
CDKN2C	0.316796	4.81922	3.26151	0.00124254	0.0136753	-1.16037	1.24556
TSSC1	-0.314611	5.14213	-3.2611	0.00124428	0.0136854	-1.16012	-1.24368
ZBTB16	0.439144	7.38167	3.26024	0.00124792	0.0136966	-1.11231	1.3558
PTPN2	0.390534	5.0132	3.25995	0.00124912	0.0136966	-1.16128	1.31088
LOC389765	0.332427	5.21499	3.25989	0.0012494	0.0136966	-1.15821	1.25913
PLCB2	-0.335716	4.37821	-3.26062	0.00124631	0.0136966	-1.17117	-1.262
ZNF691	-0.340196	3.01186	-3.26047	0.00124694	0.0136966	-1.18418	-1.26593
MRPL20	-0.35312	6.17185	-3.25834	0.00125601	0.0137601	-1.14888	-1.27732
TDG	-0.382353	3.98584	-3.25804	0.00125728	0.0137649	-1.18277	-1.30347
ZBTB7C	0.413923	4.10609	3.25571	0.00126724	0.0138648	-1.18595	1.3323
DLK2	-0.362526	3.84328	-3.25511	0.00126985	0.0138843	-1.19288	-1.28567
CLEC4GP1	0.408926	4.03193	3.25404	0.00127445	0.0138982	-1.19171	1.3277
STX5	-0.334299	3.41545	-3.25419	0.0012738	0.0138982	-1.19967	-1.26076
POLR2C	-0.368119	5.74329	-3.25408	0.00127429	0.0138982	-1.17046	-1.29067
SKP1	-0.434832	8.59336	-3.25456	0.00127222	0.0138982	-1.11415	-1.35175
CCDC144A	0.43781	0.775341	3.25327	0.00127782	0.0139007	-1.21761	1.35455
RP9	0.371071	4.27931	3.25343	0.00127712	0.0139007	-1.1913	1.29331
EIF6	-0.317991	4.93423	-3.25322	0.00127801	0.0139007	-1.18705	-1.24659
TMEM222	-0.342547	5.94757	-3.25364	0.00127619	0.0139007	-1.16754	-1.26799
ZNF565	0.418151	4.75475	3.25293	0.00127927	0.0139053	-1.18654	1.33621
HPRT1	-0.327597	6.98045	-3.25269	0.0012803	0.0139074	-1.14789	-1.25492
ZBTB14	0.345359	3.65131	3.25223	0.00128231	0.0139202	-1.20092	1.27047
PFN2	-0.377423	8.84224	-3.25192	0.00128367	0.0139259	-1.11777	-1.29902
ZNF320	-0.273621	3.3007	-3.25149	0.00128555	0.0139372	-1.20873	-1.20884
OSBPL2	0.429445	4.5629	3.25074	0.00128881	0.0139566	-1.19582	1.34672
NOMO3	0.333958	5.30003	3.25069	0.00128901	0.0139566	-1.18423	1.26047
SFXN2	-0.283237	3.28233	-3.25007	0.00129173	0.013977	-1.2132	-1.21692
EPHX4	0.332821	4.51583	3.24911	0.00129595	0.0140001	-1.20184	1.25947
SNRPD3	-0.317694	5.14129	-3.24898	0.00129654	0.0140001	-1.19663	-1.24634
ME2	-0.38718	6.58161	-3.2492	0.00129557	0.0140001	-1.16751	-1.30783
TPI1	-0.437855	8.12039	-3.24882	0.00129722	0.0140001	-1.13899	-1.35459
ZNF444	0.359378	5.52403	3.24862	0.0012981	0.0140006	-1.18595	1.28287
NOC4L	-0.333744	3.22675	-3.24789	0.00130133	0.0140263	-1.22044	-1.26028
OARD1	-0.36287	4.99891	-3.24739	0.00130353	0.0140409	-1.20385	-1.28598
TUBB4A	-0.452151	8.83282	-3.24514	0.00131349	0.0141391	-1.13838	-1.36808
RP3-525N10.2	-0.339132	6.2548	-3.24467	0.0013156	0.0141435	-1.18793	-1.265
DUSP23	-0.339759	3.96522	-3.24481	0.00131494	0.0141435	-1.22267	-1.26554
TEX261	-0.40524	5.23361	-3.24355	0.00132056	0.0141878	-1.21182	-1.32431
SYNM	0.430728	7.55028	3.24326	0.00132189	0.0141929	-1.15987	1.34791
CLIC2	0.295275	3.58653	3.24255	0.00132504	0.0142084	-1.23082	1.22712
ARMC10	-0.371569	6.05716	-3.24274	0.0013242	0.0142084	-1.19813	-1.29376
ITGB3	0.290239	2.10156	3.24197	0.00132768	0.0142156	-1.24443	1.22284
C1orf106	-0.322562	2.52514	-3.24202	0.00132744	0.0142156	-1.24305	-1.25055
SGSH	-0.3956	5.47646	-3.24184	0.00132827	0.0142156	-1.21251	-1.31549
AK055981	-0.398556	7.14838	-3.24111	0.00133151	0.0142412	-1.17951	-1.31819
KIF5C	0.416836	8.75892	3.24064	0.00133366	0.0142551	-1.14795	1.335
KCNK9	0.424621	4.04599	3.24036	0.0013349	0.0142591	-1.23268	1.34222
LINC01351	0.348702	3.59723	3.23986	0.00133717	0.0142652	-1.23865	1.27341
TMEM189	-0.353006	7.08267	-3.23999	0.00133658	0.0142652	-1.18384	-1.27722
LOC441124	-0.414609	3.8789	-3.23947	0.00133892	0.0142747	-1.23981	-1.33294
RTBDN	-0.340811	3.96619	-3.23847	0.00134346	0.014314	-1.24173	-1.26647
ZNF780B	0.280629	4.44622	3.23731	0.00134877	0.0143613	-1.23835	1.21472
LOC101929243	0.288126	4.00218	3.23515	0.00135862	0.014457	-1.24923	1.22105
SNTG1	0.361535	5.57472	3.23496	0.00135951	0.0144572	-1.22582	1.28479
PIAS2	0.329877	5.59957	3.23331	0.0013671	0.0145287	-1.23049	1.25691
RCAN2	0.417575	8.23691	3.2331	0.00136807	0.0145298	-1.17832	1.33568
GLO1	-0.4259	7.07078	-3.23256	0.00137058	0.0145471	-1.20673	-1.34341
TAF7L	-0.274189	1.86694	-3.23215	0.00137247	0.0145579	-1.2767	-1.20931
VPS4B	-0.35468	6.39884	-3.23163	0.00137488	0.0145743	-1.22376	-1.2787
ADAM15	-0.287867	4.12727	-3.23066	0.00137938	0.0146033	-1.26348	-1.22083
GABARAP	-0.379511	7.67541	-3.23081	0.00137867	0.0146033	-1.19984	-1.3009
JADE2	0.357966	6.93299	3.23005	0.0013822	0.014624	-1.2111	1.28162
GPC1	-0.418205	5.66513	-3.22986	0.00138308	0.0146241	-1.24484	-1.33626
LRRC4	0.342446	5.78969	3.2293	0.00138571	0.0146426	-1.23846	1.2679
CHCHD4	0.361212	4.93292	3.22861	0.00138892	0.0146672	-1.25693	1.2845
RALGPS2	-0.36926	4.68656	-3.22652	0.00139874	0.0147615	-1.27047	-1.29169
PTPRG-AS1	-0.319977	2.76196	-3.22531	0.0014045	0.0148129	-1.29175	-1.24831
DDX60	-0.319706	2.26842	-3.22474	0.00140718	0.0148318	-1.29654	-1.24808
SPNS1	-0.262505	4.24032	-3.22432	0.00140918	0.0148435	-1.28131	-1.19956
ZNF805	0.360826	3.40725	3.22248	0.00141795	0.0148981	-1.29253	1.28416
FAM13A-AS1	0.320418	4.07591	3.22268	0.00141697	0.0148981	-1.28574	1.24869
PPAPDC1A	-0.349217	6.08553	-3.22231	0.00141875	0.0148981	-1.25833	-1.27387
DAP3	-0.353916	4.90223	-3.22278	0.00141649	0.0148981	-1.27888	-1.27803
CALN1	-0.369956	6.86537	-3.22229	0.00141882	0.0148981	-1.24113	-1.29231
SERTAD4	0.323772	5.01451	3.22157	0.00142228	0.0149064	-1.27678	1.2516
GPR160	-0.333138	2.30859	-3.22157	0.00142229	0.0149064	-1.30582	-1.25975
PHF20L1	-0.380422	5.11181	-3.22164	0.00142194	0.0149064	-1.27926	-1.30172
ACVR2B	0.299058	4.68632	3.22066	0.00142662	0.0149143	-1.285	1.23034
SLC44A3	-0.30414	3.88142	-3.22076	0.00142616	0.0149143	-1.29544	-1.23468
NUP88	-0.390663	3.67125	-3.22084	0.00142577	0.0149143	-1.29755	-1.311
TSPAN7	-0.406999	8.3068	-3.22078	0.00142605	0.0149143	-1.21846	-1.32592
GABRA4	0.378768	6.55242	3.22023	0.00142872	0.0149269	-1.24805	1.30023
AK9	0.372515	4.23809	3.21966	0.00143147	0.0149462	-1.29296	1.29461
FAM200B	0.336061	5.6602	3.21882	0.0014355	0.014979	-1.27237	1.26231
TECPR2	-0.338658	6.39983	-3.21857	0.00143673	0.0149824	-1.26241	-1.26458
KTI12	-0.31302	2.83783	-3.21793	0.0014398	0.015005	-1.3133	-1.24231
SLC30A3	-0.358559	6.91982	-3.21676	0.00144546	0.0150546	-1.25621	-1.28214
GLRX2	0.375726	5.28053	3.21603	0.00144902	0.0150823	-1.28787	1.29749
SEC61A2	-0.347379	5.46617	-3.21572	0.00145053	0.0150886	-1.29033	-1.27225
LCMT2	-0.322373	4.57098	-3.2149	0.00145454	0.015102	-1.3063	-1.25039
FADS2	-0.38893	6.3753	-3.21518	0.00145317	0.015102	-1.2734	-1.30942
BRF2	-0.390026	4.32619	-3.215	0.00145407	0.015102	-1.30873	-1.31042
REPS1	-0.323195	6.56341	-3.21471	0.00145545	0.0151021	-1.26994	-1.2511
NHSL1	-0.357304	4.5369	-3.21433	0.00145732	0.0151121	-1.30847	-1.28103
BC017398	0.355495	4.62464	3.21352	0.0014613	0.015125	-1.30681	1.27942
MCM8	0.338925	3.26572	3.21369	0.00146046	0.015125	-1.32024	1.26481
LOC101928747	-0.359018	6.7804	-3.21373	0.00146026	0.015125	-1.26821	-1.28255
LRTOMT	-0.360129	4.11562	-3.21334	0.00146219	0.015125	-1.31557	-1.28354
DGCR14	-0.337491	4.75695	-3.21278	0.00146493	0.0151345	-1.31051	-1.26356
PPP1R2	-0.34405	5.89577	-3.21293	0.0014642	0.0151345	-1.29006	-1.26932
RP11-1C8.6	0.320176	1.93091	3.21219	0.00146787	0.0151556	-1.33473	1.24848
IRX3	-0.323926	1.91241	-3.2119	0.00146927	0.0151607	-1.33718	-1.25173
P2RX2	-0.420858	3.75573	-3.21149	0.0014713	0.0151722	-1.32474	-1.33872
ZFYVE9	0.332416	5.35752	3.21099	0.00147377	0.0151883	-1.30167	1.25912
MTMR2	0.355731	5.05288	3.21076	0.00147489	0.0151905	-1.30799	1.27963
MIR210HG	-0.282848	4.31209	-3.21037	0.00147684	0.0151952	-1.32229	-1.21659
SEMA4F	-0.322485	4.93634	-3.2103	0.00147718	0.0151952	-1.31544	-1.25048
PRKAR2B	0.37385	6.8253	3.21001	0.00147861	0.0152007	-1.27241	1.29581
RHOF	0.390949	3.97424	3.20939	0.00148173	0.0152233	-1.32609	1.31126
EMC3	-0.343218	5.91318	-3.20672	0.00149504	0.0153506	-1.30812	-1.26858
DHRS11	-0.311635	5.40768	-3.20607	0.00149829	0.0153651	-1.31987	-1.24111
EFEMP2	-0.356317	4.97554	-3.20617	0.00149779	0.0153651	-1.32728	-1.28015
UNC13A	-0.422185	5.67371	-3.2054	0.00150169	0.0153905	-1.31745	-1.33996
HTR7P1	-0.272957	1.82812	-3.20419	0.00150776	0.0154433	-1.36058	-1.20828
GPR37L1	-0.352796	5.70242	-3.20396	0.00150895	0.0154459	-1.32064	-1.27703
PNISR	0.376745	7.95689	3.20202	0.00151878	0.015537	-1.27456	1.29841
EXTL2	0.496796	7.18517	3.2013	0.00152244	0.0155649	-1.28999	1.41108
RNF168	0.318708	4.05231	3.19903	0.00153406	0.0156741	-1.35639	1.24721
ONECUT2	0.387993	3.89389	3.19763	0.00154126	0.0157284	-1.36179	1.30857
CASQ1	0.313841	4.24047	3.19781	0.00154035	0.0157284	-1.35817	1.24301
GPX7	-0.327454	3.1955	-3.19621	0.00154862	0.0157842	-1.37529	-1.2548
AK6	-0.353797	6.11526	-3.19631	0.00154807	0.0157842	-1.33467	-1.27792
TCOF1	0.304684	4.07899	3.19507	0.00155454	0.0157896	-1.36793	1.23515
MIR6748	-0.280954	5.12022	-3.19505	0.00155465	0.0157896	-1.3576	-1.215
CHST13	-0.331855	1.46504	-3.19501	0.00155483	0.0157896	-1.39017	-1.25863
CA12	-0.355915	5.77669	-3.19524	0.00155365	0.0157896	-1.34497	-1.2798
BTAF1	-0.360363	4.35967	-3.19536	0.00155302	0.0157896	-1.36667	-1.28375
ROBO1	-0.418315	5.6537	-3.19534	0.00155312	0.0157896	-1.34756	-1.33637
ARL4A	0.350614	5.56814	3.19414	0.00155939	0.0158262	-1.34722	1.2751
DUS2	-0.278125	2.64997	-3.19337	0.00156338	0.0158493	-1.38761	-1.21262
KCNA4	-0.357948	2.78861	-3.19316	0.00156451	0.0158493	-1.38752	-1.2816
ARL8A	-0.358223	5.41673	-3.19329	0.00156379	0.0158493	-1.35784	-1.28185
SEC61G	-0.38022	5.62634	-3.1925	0.00156796	0.0158746	-1.35624	-1.30154
LIX1	-0.32912	6.02946	-3.19151	0.00157316	0.0159176	-1.35052	-1.25625
NANOG	-0.351329	2.95642	-3.19119	0.00157484	0.015925	-1.39217	-1.27573
BEND6	0.473439	5.52722	3.18995	0.00158136	0.0159618	-1.35945	1.38842
CCDC144CP	0.29727	2.30411	3.19015	0.00158032	0.0159618	-1.39804	1.22882
ATP9B	-0.30324	4.62782	-3.1901	0.00158057	0.0159618	-1.37923	-1.23391
COX10	-0.437161	3.57802	-3.18869	0.00158803	0.0160195	-1.39431	-1.35394
AARSD1	-0.271767	4.33965	-3.18765	0.00159352	0.0160652	-1.38938	-1.20729
VPS37B	-0.36949	4.59954	-3.18672	0.00159849	0.0161055	-1.38976	-1.2919
KCNJ10	0.386227	7.41625	3.18647	0.00159986	0.0161096	-1.3298	1.30697
ORMDL2	-0.325843	4.2518	-3.18611	0.00160173	0.0161187	-1.39497	-1.2534
PPP1CC	0.418528	6.47363	3.18549	0.00160506	0.0161269	-1.35185	1.33656
LAMTOR2	-0.293674	4.7526	-3.18542	0.00160544	0.0161269	-1.39154	-1.22576
EIF3K	-0.346252	6.8351	-3.18552	0.00160493	0.0161269	-1.34994	-1.27125
HERC3	0.358523	3.57473	3.18479	0.00160884	0.0161514	-1.40298	1.28211
RSBN1L	0.315399	4.10889	3.18331	0.0016168	0.0162118	-1.40239	1.24436
VPS53	-0.317177	4.76066	-3.18338	0.00161643	0.0162118	-1.39756	-1.24589
ACTB	-0.405364	9.62572	-3.18262	0.00162051	0.0162391	-1.309	-1.32442
SMARCC2	0.370632	6.10033	3.18158	0.00162616	0.016286	-1.37241	1.29292
METTL21A	0.410148	3.42216	3.18084	0.00163015	0.0163162	-1.41595	1.32882
ERBB2IP	0.384502	7.53804	3.17979	0.00163589	0.0163488	-1.34699	1.30541
XRN1	0.351554	4.65567	3.18	0.00163474	0.0163488	-1.4057	1.27593
AAMP	-0.303887	5.1707	-3.17951	0.0016374	0.0163488	-1.40272	-1.23447
WNT4	-0.344432	1.48675	-3.17938	0.00163812	0.0163488	-1.43645	-1.26965
LARGE	-0.345957	6.01203	-3.17934	0.00163831	0.0163488	-1.38682	-1.27099
C1orf54	-0.392466	5.53754	-3.17915	0.00163933	0.0163492	-1.3974	-1.31263
LAMA1	-0.290562	2.6371	-3.17796	0.00164585	0.0164044	-1.43337	-1.22312
GM2A	-0.398713	5.89813	-3.17715	0.00165033	0.0164393	-1.39602	-1.31833
ZBTB44	0.342745	6.74508	3.17674	0.00165254	0.0164515	-1.372	1.26817
NCLN	-0.334404	3.50883	-3.17643	0.00165426	0.0164588	-1.43086	-1.26086
ADSSL1	-0.383615	4.01161	-3.17581	0.00165769	0.016483	-1.42789	-1.30461
LOC91548	0.330957	5.91091	3.17558	0.00165896	0.0164859	-1.39468	1.25785
CYB5D2	-0.371033	4.92604	-3.17503	0.00166198	0.016506	-1.42012	-1.29328
ATL1	-0.330894	7.39027	-3.17448	0.00166503	0.0165167	-1.37034	-1.25779
MESDC2	-0.34772	5.66863	-3.17448	0.00166503	0.0165167	-1.4082	-1.27255
ERLIN2	-0.407512	4.3404	-3.17391	0.00166822	0.0165385	-1.4304	-1.3264
ISLR2	0.486712	3.51195	3.17361	0.00166985	0.0165448	-1.43613	1.40125
MFAP3	0.414891	4.54724	3.17343	0.00167085	0.0165449	-1.42615	1.3332
LOC102723918	-0.354782	6.06769	-3.1731	0.00167268	0.0165532	-1.40396	-1.27879
CCDC96	-0.326621	2.81967	-3.17245	0.00167633	0.0165795	-1.44852	-1.25407
CPLX1	0.467767	8.44548	3.17169	0.00168054	0.0166062	-1.35392	1.38297
C12orf76	-0.338147	5.82655	-3.17136	0.0016824	0.0166062	-1.41406	-1.26413
UFC1	-0.351041	6.0791	-3.17125	0.00168301	0.0166062	-1.40912	-1.27548
MPDU1	-0.358562	4.34366	-3.1713	0.00168272	0.0166062	-1.43787	-1.28215
EIF3D	-0.348435	5.82354	-3.16997	0.00169018	0.016667	-1.41826	-1.27318
NGB	0.432685	6.0859	3.16943	0.00169322	0.016683	-1.40773	1.34974
RAB11FIP5	0.380245	4.90724	3.16915	0.0016948	0.016683	-1.43336	1.30156
BC045805	-0.361564	6.31922	-3.16919	0.00169459	0.016683	-1.40985	-1.28482
FZD1	-0.332683	4.11321	-3.16822	0.00170005	0.0167248	-1.44909	-1.25935
ZNRD1	-0.291761	4.25716	-3.16725	0.00170555	0.0167691	-1.45043	-1.22413
MAP3K3	0.306073	4.94659	3.16707	0.00170657	0.0167693	-1.43931	1.23634
PCNXL3	-0.33978	3.56849	-3.16616	0.00171173	0.0168101	-1.46055	-1.26556
EPB41	0.350524	4.97834	3.16429	0.00172241	0.0168356	-1.44656	1.27502
ITGA10	0.346138	4.47507	3.16429	0.00172237	0.0168356	-1.45431	1.27115
NDE1	0.339027	5.74039	3.16523	0.00171702	0.0168356	-1.42866	1.2649
MTMR11	0.29325	4.40668	3.16456	0.00172082	0.0168356	-1.45457	1.2254
SCYL3	-0.265812	3.28785	-3.16488	0.00171899	0.0168356	-1.46684	-1.20231
PACRGL	-0.316801	4.64538	-3.16496	0.00171856	0.0168356	-1.45316	-1.24557
VIMP	-0.321866	6.12927	-3.16456	0.00172083	0.0168356	-1.42737	-1.24995
MEF2D	-0.36271	4.59365	-3.16481	0.00171943	0.0168356	-1.45436	-1.28584
LOC101929705	-0.289213	1.86579	-3.16389	0.00172469	0.016848	-1.4798	-1.22197
PNKD	0.42361	6.53619	3.16338	0.0017276	0.016858	-1.41499	1.34128
DLEU1	0.285003	3.77804	3.16336	0.00172773	0.016858	-1.46444	1.21841
HK2	-0.297218	5.88046	-3.16284	0.00173069	0.016877	-1.4376	-1.22877
PCED1A	0.320176	4.82419	3.1622	0.00173435	0.0168831	-1.4556	1.24848
EMC7	-0.331089	6.04757	-3.16234	0.00173357	0.0168831	-1.43574	-1.25796
DIDO1	-0.401612	4.48147	-3.16237	0.00173338	0.0168831	-1.46286	-1.32098
ANKZF1	0.325349	4.62938	3.16201	0.00173547	0.0168841	-1.45911	1.25297
STARD13	0.323967	4.89658	3.16173	0.00173707	0.0168897	-1.45572	1.25177
BHLHE22	-0.386642	7.28218	-3.16156	0.00173807	0.0168897	-1.41056	-1.30735
NHEJ1	0.361239	3.64744	3.16135	0.00173929	0.0168917	-1.47134	1.28453
LRPPRC	-0.386587	5.64901	-3.16107	0.00174089	0.0168974	-1.44819	-1.3073
LOC283484	-0.311106	2.2953	-3.16061	0.00174355	0.0169038	-1.48676	-1.24066
PSMB5	-0.379365	6.65593	-3.1606	0.00174357	0.0169038	-1.42716	-1.30077
ZBTB9	-0.312902	3.80418	-3.15822	0.00175742	0.0170282	-1.48141	-1.2422
CCDC186	0.35321	5.75792	3.15799	0.00175875	0.0170312	-1.44932	1.2774
PIEZO2	0.363163	6.66621	3.15763	0.00176085	0.0170417	-1.42928	1.28624
ITPR1-AS1	0.328337	3.15402	3.157	0.00176452	0.0170574	-1.48915	1.25557
CDC42	-0.415155	6.48315	-3.15704	0.00176426	0.0170574	-1.44191	-1.33344
PIK3CB	0.353238	5.31975	3.1564	0.00176802	0.0170813	-1.46303	1.27742
2020-09-02	-0.424203	7.47519	-3.15616	0.00176945	0.0170852	-1.42258	-1.34183
TNNC2	0.277215	2.74932	3.15511	0.00177558	0.0171345	-1.49851	1.21185
TRIM45	-0.301374	3.79343	-3.15439	0.00177982	0.0171609	-1.49269	-1.23232
SNED1	-0.37304	4.33213	-3.1543	0.00178037	0.0171609	-1.48796	-1.29508
PHF20	0.400724	5.07128	3.15321	0.00178683	0.0171699	-1.47687	1.32017
MSH5-SAPCD1	-0.32714	2.57613	-3.15295	0.00178837	0.0171699	-1.50751	-1.25452
APTR	-0.328935	3.57458	-3.15308	0.00178755	0.0171699	-1.49883	-1.25609
TTC14	-0.330802	6.68556	-3.15323	0.0017867	0.0171699	-1.44748	-1.25771
NUDT1	-0.332428	3.21871	-3.15292	0.00178851	0.0171699	-1.50283	-1.25913
DPCD	-0.368333	4.94635	-3.15342	0.00178555	0.0171699	-1.48323	-1.29086
THNSL2	-0.410167	4.67261	-3.15371	0.00178385	0.0171699	-1.48613	-1.32884
TFG	-0.433543	5.81577	-3.1525	0.00179102	0.0171841	-1.47011	-1.35055
FAM120AOS	-0.373505	5.39167	-3.15228	0.00179229	0.0171865	-1.47888	-1.2955
NMNAT2	-0.371778	7.01122	-3.15206	0.00179363	0.0171894	-1.4438	-1.29395
MRPL15	-0.333923	5.86219	-3.15155	0.00179666	0.0172085	-1.4712	-1.26044
CCDC149	0.416748	4.32886	3.15104	0.00179968	0.0172276	-1.49452	1.33491
CUL2	-0.288744	5.03838	-3.14934	0.00180979	0.0173144	-1.49335	-1.22158
CGGBP1	0.338516	7.45361	3.14904	0.00181161	0.0173219	-1.43812	1.26446
AP1S2	0.393901	6.85794	3.14848	0.00181497	0.0173441	-1.45138	1.31394
VPS33B	-0.273607	4.96011	-3.14745	0.00182119	0.0173935	-1.50007	-1.20883
KLRC3	-0.302085	3.49546	-3.14691	0.00182439	0.0174141	-1.5176	-1.23293
CSTF1	-0.307636	3.0253	-3.14523	0.00183457	0.0175013	-1.52694	-1.23768
PLCG1	0.382988	4.89043	3.14484	0.00183695	0.017504	-1.50476	1.30404
AFF2	-0.348246	4.18547	-3.14495	0.00183626	0.017504	-1.51666	-1.27301
MGAT5	0.395988	5.99306	3.14435	0.00183992	0.0175117	-1.48335	1.31584
LOC100128239	0.300877	2.87869	3.14419	0.00184091	0.0175117	-1.5294	1.23189
HCK	-0.315616	4.45455	-3.14452	0.00183884	0.0175117	-1.51509	-1.24454
ZRSR2	0.360789	5.07742	3.1439	0.00184262	0.017518	-1.5042	1.28413
RBM14	0.374127	5.05437	3.14349	0.00184513	0.0175236	-1.50575	1.29606
ENOPH1	-0.398757	5.98907	-3.14346	0.00184531	0.0175236	-1.49249	-1.31837
NFATC4	0.290583	3.5809	3.14291	0.00184865	0.0175453	-1.52621	1.22313
PURG	0.320395	6.11506	3.14126	0.00185875	0.0176312	-1.4901	1.24867
CCDC169-SOHLH2	-0.357727	1.39537	-3.14102	0.00186025	0.0176354	-1.54988	-1.28141
KLHL17	0.369599	2.51748	3.1405	0.00186345	0.0176357	-1.54269	1.29199
CNNM1	0.346997	5.83031	3.1406	0.00186283	0.0176357	-1.4984	1.27191
TTC17	0.330603	6.05513	3.14074	0.00186197	0.0176357	-1.49296	1.25754
SAMD9L	-0.333385	4.00558	-3.14025	0.001865	0.0176403	-1.53208	-1.25997
ZNF141	0.28672	3.12906	3.13976	0.00186802	0.0176489	-1.54005	1.21986
BLOC1S4	-0.365645	3.4235	-3.13978	0.00186786	0.0176489	-1.53942	-1.28846
KBTBD6	-0.412896	4.50514	-3.13948	0.00186968	0.0176546	-1.52958	-1.33136
HDAC4	0.426744	5.42959	3.1375	0.00188199	0.0177607	-1.51528	1.3442
SIVA1	-0.338356	4.36004	-3.13662	0.00188745	0.0178022	-1.53921	-1.26432
SLC39A3	-0.322223	5.16342	-3.13522	0.00189613	0.017874	-1.53254	-1.25026
BLACAT1	0.316277	2.20131	3.13477	0.00189898	0.0178907	-1.56159	1.24511
COQ6	-0.282172	3.62435	-3.13439	0.00190132	0.0179026	-1.55276	-1.21602
SH3GLB1	0.331287	5.9342	3.13417	0.00190274	0.017906	-1.51483	1.25814
NTSR2	-0.403618	6.80875	-3.13399	0.00190387	0.0179065	-1.50097	-1.32282
KCNA2	0.362498	7.93698	3.13356	0.00190656	0.0179217	-1.47339	1.28565
ERMARD	-0.281976	4.5861	-3.1332	0.00190882	0.0179328	-1.54655	-1.21586
SEZ6	-0.322119	5.88204	-3.13187	0.00191721	0.0180015	-1.5279	-1.25017
CACNG8	-0.374723	6.74415	-3.13138	0.00192031	0.0180205	-1.50981	-1.29659
MROH7	-0.369938	2.74873	-3.13094	0.00192305	0.0180361	-1.57081	-1.2923
ZNF248	0.387785	4.66069	3.13024	0.00192751	0.0180575	-1.55099	1.30838
PMP22	-0.394732	8.35985	-3.13027	0.00192731	0.0180575	-1.48015	-1.3147
JHDM1D-AS1	-0.399819	2.45735	-3.13002	0.00192888	0.0180602	-1.57548	-1.31934
PGP	0.447713	6.30372	3.12884	0.00193638	0.018116	-1.52035	1.36388
TSTD1	-0.381181	5.55099	-3.12874	0.00193701	0.018116	-1.54425	-1.30241
TOX4	-0.283567	5.81749	-3.12789	0.00194245	0.0181465	-1.5405	-1.2172
ANKRD39	-0.347506	3.66535	-3.12793	0.00194217	0.0181465	-1.57141	-1.27236
CACHD1	-0.360056	6.04434	-3.12742	0.00194547	0.0181646	-1.53751	-1.28348
ZNF7	-0.35578	2.36721	-3.12699	0.00194822	0.0181801	-1.5848	-1.27968
MRPS27	-0.305486	5.31081	-3.12564	0.00195687	0.0182506	-1.5575	-1.23584
C5orf15	-0.297725	5.44669	-3.12543	0.00195823	0.0182531	-1.55536	-1.2292
CRNKL1	-0.326175	4.75976	-3.12421	0.00196611	0.0183163	-1.57073	-1.25369
ZCCHC14	0.341362	5.43837	3.12266	0.00197613	0.0183882	-1.55877	1.26695
RBFA	-0.29497	3.74952	-3.12263	0.00197632	0.0183882	-1.58576	-1.22686
GDF10	-0.40613	3.60092	-3.1225	0.00197713	0.0183882	-1.58807	-1.32513
OPALIN	-0.354799	8.83602	-3.12127	0.00198517	0.0184527	-1.49722	-1.27881
SLC38A7	-0.317608	4.5679	-3.11968	0.00199558	0.0185391	-1.58614	-1.24626
PLSCR3	-0.378167	4.91532	-3.11919	0.00199876	0.0185521	-1.58333	-1.29969
ZNF571-AS1	-0.398335	2.70035	-3.11912	0.00199921	0.0185521	-1.60559	-1.31799
CACNG2	0.341812	5.53036	3.11886	0.00200094	0.0185579	-1.56783	1.26735
SST	-0.409288	7.50655	-3.11756	0.00200945	0.0186265	-1.53305	-1.32803
UBN2	0.324929	5.69867	3.11584	0.00202085	0.0187033	-1.57309	1.2526
NDST3	0.300036	3.8095	3.11543	0.00202358	0.0187033	-1.60389	1.23118
TMEM9	-0.313782	6.09265	-3.1158	0.00202107	0.0187033	-1.56962	-1.24296
RMDN2	-0.31599	2.76086	-3.11548	0.0020232	0.0187033	-1.61556	-1.24487
VPS52	-0.332832	5.80938	-3.11538	0.00202387	0.0187033	-1.57715	-1.25948
PTRH2	-0.368812	3.8805	-3.11529	0.00202446	0.0187033	-1.606	-1.29129
ZBTB11	0.364636	5.11946	3.11462	0.00202894	0.0187343	-1.58829	1.28756
CABP1	0.400581	8.48631	3.1138	0.00203443	0.0187699	-1.51973	1.32004
ARHGAP32	0.381808	7.70007	3.1136	0.00203572	0.0187699	-1.53481	1.30297
EDA	0.344455	3.94486	3.11353	0.00203617	0.0187699	-1.60788	1.26967
GTDC1	0.327177	5.81154	3.11336	0.0020373	0.0187699	-1.57772	1.25456
ARHGAP9	0.292674	5.37802	3.11281	0.00204099	0.0187935	-1.58882	1.22491
VAMP2	-0.433706	7.27371	-3.11263	0.00204221	0.0187944	-1.55221	-1.3507
CHIC1	0.357522	4.90665	3.11155	0.00204948	0.0188405	-1.60126	1.28122
TAF6L	-0.310596	3.34776	-3.1117	0.00204841	0.0188405	-1.62163	-1.24022
MPPED2	-0.40173	4.82673	-3.11028	0.00205802	0.0189086	-1.61044	-1.32109
STAU2	0.363831	5.28076	3.10952	0.0020631	0.0189449	-1.59975	1.28684
GPKOW	-0.332381	4.80922	-3.10893	0.00206709	0.0189671	-1.6143	-1.25909
DET1	-0.349039	3.77685	-3.10883	0.00206779	0.0189671	-1.62568	-1.27371
TSTA3	-0.296125	4.46714	-3.10825	0.0020717	0.0189848	-1.62022	-1.22784
GHR	-0.387783	2.57297	-3.10821	0.002072	0.0189848	-1.63807	-1.30838
ATP6V1G2	-0.333093	8.15666	-3.10799	0.00207346	0.0189877	-1.54712	-1.25971
YPEL3	0.388895	7.10657	3.10703	0.00207997	0.019002	-1.56536	1.30939
PTGR2	0.387189	5.59743	3.1074	0.00207747	0.019002	-1.59908	1.30784
CHORDC1	0.370976	6.60322	3.10677	0.00208173	0.019002	-1.57736	1.29323
PTGS1	-0.271984	4.44056	-3.10719	0.00207889	0.019002	-1.62348	-1.20747
RHNO1	-0.276689	5.15497	-3.10696	0.00208048	0.019002	-1.61425	-1.21141
MDH1B	-0.422181	3.63245	-3.10676	0.00208185	0.019002	-1.63343	-1.33995
RBPJ	0.384728	7.34315	3.10548	0.00209056	0.0190503	-1.56497	1.30561
FAM117B	0.332351	4.8764	3.10577	0.00208859	0.0190503	-1.61865	1.25906
PPP1CA	-0.357196	5.21572	-3.10564	0.00208947	0.0190503	-1.61742	-1.28093
NENF	-0.326684	6.55823	-3.10505	0.00209353	0.0190669	-1.58955	-1.25413
FTSJ1	-0.32034	4.51329	-3.10485	0.0020949	0.0190689	-1.62963	-1.24862
ARMCX1	-0.421051	5.08732	-3.10438	0.00209809	0.0190876	-1.62362	-1.3389
PIAS1	0.360217	5.65742	3.10418	0.00209948	0.0190898	-1.60725	1.28362
SLC44A1	0.393627	7.67601	3.10344	0.00210457	0.0191243	-1.56417	1.31369
LOC100996643	-0.318156	4.55951	-3.10329	0.00210557	0.0191243	-1.63359	-1.24674
DLG1	0.386658	7.08275	3.10215	0.00211343	0.0191853	-1.57981	1.30736
OIP5-AS1	0.373582	8.79528	3.10123	0.00211977	0.0192324	-1.55023	1.29557
ITGA2B	0.370944	2.70644	3.10064	0.0021239	0.0192372	-1.65713	1.2932
PEX5	0.319759	6.30432	3.10044	0.00212525	0.0192372	-1.60314	1.24812
IRAK2	0.314147	4.01793	3.10033	0.00212607	0.0192372	-1.64543	1.24328
G2E3	0.299793	4.75617	3.10065	0.00212378	0.0192372	-1.63564	1.23097
IL13RA2	-0.404841	4.14697	-3.10088	0.00212222	0.0192372	-1.64513	-1.32394
ST3GAL6	0.299127	3.59033	3.10012	0.00212751	0.0192399	-1.6503	1.2304
EDF1	-0.303996	6.41516	-3.0997	0.00213043	0.0192558	-1.60817	-1.23456
B3GALTL	0.380008	5.10628	3.09857	0.00213827	0.0193162	-1.63464	1.30135
R3HDM4	-0.37542	5.36323	-3.09813	0.00214137	0.0193338	-1.63632	-1.29722
LRCH2	-0.342134	3.74137	-3.09676	0.00215096	0.0194098	-1.66086	-1.26763
ZNF106	0.343062	6.27945	3.09634	0.00215392	0.019422	-1.61528	1.26845
TNFSF13B	0.330961	4.35575	3.09624	0.00215463	0.019422	-1.65358	1.25785
STIP1	0.394916	6.04226	3.09565	0.00215878	0.0194488	-1.62257	1.31487
RTCA	-0.348905	5.10219	-3.09546	0.00216009	0.0194502	-1.64868	-1.27359
VIPAS39	-0.309927	4.27604	-3.09442	0.00216741	0.0195055	-1.66211	-1.23964
ANKRD17	0.364887	6.42505	3.09335	0.00217499	0.0195632	-1.62003	1.28778
LOC100506388	0.375107	2.2431	3.09292	0.00217806	0.0195803	-1.68256	1.29694
YEATS4	-0.260098	1.77553	-3.09214	0.0021836	0.0196171	-1.68939	-1.19756
C16orf62	-0.278736	5.00976	-3.09135	0.00218922	0.0196171	-1.66168	-1.21313
GCDH	-0.293142	4.98456	-3.09167	0.00218696	0.0196171	-1.66125	-1.22531
COX16	-0.300417	6.19519	-3.09164	0.00218718	0.0196171	-1.63651	-1.2315
MMGT1	-0.317477	5.62006	-3.09147	0.0021884	0.0196171	-1.64978	-1.24615
SLC7A11	-0.367288	6.9053	-3.09189	0.00218538	0.0196171	-1.61914	-1.28993
OTOR	0.297692	1.66171	3.09099	0.00219182	0.0196299	-1.69213	1.22918
IRAK1	0.31097	5.64347	3.09054	0.00219499	0.0196372	-1.64708	1.24054
SFTPB	0.292305	4.21096	3.09063	0.00219436	0.0196372	-1.67143	1.2246
DAW1	-0.413346	2.98945	-3.09021	0.00219739	0.0196481	-1.68714	-1.33177
CCDC151	0.348659	4.69043	3.08993	0.00219938	0.0196554	-1.66718	1.27338
ARHGAP6	-0.383107	4.10687	-3.08826	0.00221138	0.0197521	-1.68178	-1.30415
MTR	-0.329325	4.4193	-3.08807	0.00221275	0.0197538	-1.67897	-1.25643
N4BP3	0.395571	2.23785	3.08768	0.00221556	0.0197683	-1.69764	1.31546
CDH26	0.284443	2.31152	3.08748	0.00221695	0.0197701	-1.69798	1.21794
SLC35F1	0.352087	7.19463	3.08694	0.00222092	0.0197761	-1.62105	1.27641
LIN28B	0.336883	1.25544	3.08695	0.00222084	0.0197761	-1.7062	1.26303
HELLS	0.309595	2.58916	3.0869	0.00222119	0.0197761	-1.69777	1.23936
C19orf70	-0.323575	6.42119	-3.08656	0.00222366	0.0197877	-1.64574	-1.25143
KIF25-AS1	0.244861	2.94686	3.08638	0.00222496	0.0197886	-1.69664	1.18498
RELA	0.36436	5.36769	3.08583	0.00222889	0.0198131	-1.66596	1.28731
GLS2	0.335262	4.49875	3.08496	0.00223522	0.0198424	-1.6842	1.26161
MAMDC2	0.292892	1.88062	3.08489	0.00223576	0.0198424	-1.70826	1.22509
NKAPL	0.281911	4.22656	3.08516	0.00223377	0.0198424	-1.68701	1.2158
NTN1	-0.345775	2.87932	-3.08461	0.00223775	0.0198484	-1.70392	-1.27083
KIF3B	-0.380856	5.7404	-3.08447	0.00223882	0.0198484	-1.66774	-1.30211
FGF9	0.342468	5.938	3.08336	0.00224691	0.0198885	-1.66066	1.26792
TMEFF2	-0.387871	6.59375	-3.08336	0.00224688	0.0198885	-1.65116	-1.30846
FIS1	-0.413525	6.90715	-3.08365	0.00224481	0.0198885	-1.64297	-1.33194
TTI2	0.282243	3.16738	3.08302	0.00224939	0.0198929	-1.70395	1.21608
PSKH1	-0.303186	3.6194	-3.08296	0.0022498	0.0198929	-1.70164	-1.23387
MAF1	0.349494	5.00913	3.08261	0.00225239	0.0199053	-1.68256	1.27411
RBM4B	0.358195	5.06999	3.08228	0.00225483	0.0199163	-1.68225	1.28182
CECR1	-0.326282	5.52981	-3.08169	0.0022591	0.0199434	-1.67968	-1.25378
ERO1L	0.36005	6.09249	3.08143	0.00226104	0.01995	-1.66226	1.28347
TRPC1	-0.350851	5.32427	-3.08116	0.00226302	0.019957	-1.68556	-1.27531
FNDC1	-0.364114	4.10606	-3.0798	0.00227303	0.0200346	-1.70598	-1.28709
CHKB-CPT1B	0.350189	4.63697	3.07706	0.00229338	0.0202033	-1.70484	1.27473
ZNF382	-0.321885	2.37742	-3.07662	0.00229665	0.0202202	-1.73023	-1.24996
GPR143	-0.36364	3.10297	-3.07647	0.00229772	0.0202202	-1.72556	-1.28667
CWC22	0.372511	3.21986	3.07601	0.00230115	0.0202245	-1.72313	1.2946
IVD	-0.316758	5.57571	-3.07592	0.00230184	0.0202245	-1.69514	-1.24553
ATP5C1	-0.347557	7.94121	-3.07623	0.00229953	0.0202245	-1.64142	-1.2724
FOSB	-0.339588	5.03165	-3.07417	0.00231492	0.0203287	-1.71079	-1.2654
AF001548.5	0.33872	4.52391	3.0734	0.00232071	0.0203688	-1.71693	1.26463
VPS13C	0.417555	6.33537	3.07312	0.00232284	0.0203707	-1.67931	1.33566
SH3RF1	-0.379384	5.12456	-3.07305	0.00232337	0.0203707	-1.71263	-1.30079
CERK	0.35124	5.55801	3.07249	0.00232759	0.020397	-1.70011	1.27566
FRG1B	0.35985	3.91607	3.07121	0.00233731	0.0204607	-1.72983	1.28329
RPA3	-0.316453	4.83047	-3.07127	0.00233679	0.0204607	-1.72204	-1.24527
UBTF	-0.292023	4.80773	-3.06954	0.00234995	0.0205497	-1.7272	-1.22436
POTEKP	-0.359211	2.35037	-3.06958	0.00234969	0.0205497	-1.75067	-1.28272
PUM2	0.371798	6.79552	3.0692	0.00235258	0.0205512	-1.67984	1.29396
LRRC40	-0.345634	5.34839	-3.06928	0.00235191	0.0205512	-1.71893	-1.27071
ARL6IP5	0.390556	6.93124	3.06733	0.00236686	0.0206598	-1.68191	1.3109
DBIL5P2	0.321478	2.9914	3.06692	0.00236997	0.0206598	-1.75166	1.24961
ANKRA2	-0.322227	4.2097	-3.0672	0.00236785	0.0206598	-1.74083	-1.25026
PDE10A	-0.348694	4.32203	-3.06698	0.0023695	0.0206598	-1.74039	-1.27341
SYNGAP1	-0.387236	4.38632	-3.06666	0.00237196	0.0206664	-1.74077	-1.30789
LRMP	-0.353184	4.66327	-3.06585	0.00237824	0.0207103	-1.73984	-1.27738
MOGS	-0.352929	3.22472	-3.0656	0.00238012	0.0207159	-1.75556	-1.27715
HCG11	-0.347539	2.68193	-3.06465	0.00238744	0.0207687	-1.76251	-1.27239
EHD4	-0.307516	3.83373	-3.06423	0.00239074	0.0207758	-1.75304	-1.23758
SEPN1	-0.379579	4.75581	-3.06424	0.00239066	0.0207758	-1.74335	-1.30096
TAB1	-0.252909	3.26485	-3.06398	0.00239265	0.0207763	-1.75948	-1.19161
HSPB11	-0.320517	5.98917	-3.0639	0.00239329	0.0207763	-1.72042	-1.24878
MTAP	0.318125	3.13362	3.06373	0.00239459	0.0207768	-1.75937	1.24671
SLC30A6	-0.340758	3.59805	-3.06306	0.00239977	0.0208109	-1.75895	-1.26642
RAB27B	-0.391022	7.6022	-3.06188	0.00240896	0.0208798	-1.68905	-1.31132
ZNF692	0.311975	5.74476	3.06148	0.00241206	0.0208957	-1.72762	1.24141
ERC2	-0.376224	6.9966	-3.06103	0.00241554	0.020915	-1.70461	-1.29794
TMEM218	-0.299914	5.28726	-3.0606	0.00241895	0.0209228	-1.74455	-1.23107
C16orf70	-0.346836	4.27664	-3.06067	0.00241841	0.0209228	-1.75885	-1.27177
MSL2	0.32596	5.68095	3.05961	0.00242666	0.020957	-1.73421	1.2535
RRP36	-0.320545	4.35238	-3.05993	0.0024242	0.020957	-1.76008	-1.2488
LMO2	-0.36563	6.12636	-3.05969	0.00242609	0.020957	-1.72956	-1.28844
PTX3	-0.261605	1.74676	-3.05868	0.00243403	0.0210067	-1.78558	-1.19881
PSMF1	-0.375124	4.70272	-3.05856	0.00243494	0.0210067	-1.76018	-1.29695
MDC1	-0.272102	4.56533	-3.05737	0.00244428	0.0210655	-1.76484	-1.20757
TCEB2	-0.378527	6.92089	-3.05746	0.00244356	0.0210655	-1.71648	-1.30001
PTMA	0.450826	7.60264	3.0572	0.00244564	0.0210664	-1.6959	1.36682
TAS2R14	-0.272564	4.0952	-3.0564	0.002452	0.0210885	-1.77258	-1.20795
MED4	-0.273607	4.66113	-3.05669	0.00244966	0.0210885	-1.76563	-1.20883
DAB1	-0.308	5.89404	-3.05653	0.00245098	0.0210885	-1.74335	-1.23799
CYP4F11	-0.341825	1.88072	-3.05435	0.00246827	0.0212175	-1.79723	-1.26736
SLC22A23	0.357088	6.447	3.05405	0.00247063	0.0212241	-1.73107	1.28084
LINC01119	-0.288493	2.7165	-3.05393	0.00247159	0.0212241	-1.79272	-1.22136
MRPL3	-0.391066	6.08713	-3.0527	0.00248142	0.0212976	-1.75041	-1.31136
MORN4	-0.312824	5.65082	-3.05204	0.00248672	0.021322	-1.76137	-1.24214
CCND2	-0.381841	6.328	-3.05203	0.00248682	0.021322	-1.7465	-1.303
MIR4800	0.371639	5.70498	3.05141	0.00249177	0.0213535	-1.75649	1.29382
LINC00467	-0.298976	1.89926	-3.05093	0.0024956	0.0213705	-1.80674	-1.23027
TGM2	-0.361197	6.32634	-3.05069	0.0024976	0.0213705	-1.75017	-1.28449
TRIM16	-0.369619	4.0733	-3.0508	0.00249668	0.0213705	-1.78905	-1.29201
DENND6B	-0.316095	4.1236	-3.04946	0.00250746	0.0214439	-1.79215	-1.24496
GABRA1	0.373633	8.26912	3.04917	0.00250984	0.0214533	-1.70595	1.29561
DNAJC9	0.345317	5.07228	3.04825	0.00251731	0.021506	-1.77914	1.27043
TIMM8A	-0.271873	2.67543	-3.04783	0.0025207	0.021518	-1.81033	-1.20737
AGO1	-0.285377	4.6325	-3.04776	0.00252129	0.021518	-1.7914	-1.21873
ARRDC2	0.319779	6.47795	3.0474	0.00252421	0.021532	-1.74939	1.24814
TRERF1	0.362336	4.62805	3.04639	0.00253244	0.0215911	-1.79217	1.28551
SNX4	-0.366716	5.41581	-3.046	0.00253561	0.0216071	-1.78381	-1.28941
RP11-38P22.2	-0.313714	3.95408	-3.04548	0.00253987	0.0216323	-1.80516	-1.2429
ZNF630	0.29214	2.77257	3.04519	0.00254224	0.0216415	-1.81565	1.22446
RWDD3	-0.340173	3.74922	-3.04502	0.00254357	0.0216417	-1.80865	-1.26591
DNA2	0.386595	3.61113	3.04419	0.00255038	0.0216776	-1.80968	1.3073
ORMDL1	-0.303649	5.53813	-3.04425	0.00254991	0.0216776	-1.78573	-1.23426
UPP1	0.39309	4.66828	3.04361	0.00255519	0.0216964	-1.79921	1.3132
EXT2	-0.282544	4.66955	-3.04363	0.00255502	0.0216964	-1.80262	-1.21634
CD3EAP	-0.278482	3.60253	-3.04181	0.00257002	0.0218112	-1.81908	-1.21292
PRPS2	0.383431	4.10444	3.04111	0.0025758	0.0218401	-1.81339	1.30444
MAT2B	0.335393	6.9337	3.04085	0.00257792	0.0218401	-1.75679	1.26172
TAS2R4	0.294312	1.78563	3.04072	0.00257902	0.0218401	-1.83507	1.2263
TAMM41	-0.298471	3.13103	-3.04061	0.00257998	0.0218401	-1.82738	-1.22984
ARRB2	-0.420996	5.43624	-3.04077	0.00257861	0.0218401	-1.79854	-1.33885
BOLA3-AS1	0.297097	3.3736	3.03975	0.00258713	0.0218785	-1.8251	1.22867
HKR1	-0.256187	3.78867	-3.03983	0.00258641	0.0218785	-1.82263	-1.19432
LINC00623	0.317439	6.37955	3.03914	0.00259218	0.0219076	-1.77508	1.24612
TSNAX	-0.300772	6.16935	-3.03902	0.0025932	0.0219076	-1.78637	-1.2318
HS3ST1	0.402294	3.63123	3.03877	0.00259525	0.0219138	-1.82478	1.32161
ELAC2	-0.287606	4.53268	-3.03795	0.00260209	0.0219605	-1.82034	-1.22061
STXBP5-AS1	0.375937	1.44956	3.03688	0.00261107	0.0220216	-1.84797	1.29768
RASSF8	0.364559	4.12421	3.03668	0.00261278	0.0220216	-1.82581	1.28749
CTNNAL1	0.323351	5.03946	3.03625	0.0026164	0.0220216	-1.81388	1.25123
COPS6	-0.280606	5.91525	-3.03634	0.00261557	0.0220216	-1.79964	-1.21471
TUBA4A	-0.334807	7.90849	-3.03614	0.00261725	0.0220216	-1.75448	-1.26121
SHISA9	-0.354145	4.87343	-3.03649	0.00261433	0.0220216	-1.82032	-1.27823
MIR631	0.29957	4.70477	3.03594	0.00261899	0.0220251	-1.82096	1.23078
AB488780	0.304962	3.85762	3.03572	0.00262083	0.0220295	-1.83148	1.23539
GNA13	0.362382	6.91923	3.03556	0.00262216	0.0220296	-1.77173	1.28555
HGSNAT	-0.315104	5.54056	-3.0339	0.00263614	0.0221242	-1.81495	-1.2441
EPHX2	-0.319813	4.23707	-3.034	0.00263532	0.0221242	-1.83479	-1.24817
RIIAD1	-0.386476	4.24269	-3.03375	0.0026374	0.0221242	-1.83567	-1.3072
TCP10L	0.337924	3.78849	3.03341	0.00264036	0.0221379	-1.83859	1.26394
RP11-73M18.7	0.292808	2.52807	3.03203	0.002652	0.0222243	-1.85471	1.22502
ATP9A	-0.362626	8.1509	-3.03182	0.00265383	0.0222285	-1.76184	-1.28576
CPNE9	0.318057	5.44793	3.03128	0.00265846	0.0222561	-1.81937	1.24665
MBNL1	0.354398	6.99231	3.03056	0.00266453	0.0222958	-1.78411	1.27845
PRDX2	-0.360337	7.13016	-3.03017	0.00266789	0.0223126	-1.78804	-1.28373
SCAMP4	-0.287297	5.58693	-3.02948	0.00267384	0.0223512	-1.82621	-1.22035
SLC2A5	-0.310744	5.33591	-3.02812	0.00268549	0.0224373	-1.83546	-1.24035
RNF126	-0.33365	4.14023	-3.02765	0.00268955	0.02246	-1.85375	-1.2602
[truncated: 14,687 more rows]
