# Supplementary material for: Combinatorial analyses reveal cellular composition changes have different impacts on transcriptomic changes of cell type specific genes in Alzheimer’s Disease
Source: Sci Rep. 2021 Jan 11;11:353. doi: 10.1038/s41598-020-79740-x (PMC7801680; doi:10.1038/s41598-020-79740-x)
Supplement: Supplementary file 15 — Supplementary Table 18. [file 41598_2020_79740_MOESM15_ESM.xlsx]

## Sheet: AD3N6_BRETIGEAMic_cors
Microglia proportion estimate in Dataset	SCC of AD3 in AD	SCC of N6 in AD	SCC of AD3 in Control	SCC of N6 in Control
GSE5281	0.78944	0.792593	0.804487	0.82916
GSE48350	0.960244	0.938537	0.970709	0.961512
Mayo_TCX	0.931259	0.927188	0.960015	0.952579
MSBB	0.867317	0.828792	0.861666	0.789478
ROSMAP	0.923204	0.901126	0.947435	0.944519
Paired t-test P (two tail) on Fisher's z-tranformed SCC	0.078		0.1852
Module eigengene correlation of AD3 and N6
	PCC in AD	PCC in Control
GSE5281	0.990268	0.991262
GSE48350	0.972785	0.973342
Mayo_TCX	0.948934	0.958017
MSBB	0.985135	0.971932
ROSMAP	0.855552	0.900223
Paired t-test P (two tail) on Fisher's z-transformed PCC	0.9308
